# Supplementary material for: Bis(benzyl­ammonium) di­hydrogen diphosphate
Source: Acta Crystallogr Sect E Struct Rep Online. 2013 Dec 4;70(Pt 1):o3. doi: 10.1107/S1600536813032455 (PMC3914045; doi:10.1107/S1600536813032455)
Supplement: Supplementary file 1 [file e-70-000o3-sup1.cif]

##############################################################################
#                                                                            #
# This CIF contains the data in a paper accepted for publication in          #
# Acta Crystallographica Section E. It conforms to the requirements of       #
# Notes for Authors for Acta Crystallographica Section E, and has been       #
# peer reviewed under the auspices of the IUCr Commission on Journals.       #
#                                                                            #
# Full details of the Crystallographic Information File format               #
# are given in the paper "The Crystallographic Information File (CIF):       #
# a New Standard Archive File for Crystallography" by S. R. Hall, F. H.      #
# Allen and I. D. Brown [Acta Cryst. (1991), A47, 655-685].                  #
#                                                                            #
# The current version of the core CIF dictionary is obtainable from          #
# ftp://ftp.iucr.org/pub/cif_core.dic.                                       #
#                                                                            #
# Software is freely available for graphical display of the structure(s)     #
# in this CIF. For information consult the CIF software page                 #
# http://www.iucr.org/resources/cif/software.                                #
#                                                                            #
# This file may be used for bona fide research purposes within the           #
# scientific community so long as proper attribution is given to the journal # 
# article from which it was obtained.                                        #
#                                                                            #
##############################################################################
data_I
_audit_creation_method     SHELXL-2013
_journal_date_recd_electronic     2013-11-15
_journal_date_accepted     2013-11-28
_journal_name_full     'Acta Crystallographica, Section E'
_journal_year     2014
_journal_volume     70
_journal_issue      1
_journal_page_first     o3
_journal_page_last     o3
_journal_paper_category     QO
_journal_paper_doi     10.1107/S1600536813032455
_journal_coeditor_code     LH5670
_publ_contact_author_name     'Dr.  Samah Akriche Toumi  '
_publ_contact_author_address
;
Laboratoire de Chimie des Mat\'eriaux
Facult\'e des Sciences de Bizerte
7021 Zarzouna Bizerte
Tunisie.
;
_publ_contact_author_email     'samah.akriche@fsb.rnu.tn'
_publ_contact_author_fax     '216 72 590 566'
_publ_contact_author_phone     '216 72 591 906'
_publ_section_title
;
Bis(benzylammonium) dihydrogen diphosphate
;
loop_
    _publ_author_name
    _publ_author_footnote
    _publ_author_address
    'Ahlem Ben Saad' .
;
Laboratoire de Chimie des Mat\'eriaux
Facult\'e des Sciences de Bizerte
7021 Zarzouna Bizerte
Tunisia
;
    'Adel Elboulali' .
;
Laboratoire de Chimie des Mat\'eriaux
Facult\'e des Sciences de Bizerte
7021 Zarzouna Bizerte
Tunisia
;
    'Nicolas Ratel-Ramond' .
;
CEMES-CNRS
29 rue Jeanne Marvig
31055 Toulouse cedex 4
France
;
    'Rzaigui Mohamed ' .
;
Laboratoire de Chimie des Mat\'eriaux
Facult\'e des Sciences de Bizerte
7021 Zarzouna Bizerte
Tunisia
;
    'Samah Akriche Toumi' .
;
Laboratoire de Chimie des Mat\'eriaux
Facult\'e des Sciences de Bizerte
7021 Zarzouna Bizerte
Tunisia
;
_database_code_depnum_ccdc_archive     'CCDC 974273'
_chemical_name_systematic
;
Bis(benzylammonium) dihydrogen diphosphate
;
_chemical_name_common     ?
_chemical_formula_moiety     '2(C7 H10 N +), H2 O7 P2 2-'
_chemical_formula_sum     'C14 H22 N2 O7 P2'
_chemical_formula_iupac     '2C7 H10 N +, H2 P2 O7 2-'
_chemical_formula_weight     392.27
_chemical_melting_point     ?
_shelx_space_group_comment
;
The symmetry employed for this shelxl refinement is uniquely defined
by the following loop, which should always be used as a source of
symmetry information in preference to the above space-group names.
They are only intended as comments.
;
_space_group_crystal_system     monoclinic
_space_group_name_H-M_alt     'P 21/c'
_space_group_name_Hall     '-P 2ybc'
loop_
    _space_group_symop_operation_xyz
    'x, y, z'
    '-x, y+1/2, -z+1/2'
    '-x, -y, -z'
    'x, -y-1/2, z-1/2'
_cell_length_a     8.1337(2)
_cell_length_b     28.9015(9)
_cell_length_c     8.4727(2)
_cell_angle_alpha     90
_cell_angle_beta     113.4490(10)
_cell_angle_gamma     90
_cell_volume     1827.24(9)
_cell_formula_units_Z     4
_cell_measurement_reflns_used     25
_cell_measurement_theta_min     9
_cell_measurement_theta_max     11
_cell_measurement_temperature     293(2)
_exptl_crystal_description     prism
_exptl_crystal_colour     colourless
_exptl_crystal_size_max     0.3
_exptl_crystal_size_mid     0.2
_exptl_crystal_size_min     0.1
_exptl_crystal_density_diffrn     1.426
_exptl_crystal_density_meas     ?
_exptl_crystal_density_method     ?
_exptl_crystal_F_000     824
_exptl_absorpt_coefficient_mu     0.276
_exptl_absorpt_correction_type     none
_exptl_absorpt_process_details     ?
_shelx_estimated_absorpt_T_min     ?
_shelx_estimated_absorpt_T_max     ?
_exptl_absorpt_correction_T_min     ?
_exptl_absorpt_correction_T_max     ?
_exptl_special_details
;
;
_diffrn_ambient_temperature     293(2)
_diffrn_radiation_type     MoK\a
_diffrn_radiation_wavelength     0.71073
_diffrn_measurement_device_type     'Nonius KappaCCD'
_diffrn_measurement_method     'CCD rotation images, thick slices'
_diffrn_detector_area_resol_mean     9
_diffrn_reflns_number     27919
_diffrn_reflns_av_R_equivalents     0.0252
_diffrn_reflns_theta_min     2.714
_diffrn_reflns_theta_max     34.272
_diffrn_reflns_theta_full     25.242
_diffrn_measured_fraction_theta_max     0.974
_diffrn_measured_fraction_theta_full     0.994
_diffrn_reflns_limit_h_min     -12
_diffrn_reflns_limit_h_max     11
_diffrn_reflns_limit_k_min     -45
_diffrn_reflns_limit_k_max     45
_diffrn_reflns_limit_l_min     -13
_diffrn_reflns_limit_l_max     12
_refine_special_details     ?
_reflns_number_total     7410
_reflns_number_gt     5946
_reflns_threshold_expression     I>2\s(I)
_refine_ls_structure_factor_coef     Fsqd
_refine_ls_matrix_type     full
_refine_ls_R_factor_all     0.0563
_refine_ls_R_factor_gt     0.0428
_refine_ls_wR_factor_gt     0.1186
_refine_ls_wR_factor_ref     0.1273
_refine_ls_goodness_of_fit_ref     1.059
_refine_ls_restrained_S_all     1.059
_refine_ls_number_reflns     7410
_refine_ls_number_parameters     230
_refine_ls_number_restraints     0
_refine_ls_hydrogen_treatment     constr
_refine_ls_weighting_scheme     calc
_refine_ls_weighting_details
              'w=1/[\s^2^(Fo^2^)+(0.0651P)^2^+0.3854P] where P=(Fo^2^+2Fc^2^)/3'
_atom_sites_solution_hydrogens     geom
_atom_sites_solution_primary     ?
_atom_sites_solution_secondary     ?
_refine_ls_shift/su_max     0.001
_refine_ls_shift/su_mean     0.000
_refine_diff_density_max     0.515
_refine_diff_density_min     -0.281
_refine_ls_extinction_method     none
_refine_ls_extinction_coef     .
loop_
    _atom_type_symbol
    _atom_type_description
    _atom_type_scat_dispersion_real
    _atom_type_scat_dispersion_imag
    _atom_type_scat_source
    'C' 'C' 0.0033 0.0016
                         'International Tables Vol C Tables 4.2.6.8 and 6.1.1.4'
    'H' 'H' 0.0000 0.0000
                         'International Tables Vol C Tables 4.2.6.8 and 6.1.1.4'
    'N' 'N' 0.0061 0.0033
                         'International Tables Vol C Tables 4.2.6.8 and 6.1.1.4'
    'O' 'O' 0.0106 0.0060
                         'International Tables Vol C Tables 4.2.6.8 and 6.1.1.4'
    'P' 'P' 0.1023 0.0942
                         'International Tables Vol C Tables 4.2.6.8 and 6.1.1.4'
_computing_data_collection     'COLLECT (Hooft, 1998)'
_computing_cell_refinement     'DIRAX/LSQ (Duisenberg <i>et al.</i>, 2000)'
_computing_data_reduction     'EvalCCD (Duisenberg <i>et al.</i>, 2003)'
_computing_structure_solution     'SHELXS97 (Sheldrick, 2008)'
_computing_structure_refinement     'SHELXL97 (Sheldrick, 2008)'
_computing_molecular_graphics
;
ORTEP-3 for Windows (Farrugia, 2012) and DIAMOND (Brandenburg & Putz,
2005)
;
_computing_publication_material
;
WinGX publication routines (Farrugia, 2012)
;
loop_
    _atom_site_type_symbol
    _atom_site_label
    _atom_site_fract_x
    _atom_site_fract_y
    _atom_site_fract_z
    _atom_site_U_iso_or_equiv
    _atom_site_adp_type
    _atom_site_calc_flag
    _atom_site_occupancy
    _atom_site_disorder_assembly
    _atom_site_disorder_group
    P P1 0.16846(4) 0.04396(2) 0.78619(4) 0.02353(7) Uani d 1 . .
    P P2 0.35638(4) -0.03781(2) 0.72893(4) 0.02459(8) Uani d 1 . .
    O O1 0.27096(13) 0.08328(3) 0.91571(12) 0.0351(2) Uani d 1 . .
    H H1O1 0.3218 0.0723 1.0123 0.053 Uiso calc 1 . .
    O O2 0.05569(11) 0.01565(3) 0.85084(12) 0.03180(19) Uani d 1 . .
    O O3 0.07455(11) 0.06475(3) 0.61148(11) 0.03265(19) Uani d 1 . .
    O O4 0.33579(11) 0.01439(3) 0.78719(13) 0.03276(19) Uani d 1 . .
    O O5 0.25728(13) -0.03691(4) 0.52889(12) 0.0401(2) Uani d 1 . .
    H H5O5 0.1642 -0.0519 0.4998 0.060 Uiso calc 1 . .
    O O6 0.55388(11) -0.04139(3) 0.77466(12) 0.0332(2) Uani d 1 . .
    O O7 0.27351(13) -0.07023(4) 0.81039(13) 0.0367(2) Uani d 1 . .
    N N1 -0.27361(14) 0.05080(4) 0.87008(14) 0.0304(2) Uani d 1 . .
    H H1N1 -0.1667 0.0467 0.8665 0.046 Uiso calc 1 . .
    H H2N1 -0.3407 0.0258 0.8287 0.046 Uiso calc 1 . .
    H H3N1 -0.2600 0.0554 0.9784 0.046 Uiso calc 1 . .
    N N2 -0.16351(14) -0.06105(4) 0.67481(15) 0.0320(2) Uani d 1 . .
    H H1N2 -0.1638 -0.0614 0.5697 0.048 Uiso calc 1 . .
    H H2N2 -0.0859 -0.0399 0.7386 0.048 Uiso calc 1 . .
    H H3N2 -0.2727 -0.0541 0.6681 0.048 Uiso calc 1 . .
    C C1 -0.36307(19) 0.09184(5) 0.76385(18) 0.0384(3) Uani d 1 . .
    H H1A -0.4815 0.0955 0.7640 0.046 Uiso calc 1 . .
    H H1B -0.3769 0.0869 0.6460 0.046 Uiso calc 1 . .
    C C2 -0.25602(19) 0.13517(5) 0.83218(19) 0.0372(3) Uani d 1 . .
    C C3 -0.1281(3) 0.14896(6) 0.7728(3) 0.0544(4) Uani d 1 . .
    H H3 -0.1092 0.1318 0.6887 0.065 Uiso calc 1 . .
    C C4 -0.0272(3) 0.18878(8) 0.8397(4) 0.0820(8) Uani d 1 . .
    H H4 0.0598 0.1978 0.8008 0.098 Uiso calc 1 . .
    C C5 -0.0551(4) 0.21432(8) 0.9606(4) 0.0865(8) Uani d 1 . .
    H H5 0.0111 0.2411 1.0026 0.104 Uiso calc 1 . .
    C C6 -0.1804(3) 0.20080(7) 1.0213(3) 0.0717(6) Uani d 1 . .
    H H6 -0.1980 0.2183 1.1055 0.086 Uiso calc 1 . .
    C C7 -0.2814(2) 0.16112(6) 0.9578(2) 0.0498(4) Uani d 1 . .
    H H7 -0.3662 0.1520 0.9996 0.060 Uiso calc 1 . .
    C C8 -0.11012(18) -0.10755(5) 0.75535(19) 0.0381(3) Uani d 1 . .
    H H8A -0.1077 -0.1069 0.8707 0.046 Uiso calc 1 . .
    H H8B 0.0098 -0.1148 0.7643 0.046 Uiso calc 1 . .
    C C9 -0.23714(18) -0.14468(5) 0.65266(18) 0.0367(3) Uani d 1 . .
    C C10 -0.2192(2) -0.16351(7) 0.5112(2) 0.0522(4) Uani d 1 . .
    H H10 -0.1301 -0.1526 0.4781 0.063 Uiso calc 1 . .
    C C11 -0.3324(3) -0.19860(8) 0.4172(3) 0.0655(5) Uani d 1 . .
    H H11 -0.3191 -0.2111 0.3219 0.079 Uiso calc 1 . .
    C C12 -0.4640(3) -0.21471(7) 0.4657(3) 0.0689(6) Uani d 1 . .
    H H12 -0.5382 -0.2388 0.4050 0.083 Uiso calc 1 . .
    C C13 -0.4863(3) -0.19547(8) 0.6032(3) 0.0708(6) Uani d 1 . .
    H H13 -0.5781 -0.2058 0.6334 0.085 Uiso calc 1 . .
    C C14 -0.3720(3) -0.16037(7) 0.6985(3) 0.0563(4) Uani d 1 . .
    H H14 -0.3868 -0.1476 0.7928 0.068 Uiso calc 1 . .
loop_
    _atom_site_aniso_label
    _atom_site_aniso_U_11
    _atom_site_aniso_U_22
    _atom_site_aniso_U_33
    _atom_site_aniso_U_12
    _atom_site_aniso_U_13
    _atom_site_aniso_U_23
    P1 0.01799(12) 0.03007(15) 0.02214(13) 0.00091(9) 0.00756(9) 0.00035(10)
    P2 0.01780(12) 0.03298(16) 0.02239(13) 0.00009(9) 0.00736(9) -0.00164(10)
    O1 0.0328(4) 0.0354(5) 0.0301(4) 0.0006(4) 0.0051(3) -0.0056(3)
    O2 0.0255(4) 0.0393(5) 0.0350(4) 0.0009(3) 0.0167(3) 0.0055(4)
    O3 0.0284(4) 0.0423(5) 0.0243(4) 0.0000(3) 0.0073(3) 0.0042(3)
    O4 0.0219(4) 0.0333(5) 0.0454(5) -0.0004(3) 0.0159(3) -0.0050(4)
    O5 0.0276(4) 0.0650(7) 0.0250(4) -0.0070(4) 0.0076(3) -0.0027(4)
    O6 0.0191(3) 0.0444(5) 0.0345(4) 0.0029(3) 0.0089(3) -0.0056(4)
    O7 0.0382(5) 0.0374(5) 0.0379(5) -0.0049(4) 0.0187(4) 0.0000(4)
    N1 0.0269(4) 0.0310(5) 0.0351(5) -0.0003(4) 0.0143(4) -0.0008(4)
    N2 0.0294(5) 0.0337(6) 0.0367(5) -0.0035(4) 0.0174(4) -0.0033(4)
    C1 0.0359(6) 0.0401(7) 0.0359(6) 0.0054(5) 0.0109(5) 0.0047(5)
    C2 0.0370(6) 0.0323(6) 0.0423(7) 0.0083(5) 0.0158(5) 0.0087(5)
    C3 0.0575(9) 0.0460(9) 0.0719(11) 0.0067(7) 0.0387(9) 0.0124(8)
    C4 0.0679(13) 0.0560(13) 0.132(2) -0.0072(10) 0.0504(15) 0.0200(14)
    C5 0.0729(14) 0.0381(10) 0.127(2) -0.0086(10) 0.0175(15) 0.0029(12)
    C6 0.0788(14) 0.0419(10) 0.0772(14) 0.0134(9) 0.0128(11) -0.0112(9)
    C7 0.0545(9) 0.0426(8) 0.0528(9) 0.0113(7) 0.0217(7) 0.0000(7)
    C8 0.0315(6) 0.0387(7) 0.0395(6) -0.0033(5) 0.0093(5) 0.0023(5)
    C9 0.0324(6) 0.0309(6) 0.0426(7) -0.0009(5) 0.0106(5) 0.0053(5)
    C10 0.0475(8) 0.0508(9) 0.0612(10) -0.0059(7) 0.0247(8) -0.0099(8)
    C11 0.0687(12) 0.0545(11) 0.0703(12) -0.0080(9) 0.0244(10) -0.0220(9)
    C12 0.0640(12) 0.0480(10) 0.0782(14) -0.0195(9) 0.0110(10) -0.0093(10)
    C13 0.0656(12) 0.0685(13) 0.0795(14) -0.0334(10) 0.0301(11) -0.0005(11)
    C14 0.0568(10) 0.0588(11) 0.0584(10) -0.0203(8) 0.0283(8) -0.0006(8)
_geom_special_details
;
All e.s.d.'s (except the e.s.d. in the dihedral angle between two l.s. planes)
are estimated using the full covariance matrix. The cell e.s.d.'s are taken
into account individually in the estimation of e.s.d.'s in distances, angles
and torsion angles; correlations between e.s.d.'s in cell parameters are only
used when they are defined by crystal symmetry. An approximate (isotropic)
treatment of cell e.s.d.'s is used for estimating e.s.d.'s involving l.s.
planes.
;
loop_
    _geom_bond_atom_site_label_1
    _geom_bond_atom_site_label_2
    _geom_bond_site_symmetry_2
    _geom_bond_distance
    _geom_bond_publ_flag
    P1 O2 . 1.4869(9) ?
    P1 O3 . 1.4953(9) ?
    P1 O1 . 1.5693(9) ?
    P1 O4 . 1.6042(9) ?
    P2 O7 . 1.4762(10) ?
    P2 O6 . 1.4987(9) ?
    P2 O5 . 1.5607(10) ?
    P2 O4 . 1.6166(10) ?
    O1 H1O1 . 0.8200 ?
    O5 H5O5 . 0.8200 ?
    N1 C1 . 1.4917(17) ?
    N1 H1N1 . 0.8900 ?
    N1 H2N1 . 0.8900 ?
    N1 H3N1 . 0.8900 ?
    N2 C8 . 1.4914(18) ?
    N2 H1N2 . 0.8900 ?
    N2 H2N2 . 0.8900 ?
    N2 H3N2 . 0.8900 ?
    C1 C2 . 1.504(2) ?
    C1 H1A . 0.9700 ?
    C1 H1B . 0.9700 ?
    C2 C3 . 1.382(2) ?
    C2 C7 . 1.383(2) ?
    C3 C4 . 1.396(3) ?
    C3 H3 . 0.9300 ?
    C4 C5 . 1.353(4) ?
    C4 H4 . 0.9300 ?
    C5 C6 . 1.369(4) ?
    C5 H5 . 0.9300 ?
    C6 C7 . 1.388(3) ?
    C6 H6 . 0.9300 ?
    C7 H7 . 0.9300 ?
    C8 C9 . 1.5035(19) ?
    C8 H8A . 0.9700 ?
    C8 H8B . 0.9700 ?
    C9 C10 . 1.376(2) ?
    C9 C14 . 1.378(2) ?
    C10 C11 . 1.388(3) ?
    C10 H10 . 0.9300 ?
    C11 C12 . 1.372(3) ?
    C11 H11 . 0.9300 ?
    C12 C13 . 1.366(3) ?
    C12 H12 . 0.9300 ?
    C13 C14 . 1.396(3) ?
    C13 H13 . 0.9300 ?
    C14 H14 . 0.9300 ?
loop_
    _geom_angle_atom_site_label_1
    _geom_angle_atom_site_label_2
    _geom_angle_atom_site_label_3
    _geom_angle_site_symmetry_1
    _geom_angle_site_symmetry_3
    _geom_angle
    _geom_angle_publ_flag
    O2 P1 O3 . . 116.03(5) ?
    O2 P1 O1 . . 112.01(6) ?
    O3 P1 O1 . . 108.73(5) ?
    O2 P1 O4 . . 110.57(5) ?
    O3 P1 O4 . . 108.51(5) ?
    O1 P1 O4 . . 99.70(5) ?
    O7 P2 O6 . . 118.50(6) ?
    O7 P2 O5 . . 112.56(6) ?
    O6 P2 O5 . . 108.61(5) ?
    O7 P2 O4 . . 109.12(5) ?
    O6 P2 O4 . . 102.49(5) ?
    O5 P2 O4 . . 104.16(6) ?
    P1 O1 H1O1 . . 109.5 ?
    P1 O4 P2 . . 133.33(6) ?
    P2 O5 H5O5 . . 109.5 ?
    C1 N1 H1N1 . . 109.5 ?
    C1 N1 H2N1 . . 109.5 ?
    H1N1 N1 H2N1 . . 109.5 ?
    C1 N1 H3N1 . . 109.5 ?
    H1N1 N1 H3N1 . . 109.5 ?
    H2N1 N1 H3N1 . . 109.5 ?
    C8 N2 H1N2 . . 109.5 ?
    C8 N2 H2N2 . . 109.5 ?
    H1N2 N2 H2N2 . . 109.5 ?
    C8 N2 H3N2 . . 109.5 ?
    H1N2 N2 H3N2 . . 109.5 ?
    H2N2 N2 H3N2 . . 109.5 ?
    N1 C1 C2 . . 111.18(11) ?
    N1 C1 H1A . . 109.4 ?
    C2 C1 H1A . . 109.4 ?
    N1 C1 H1B . . 109.4 ?
    C2 C1 H1B . . 109.4 ?
    H1A C1 H1B . . 108.0 ?
    C3 C2 C7 . . 119.23(16) ?
    C3 C2 C1 . . 120.29(15) ?
    C7 C2 C1 . . 120.46(14) ?
    C2 C3 C4 . . 119.7(2) ?
    C2 C3 H3 . . 120.1 ?
    C4 C3 H3 . . 120.1 ?
    C5 C4 C3 . . 120.6(2) ?
    C5 C4 H4 . . 119.7 ?
    C3 C4 H4 . . 119.7 ?
    C4 C5 C6 . . 120.2(2) ?
    C4 C5 H5 . . 119.9 ?
    C6 C5 H5 . . 119.9 ?
    C5 C6 C7 . . 120.3(2) ?
    C5 C6 H6 . . 119.9 ?
    C7 C6 H6 . . 119.9 ?
    C2 C7 C6 . . 119.97(19) ?
    C2 C7 H7 . . 120.0 ?
    C6 C7 H7 . . 120.0 ?
    N2 C8 C9 . . 111.74(11) ?
    N2 C8 H8A . . 109.3 ?
    C9 C8 H8A . . 109.3 ?
    N2 C8 H8B . . 109.3 ?
    C9 C8 H8B . . 109.3 ?
    H8A C8 H8B . . 107.9 ?
    C10 C9 C14 . . 119.20(15) ?
    C10 C9 C8 . . 119.97(14) ?
    C14 C9 C8 . . 120.83(15) ?
    C9 C10 C11 . . 120.81(18) ?
    C9 C10 H10 . . 119.6 ?
    C11 C10 H10 . . 119.6 ?
    C12 C11 C10 . . 119.7(2) ?
    C12 C11 H11 . . 120.2 ?
    C10 C11 H11 . . 120.2 ?
    C13 C12 C11 . . 120.08(18) ?
    C13 C12 H12 . . 120.0 ?
    C11 C12 H12 . . 120.0 ?
    C12 C13 C14 . . 120.38(19) ?
    C12 C13 H13 . . 119.8 ?
    C14 C13 H13 . . 119.8 ?
    C9 C14 C13 . . 119.82(19) ?
    C9 C14 H14 . . 120.1 ?
    C13 C14 H14 . . 120.1 ?
loop_
    _geom_torsion_atom_site_label_1
    _geom_torsion_atom_site_label_2
    _geom_torsion_atom_site_label_3
    _geom_torsion_atom_site_label_4
    _geom_torsion_site_symmetry_1
    _geom_torsion_site_symmetry_2
    _geom_torsion_site_symmetry_3
    _geom_torsion_site_symmetry_4
    _geom_torsion
    _geom_torsion_publ_flag
    O2 P1 O4 P2 . . . . 44.21(10) ?
    O3 P1 O4 P2 . . . . -84.10(10) ?
    O1 P1 O4 P2 . . . . 162.27(9) ?
    O7 P2 O4 P1 . . . . -51.43(10) ?
    O6 P2 O4 P1 . . . . -177.87(9) ?
    O5 P2 O4 P1 . . . . 68.98(10) ?
    N1 C1 C2 C3 . . . . 90.66(17) ?
    N1 C1 C2 C7 . . . . -87.87(16) ?
    C7 C2 C3 C4 . . . . -0.2(3) ?
    C1 C2 C3 C4 . . . . -178.79(18) ?
    C2 C3 C4 C5 . . . . -0.8(4) ?
    C3 C4 C5 C6 . . . . 1.3(4) ?
    C4 C5 C6 C7 . . . . -0.8(4) ?
    C3 C2 C7 C6 . . . . 0.7(2) ?
    C1 C2 C7 C6 . . . . 179.28(15) ?
    C5 C6 C7 C2 . . . . -0.2(3) ?
    N2 C8 C9 C10 . . . . 81.81(18) ?
    N2 C8 C9 C14 . . . . -98.38(17) ?
    C14 C9 C10 C11 . . . . -1.4(3) ?
    C8 C9 C10 C11 . . . . 178.43(17) ?
    C9 C10 C11 C12 . . . . 0.1(3) ?
    C10 C11 C12 C13 . . . . 1.7(4) ?
    C11 C12 C13 C14 . . . . -2.0(4) ?
    C10 C9 C14 C13 . . . . 1.0(3) ?
    C8 C9 C14 C13 . . . . -178.81(18) ?
    C12 C13 C14 C9 . . . . 0.7(4) ?
loop_
    _geom_hbond_atom_site_label_D
    _geom_hbond_atom_site_label_H
    _geom_hbond_atom_site_label_A
    _geom_hbond_site_symmetry_A
    _geom_hbond_distance_DH
    _geom_hbond_distance_HA
    _geom_hbond_distance_DA
    _geom_hbond_angle_DHA
    O1 H1O1 O6 3_657 0.82 1.90 2.7208(13) 174.1
    O5 H5O5 O3 3_556 0.82 1.83 2.6061(13) 158.0
    N1 H1N1 O2 . 0.89 2.07 2.9292(13) 161.8
    N1 H2N1 O6 1_455 0.89 2.10 2.9698(15) 166.3
    N1 H2N1 O4 1_455 0.89 2.53 3.1493(13) 126.9
    N1 H3N1 O7 3_557 0.89 1.88 2.7645(15) 169.4
    N2 H1N2 O3 3_556 0.89 1.94 2.7956(15) 159.7
    N2 H2N2 O2 . 0.89 1.98 2.8637(15) 169.3
    N2 H3N2 O6 1_455 0.89 1.99 2.8053(14) 152.0
    C1 H1B O5 3_556 0.97 2.52 3.3333(19) 140.8
    C8 H8B O7 . 0.97 2.40 3.1558(17) 134.8
_shelx_hkl_checksum     16310
_shelx_hkl_file
;
   2   0   0  396.88   10.91
  -2   0   0  392.03   11.32
   2   0   0  406.92   11.50
   2   0   0  409.31   10.87
   3   0   0   26.26    0.77
  -3   0   0   24.95    0.74
  -3   0   0   25.38    0.82
   3   0   0   25.02    0.62
   3   0   0   25.61    0.81
   3   0   0   25.19    0.76
   4   0   0    0.24    0.06
  -4   0   0    0.09    0.05
   4   0   0    0.08    0.05
  -4   0   0    0.11    0.05
   4   0   0    0.02    0.03
   4   0   0    0.08    0.05
   5   0   0    9.63    0.39
  -5   0   0   10.06    0.34
  -5   0   0   10.28    0.51
  -5   0   0    9.54    0.39
   5   0   0    9.58    0.31
   5   0   0   10.10    0.31
  -5   0   0    9.66    0.43
   6   0   0    6.65    0.31
  -6   0   0    6.10    0.27
  -6   0   0    6.24    0.32
   6   0   0    6.43    0.25
  -6   0   0    6.86    0.28
   7   0   0    2.83    0.17
  -7   0   0    3.08    0.19
   7   0   0    2.57    0.21
  -7   0   0    3.00    0.24
  -8   0   0    0.39    0.14
   8   0   0    0.61    0.13
  -8   0   0    0.53    0.12
   8   0   0    0.59    0.11
  -9   0   0    7.10    0.43
  -9   0   0    7.80    0.36
   9   0   0    7.11    0.33
 -10   0   0   25.77    0.84
 -11   0   0   12.39    0.52
   0  -1   0    0.00    0.00
   0  -1   0    0.00    0.00
   0   1   0    0.00    0.00
   0   1   0    0.00    0.00
  -2  -1   0    0.71    0.07
   2  -1   0    0.75    0.07
   2  -1   0    0.80    0.07
   2   1   0    0.68    0.07
  -2   1   0    0.47    0.07
   2   1   0    0.54    0.06
  -3  -1   0   10.43    0.38
   3  -1   0    9.89    0.34
   3  -1   0   10.23    0.37
   3  -1   0    9.88    0.35
   3  -1   0    9.92    0.28
  -3  -1   0    9.90    0.34
   3   1   0   10.03    0.38
  -3   1   0    9.97    0.45
   3   1   0    9.99    0.28
   3   1   0   10.15    0.34
   3   1   0   10.02    0.35
  -3   1   0    9.84    0.38
   4  -1   0   21.48    0.73
   4  -1   0   21.17    0.56
   4  -1   0   21.54    0.69
   4  -1   0   20.92    0.68
  -4  -1   0   21.52    0.67
  -4  -1   0   21.01    0.74
   4   1   0   22.11    0.56
   4   1   0   21.99    0.69
   4   1   0   22.52    0.69
  -4   1   0   20.82    0.74
  -4   1   0   21.79    0.68
  -4   1   0   22.27    0.89
  -5  -1   0    0.13    0.05
   5  -1   0    0.02    0.05
   5  -1   0    0.04    0.04
   5  -1   0    0.12    0.05
   5  -1   0    0.20    0.08
  -5  -1   0    0.01    0.05
  -5  -1   0    0.06    0.05
   5   1   0    0.07    0.04
  -5   1   0    0.08    0.05
  -5   1   0    0.19    0.08
  -5   1   0    0.15    0.08
  -5   1   0    0.06    0.06
   5   1   0    0.05    0.05
   6  -1   0    0.43    0.10
  -6  -1   0    0.49    0.09
  -6  -1   0    0.48    0.12
   6  -1   0    0.46    0.08
   6   1   0    0.54    0.08
   6   1   0    0.44    0.09
  -6   1   0    0.58    0.10
  -6   1   0    0.20    0.09
  -6   1   0    0.36    0.09
  -7  -1   0    1.14    0.18
   7  -1   0    1.59    0.18
  -7  -1   0    1.82    0.17
   7  -1   0    1.39    0.14
  -7   1   0    1.50    0.16
   7   1   0    1.44    0.14
  -7   1   0    1.90    0.22
  -7   1   0    1.94    0.17
   7   1   0    1.63    0.18
  -8  -1   0    0.85    0.17
   8  -1   0    1.06    0.16
   8  -1   0    0.77    0.12
  -8  -1   0    1.50    0.17
  -8   1   0    1.28    0.16
   8   1   0    1.24    0.14
  -8   1   0    1.02    0.18
   8   1   0    1.00    0.16
   9  -1   0    0.94    0.14
  -9  -1   0    0.91    0.15
  -9  -1   0    0.88    0.18
  -9   1   0    0.91    0.15
   9   1   0    0.57    0.12
  -9   1   0    0.71    0.17
 -10  -1   0    0.39    0.13
 -10   1   0    0.52    0.13
 -11  -1   0    0.17    0.12
 -11   1   0    0.32    0.12
   0  -2   0    0.00    0.00
   0  -2   0    0.00    0.00
   0   2   0    0.00    0.00
   0   2   0    0.00    0.00
   1  -2   0    0.02    0.02
   1  -2   0   -0.02    0.02
  -1  -2   0    0.04    0.02
   1  -2   0   -0.02    0.02
   1  -2   0   -0.01    0.02
   1   2   0   -0.05    0.02
  -2  -2   0  219.02    6.02
   2  -2   0  219.91    5.78
   2  -2   0  209.05    6.00
  -2  -2   0  209.04    5.39
   2  -2   0  212.55    5.77
  -2   2   0  217.99    6.01
   2   2   0  221.49    5.77
   2   2   0  205.80    5.77
  -2   2   0  203.15    7.54
   3  -2   0   29.06    0.89
   3  -2   0   28.65    0.84
   3  -2   0   27.74    0.69
   3  -2   0   27.53    0.84
  -3  -2   0   28.28    0.81
  -3  -2   0   28.94    0.90
  -3   2   0   27.74    0.89
  -3   2   0   28.71    1.09
   3   2   0   27.82    0.69
   3   2   0   27.22    0.84
   3   2   0   29.06    0.84
  -4  -2   0   32.88    0.96
  -4  -2   0   32.56    1.07
   4  -2   0   32.07    1.05
   4  -2   0   32.70    1.00
   4  -2   0   33.90    1.00
   4  -2   0   33.42    0.82
   4   2   0   33.62    1.00
   4   2   0   33.53    0.99
   4   2   0   33.03    0.82
  -4   2   0   33.92    1.30
  -4   2   0   31.70    1.06
  -5  -2   0    1.21    0.11
   5  -2   0    1.18    0.09
   5  -2   0    1.23    0.09
   5  -2   0    1.20    0.15
  -5  -2   0    1.05    0.13
   5  -2   0    1.31    0.14
  -5   2   0    1.11    0.15
  -5   2   0    1.27    0.12
   5   2   0    1.13    0.12
  -5   2   0    0.91    0.13
   5   2   0    1.27    0.09
  -5   2   0    1.18    0.17
  -6  -2   0    6.14    0.31
   6  -2   0    6.09    0.25
   6  -2   0    5.79    0.30
  -6  -2   0    5.84    0.25
   6   2   0    5.78    0.29
  -6   2   0    5.86    0.31
   6   2   0    6.24    0.24
  -6   2   0    5.54    0.26
   7  -2   0    0.27    0.10
  -7  -2   0    0.37    0.09
  -7  -2   0    0.31    0.11
   7  -2   0    0.26    0.08
  -7   2   0    0.20    0.09
  -7   2   0    0.36    0.09
   7   2   0    0.22    0.09
  -7   2   0    0.13    0.10
   7   2   0    0.29    0.08
  -8  -2   0    0.89    0.17
   8  -2   0    0.73    0.12
  -8  -2   0    0.87    0.13
   8  -2   0    0.61    0.14
  -8   2   0    0.84    0.17
   8   2   0    0.81    0.12
   8   2   0    0.52    0.13
  -8   2   0    0.65    0.13
  -8   2   0    0.77    0.13
   9  -2   0    5.09    0.28
  -9  -2   0    5.17    0.29
  -9  -2   0    5.00    0.34
  -9   2   0    4.90    0.28
  -9   2   0    4.98    0.35
   9   2   0    4.47    0.26
 -10  -2   0   16.02    0.59
 -10   2   0   15.73    0.59
 -11  -2   0    8.14    0.40
 -11   2   0    8.29    0.41
   0  -3   0   -0.04    0.01
   0  -3   0   -0.04    0.01
   0  -3   0   -0.05    0.00
   0   3   0   -0.05    0.00
   0   3   0   -0.04    0.01
  -1  -3   0    1.80    0.07
   1  -3   0    1.45    0.07
   1  -3   0    1.71    0.07
   1  -3   0    1.49    0.09
   1   3   0    1.29    0.07
  -2  -3   0  597.24   17.61
   2  -3   0  596.90   17.50
   2  -3   0  619.72   21.81
   2  -3   0  642.73   16.81
   2  -3   0  635.11   16.86
  -2   3   0  612.20   17.55
   2   3   0  606.51   16.79
   2   3   0  611.67   16.88
  -2   3   0  638.18   21.95
   3  -3   0   84.53    2.44
   3  -3   0   82.69    2.33
  -3  -3   0   85.52    2.45
   3  -3   0   87.89    2.34
  -3  -3   0   83.27    2.19
   3  -3   0   82.90    1.93
  -3   3   0   78.34    2.43
   3   3   0   83.34    2.33
   3   3   0   83.95    1.93
   3   3   0   84.80    2.33
  -3   3   0   83.79    3.03
  -4  -3   0   33.78    1.08
   4  -3   0   34.64    1.01
   4  -3   0   35.05    1.02
   4  -3   0   32.55    1.06
  -4  -3   0   34.01    0.97
   4  -3   0   33.23    0.83
  -4   3   0   32.85    1.31
   4   3   0   31.98    0.83
  -4   3   0   32.67    1.07
   4   3   0   33.69    1.00
   4   3   0   33.29    1.00
   5  -3   0    0.24    0.07
   5  -3   0    0.48    0.10
   5  -3   0    0.24    0.05
  -5  -3   0    0.28    0.08
  -5  -3   0    0.41    0.07
  -5   3   0    0.32    0.07
   5   3   0    0.26    0.06
  -5   3   0    0.31    0.09
   5   3   0    0.34    0.06
  -5   3   0    0.19    0.07
   6  -3   0    0.21    0.09
  -6  -3   0    0.18    0.09
   6  -3   0    0.40    0.08
  -6  -3   0    0.32    0.08
  -6   3   0    0.31    0.11
   6   3   0    0.33    0.07
  -6   3   0    0.27    0.09
   6   3   0    0.37    0.09
   7  -3   0   13.55    0.45
  -7  -3   0   14.05    0.48
  -7  -3   0   14.18    0.56
   7  -3   0   12.87    0.54
  -7   3   0   13.41    0.49
  -7   3   0   13.74    0.57
   7   3   0   13.97    0.45
   7   3   0   13.39    0.54
  -8  -3   0    6.36    0.31
   8  -3   0    6.54    0.29
  -8  -3   0    6.78    0.37
   8  -3   0    6.36    0.35
   8   3   0    6.28    0.28
  -8   3   0    6.08    0.31
  -8   3   0    6.56    0.39
   8   3   0    5.80    0.34
  -8   3   0    6.50    0.32
  -9  -3   0    7.69    0.44
   9  -3   0    7.82    0.35
  -9  -3   0    8.51    0.37
   9   3   0    7.91    0.35
  -9   3   0    8.91    0.39
  -9   3   0    7.60    0.45
 -10  -3   0   -0.02    0.10
 -10   3   0    0.11    0.10
 -11  -3   0    0.71    0.16
 -11   3   0    0.84    0.17
   1  -4   0   12.84    0.39
   1  -4   0   12.52    0.38
  -1  -4   0   12.85    0.38
  -1  -4   0   12.33    0.35
   1   4   0   12.17    0.38
  -1   4   0   12.88    0.39
   2  -4   0   80.10    2.31
  -2  -4   0   79.39    2.07
  -2  -4   0   79.49    2.21
   2  -4   0   80.16    2.21
  -2  -4   0   77.89    2.32
   2  -4   0   81.11    2.88
   2  -4   0   82.56    2.22
  -2   4   0   80.93    2.31
   2   4   0   78.94    2.22
  -2   4   0   83.40    2.88
   2   4   0   79.70    2.22
   3  -4   0   10.69    0.29
  -3  -4   0   10.56    0.40
   3  -4   0   10.63    0.36
   3  -4   0   10.63    0.37
   3  -4   0   10.57    0.39
  -3  -4   0   10.70    0.36
  -3   4   0    9.93    0.39
   3   4   0   10.46    0.29
   3   4   0   10.71    0.36
   3   4   0   10.42    0.36
  -3   4   0   10.56    0.48
   4  -4   0    7.10    0.28
   4  -4   0    7.01    0.23
  -4  -4   0    6.48    0.28
  -4  -4   0    6.48    0.24
   4  -4   0    6.93    0.29
   4  -4   0    6.91    0.30
  -4  -4   0    6.98    0.32
   4   4   0    6.68    0.22
  -4   4   0    6.78    0.31
   4   4   0    6.76    0.28
   4   4   0    6.82    0.28
  -4   4   0    6.60    0.37
   5  -4   0    1.52    0.10
  -5  -4   0    1.33    0.11
   5  -4   0    1.39    0.14
  -5  -4   0    1.52    0.15
   5  -4   0    1.47    0.14
  -5   4   0    1.56    0.17
  -5   4   0    1.45    0.16
   5   4   0    1.27    0.12
  -5   4   0    1.37    0.11
   5   4   0    1.31    0.10
   6  -4   0   27.18    0.90
  -6  -4   0   26.25    0.86
   6  -4   0   27.33    0.74
  -6  -4   0   26.60    0.78
   6   4   0   28.13    0.89
  -6   4   0   26.54    0.80
  -6   4   0   27.09    0.89
   6   4   0   26.68    0.73
   7  -4   0    4.17    0.27
  -7  -4   0    4.32    0.23
  -7  -4   0    4.12    0.27
   7  -4   0    3.89    0.22
   7   4   0    4.16    0.21
   7   4   0    4.71    0.27
  -7   4   0    4.32    0.25
  -7   4   0    4.07    0.29
   8  -4   0    9.06    0.43
  -8  -4   0    8.26    0.36
   8  -4   0    8.44    0.35
  -8  -4   0    7.51    0.41
  -8   4   0    8.72    0.38
   8   4   0    8.42    0.41
  -8   4   0    8.56    0.45
   8   4   0    9.08    0.35
  -8   4   0    8.86    0.38
  -9  -4   0    0.31    0.13
  -9  -4   0    0.61    0.13
   9  -4   0    0.51    0.11
   9   4   0    0.31    0.10
  -9   4   0    0.48    0.16
  -9   4   0    0.26    0.11
 -10  -4   0    5.88    0.33
 -10   4   0    6.54    0.35
 -11  -4   0    0.71    0.16
 -11   4   0    1.02    0.18
   0  -5   0   -0.38    0.01
   0  -5   0   -0.29    0.02
   0  -5   0   -0.35    0.02
   0   5   0   -0.32    0.02
   0   5   0   -0.32    0.02
  -1  -5   0    0.74    0.07
  -1  -5   0    0.72    0.05
   1  -5   0    0.82    0.07
   1  -5   0    0.87    0.06
   1   5   0    0.72    0.06
  -1   5   0    0.79    0.06
   2  -5   0  353.24    9.07
  -2  -5   0  315.68    9.06
   2  -5   0  336.70    9.49
  -2  -5   0  345.47    8.43
   2  -5   0  341.55   11.87
  -2   5   0  344.60    9.41
   2   5   0  285.26    9.02
   2   5   0  333.12    9.09
  -3  -5   0   98.33    2.57
   3  -5   0   97.17    2.28
   3  -5   0   99.28    2.87
   3  -5   0  101.39    3.56
   3  -5   0   97.51    2.75
  -3  -5   0  100.95    2.89
   3  -5   0  101.46    2.76
  -3   5   0   94.16    3.56
   3   5   0  101.16    2.75
   3   5   0   97.30    2.28
  -3   5   0   97.45    2.86
   3   5   0  103.41    2.75
  -4  -5   0   39.55    1.08
   4  -5   0   42.19    1.22
  -4  -5   0   41.59    1.16
  -4  -5   0   40.57    1.31
   4  -5   0   41.35    1.23
   4  -5   0   41.34    1.28
   4  -5   0   41.34    1.00
   4   5   0   42.86    1.22
   4   5   0   41.54    1.22
  -4   5   0   40.03    1.09
  -4   5   0   40.11    1.28
  -4   5   0   40.84    1.58
   4   5   0   40.97    1.00
   5  -5   0    0.01    0.04
   5  -5   0   -0.03    0.04
  -5  -5   0    0.00    0.04
   5  -5   0   -0.02    0.03
  -5  -5   0    0.02    0.05
  -5   5   0   -0.03    0.04
   5   5   0   -0.01    0.04
  -5   5   0   -0.02    0.05
   5   5   0   -0.07    0.03
  -5   5   0    0.02    0.05
  -6  -5   0   19.51    0.60
  -6  -5   0   20.68    0.69
   6  -5   0   19.56    0.70
   6  -5   0   20.11    0.57
   6   5   0   19.42    0.68
   6   5   0   19.60    0.56
  -6   5   0   19.65    0.62
   7  -5   0   37.91    1.02
  -7  -5   0   38.67    1.19
  -7  -5   0   39.84    1.09
   7  -5   0   37.13    1.24
  -7   5   0   39.11    1.23
   7   5   0   39.50    1.02
   7   5   0   37.95    1.22
  -7   5   0   38.08    1.11
   8  -5   0   14.53    0.62
   8  -5   0   15.02    0.51
  -8  -5   0   15.44    0.53
  -8  -5   0   15.30    0.62
   8   5   0   15.66    0.51
  -8   5   0   16.27    0.57
   8   5   0   15.58    0.62
  -8   5   0   15.22    0.65
  -9  -5   0    9.08    0.39
   9  -5   0    9.27    0.39
  -9  -5   0    8.65    0.46
  -9   5   0    9.16    0.41
  -9   5   0    9.23    0.41
   9   5   0    8.44    0.36
  -9   5   0    9.10    0.50
 -10  -5   0    0.74    0.15
 -10   5   0    1.17    0.18
 -11  -5   0    1.72    0.21
 -11   5   0    1.30    0.20
   0  -6   0   29.12    0.86
   0  -6   0   30.47    0.79
   0  -6   0   29.98    0.86
  -1  -6   0    2.64    0.11
  -1  -6   0    2.41    0.09
   1  -6   0    2.59    0.11
   1  -6   0    2.55    0.11
   1   6   0    2.41    0.11
  -1   6   0    2.57    0.10
   1   6   0    1.90    0.10
  -2  -6   0    0.73    0.07
   2  -6   0    0.78    0.08
   2  -6   0    0.69    0.08
  -2  -6   0    0.74    0.07
   2  -6   0    0.73    0.07
  -2   6   0    0.74    0.07
   2   6   0    0.80    0.07
  -3  -6   0   12.85    0.41
   3  -6   0   13.07    0.46
   3  -6   0   12.81    0.35
  -3  -6   0   12.08    0.47
   3  -6   0   14.33    0.45
   3  -6   0   13.04    0.56
  -3   6   0   12.40    0.45
   3   6   0   13.48    0.44
   3   6   0   12.82    0.43
  -3   6   0   12.14    0.56
   3   6   0   12.32    0.35
   4  -6   0    0.32    0.07
  -4  -6   0    0.09    0.05
   4  -6   0    0.05    0.05
  -4  -6   0    0.16    0.07
  -4  -6   0    0.24    0.05
   4  -6   0    0.15    0.05
   4  -6   0    0.19    0.06
  -4   6   0    0.06    0.05
  -4   6   0    0.15    0.06
   4   6   0    0.13    0.06
   4   6   0    0.02    0.03
   4   6   0    0.13    0.05
  -4   6   0    0.11    0.06
   5  -6   0    5.73    0.28
   5  -6   0    6.00    0.30
   5  -6   0    5.79    0.22
  -5  -6   0    6.15    0.28
  -5  -6   0    5.79    0.23
   5   6   0    5.99    0.27
   5   6   0    6.05    0.22
  -5   6   0    5.79    0.25
  -5   6   0    5.93    0.31
  -5   6   0    5.98    0.36
   6  -6   0    3.23    0.17
  -6  -6   0    3.21    0.18
   6  -6   0    3.19    0.22
  -6  -6   0    3.30    0.22
   6   6   0    3.15    0.20
  -6   6   0    2.69    0.18
   6   6   0    3.45    0.17
  -7  -6   0    9.02    0.35
   7  -6   0    8.40    0.41
  -7  -6   0    8.01    0.39
   7  -6   0    7.69    0.32
   7   6   0    7.90    0.38
  -7   6   0    8.41    0.43
  -7   6   0    8.90    0.37
   7   6   0    8.33    0.32
  -8  -6   0    0.02    0.07
   8  -6   0    0.02    0.07
   8  -6   0    0.04    0.08
  -8  -6   0    0.15    0.10
   8   6   0   -0.06    0.06
  -8   6   0    0.06    0.09
   8   6   0    0.00    0.08
  -8   6   0    0.12    0.11
   9  -6   0    3.04    0.22
  -9  -6   0    3.37    0.23
  -9  -6   0    3.05    0.26
  -9   6   0    3.12    0.25
  -9   6   0    3.84    0.36
  -9   6   0    2.89    0.24
 -10  -6   0    0.22    0.11
 -10   6   0    0.15    0.12
 -11  -6   0    2.19    0.23
 -11   6   0    1.59    0.21
   0  -7   0   -0.02    0.02
   0  -7   0   -0.01    0.01
  -1  -7   0    0.69    0.06
   1  -7   0    0.62    0.05
   1  -7   0    0.59    0.06
  -1  -7   0    0.59    0.04
   1   7   0    0.64    0.06
   1   7   0    0.58    0.05
  -2  -7   0   26.37    0.64
  -2  -7   0   23.04    0.69
   2  -7   0   23.34    0.71
   2  -7   0   21.50    0.89
   2  -7   0   22.34    0.69
  -2   7   0   22.54    0.71
   2   7   0   22.11    0.69
  -2   7   0   21.69    0.68
   3  -7   0   52.63    1.27
  -3  -7   0   52.84    1.43
   3  -7   0   53.21    1.54
  -3  -7   0   52.93    1.63
   3  -7   0   53.14    1.99
   3  -7   0   54.52    1.60
   3   7   0   55.67    1.54
   3   7   0   55.67    1.54
  -3   7   0   54.23    1.60
   3   7   0   51.84    1.27
   4  -7   0   72.42    2.61
  -4  -7   0   68.91    1.80
  -4  -7   0   72.65    1.90
  -4  -7   0   71.81    2.15
   4  -7   0   69.36    1.68
   4  -7   0   72.51    2.04
   4  -7   0   70.94    2.11
   4   7   0   72.67    2.03
  -4   7   0   70.19    1.82
   4   7   0   70.09    1.67
  -4   7   0   70.22    2.11
  -4   7   0   69.03    2.63
   4   7   0   69.89    2.02
  -5  -7   0    1.37    0.12
   5  -7   0    1.25    0.14
   5  -7   0    1.44    0.16
   5  -7   0    1.33    0.10
  -5  -7   0    1.31    0.14
  -5   7   0    1.46    0.17
   5   7   0    1.31    0.10
   5   7   0    1.11    0.13
  -5   7   0    1.47    0.14
  -5   7   0    1.32    0.13
   6  -7   0    0.05    0.05
  -6  -7   0    0.08    0.06
  -6  -7   0    0.01    0.07
   6  -7   0    0.04    0.07
   6   7   0    0.00    0.05
  -6   7   0   -0.01    0.06
   6   7   0    0.05    0.05
  -7  -7   0   33.80    0.94
   7  -7   0   31.73    1.09
   7  -7   0   32.94    0.90
  -7  -7   0   32.63    1.04
   7   7   0   32.24    0.88
  -7   7   0   32.53    0.97
   7   7   0   32.06    1.06
  -8  -7   0    3.85    0.27
  -8  -7   0    3.69    0.22
   8  -7   0    3.42    0.26
   8  -7   0    3.65    0.22
  -8   7   0    3.53    0.24
  -8   7   0    3.97    0.30
   8   7   0    3.58    0.25
   8   7   0    3.74    0.21
  -9  -7   0    6.77    0.33
   9  -7   0    6.45    0.32
  -9  -7   0    6.95    0.40
  -9   7   0    5.87    0.41
  -9   7   0    6.94    0.36
  -9   7   0    6.47    0.35
 -10  -7   0    0.06    0.10
 -10   7   0    0.29    0.13
 -10   7   0    0.15    0.12
 -11  -7   0    1.42    0.19
 -11   7   0    1.56    0.22
   0  -8   0  789.80   19.78
   0  -8   0  774.32   21.38
  -1  -8   0    1.16    0.06
   1  -8   0    1.22    0.08
   1  -8   0    1.17    0.07
  -1  -8   0    1.16    0.08
   1   8   0    1.17    0.08
   1   8   0    1.33    0.09
   2  -8   0   40.36    1.50
   2  -8   0   39.58    1.15
  -2  -8   0   39.78    1.15
  -2  -8   0   39.18    1.06
   2  -8   0   39.97    1.18
  -2   8   0   39.75    1.18
   2   8   0   40.05    1.15
   3  -8   0   14.65    0.63
   3  -8   0   14.57    0.50
  -3  -8   0   14.07    0.45
   3  -8   0   14.33    0.49
  -3  -8   0   14.75    0.53
   3  -8   0   14.36    0.40
  -3   8   0   14.23    0.50
   3   8   0   14.49    0.48
   3   8   0   14.77    0.39
   3   8   0   14.79    0.49
  -4  -8   0    2.94    0.17
   4  -8   0    2.72    0.17
   4  -8   0    2.65    0.14
   4  -8   0    2.80    0.21
  -4  -8   0    3.16    0.15
   4  -8   0    3.31    0.19
  -4  -8   0    2.67    0.20
   4   8   0    3.26    0.17
  -4   8   0    2.94    0.18
   4   8   0    2.91    0.13
   4   8   0    2.84    0.17
  -4   8   0    2.99    0.16
   5  -8   0    0.02    0.05
   5  -8   0    0.06    0.05
  -5  -8   0    0.02    0.05
  -5  -8   0    0.13    0.05
   5  -8   0    0.10    0.05
  -5   8   0    0.05    0.06
  -5   8   0    0.06    0.06
   5   8   0    0.10    0.04
  -5   8   0    0.08    0.07
   5   8   0    0.08    0.05
   6  -8   0    6.65    0.26
  -6  -8   0    6.46    0.31
  -6  -8   0    6.61    0.27
   6  -8   0    6.14    0.32
   6   8   0    6.09    0.31
  -6   8   0    6.75    0.29
   6   8   0    6.26    0.25
   7  -8   0    2.21    0.20
  -7  -8   0    1.97    0.17
   7  -8   0    2.12    0.16
  -7  -8   0    2.28    0.22
   7   8   0    2.37    0.16
  -7   8   0    2.25    0.21
   7   8   0    2.26    0.19
  -8  -8   0    0.67    0.12
   8  -8   0    0.65    0.12
   8  -8   0    0.68    0.14
  -8  -8   0    0.52    0.13
  -8   8   0    0.77    0.17
   8   8   0    0.68    0.11
  -8   8   0    0.89    0.14
   8   8   0    0.57    0.13
  -9  -8   0    8.45    0.44
  -9  -8   0    8.20    0.37
   9  -8   0    8.78    0.38
  -9   8   0    8.93    0.41
  -9   8   0    7.69    0.47
 -10  -8   0    1.03    0.16
 -10   8   0    0.77    0.16
 -10   8   0    0.91    0.17
 -11  -8   0    5.21    0.31
 -11   8   0    5.33    0.33
  -1  -9   0    9.76    0.29
  -1  -9   0   10.24    0.34
   1  -9   0    9.76    0.33
   1   9   0   10.12    0.34
   1   9   0   10.15    0.35
   2  -9   0   28.73    0.88
  -2  -9   0   29.51    0.79
   2  -9   0   29.76    0.90
  -2  -9   0   29.11    0.88
  -2   9   0   29.14    0.89
   2   9   0   29.61    0.88
   3  -9   0   18.61    0.49
   3  -9   0   17.85    0.77
   3  -9   0   19.72    0.61
  -3  -9   0   18.70    0.55
   3  -9   0   18.12    0.61
   3   9   0   17.58    0.47
   3   9   0   16.36    0.59
  -3   9   0   18.83    0.61
   3   9   0   18.79    0.59
   4  -9   0   27.03    0.86
  -4  -9   0   27.17    0.79
   4  -9   0   27.15    0.70
  -4  -9   0   27.19    0.92
  -4  -9   0   25.55    0.74
   4  -9   0   27.38    1.10
   4  -9   0   26.56    0.88
   4   9   0   27.40    0.69
  -4   9   0   24.77    0.76
  -4   9   0   27.02    0.88
   4   9   0   28.13    0.85
  -5  -9   0    0.97    0.13
   5  -9   0    1.08    0.10
  -5  -9   0    0.97    0.10
   5  -9   0    1.11    0.14
   5  -9   0    0.98    0.13
   5   9   0    1.26    0.14
  -5   9   0    1.33    0.15
   5   9   0    0.88    0.09
  -5   9   0    1.03    0.12
  -6  -9   0    3.00    0.17
   6  -9   0    2.84    0.17
   6  -9   0    2.76    0.21
  -6  -9   0    2.56    0.20
   6   9   0    2.84    0.20
   6   9   0    3.03    0.16
  -6   9   0    2.80    0.19
  -7  -9   0   15.11    0.50
   7  -9   0   14.28    0.59
   7  -9   0   14.79    0.48
  -7  -9   0   14.69    0.56
  -7   9   0   14.17    0.52
   7   9   0   14.00    0.56
   7   9   0   14.86    0.47
  -8  -9   0    4.30    0.24
   8  -9   0    4.92    0.25
  -8  -9   0    4.09    0.28
   8  -9   0    4.40    0.30
  -8   9   0    4.47    0.32
   8   9   0    4.20    0.28
   8   9   0    4.54    0.23
  -8   9   0    4.21    0.26
  -9  -9   0    4.17    0.30
   9  -9   0    3.83    0.25
  -9  -9   0    4.11    0.26
  -9   9   0    4.10    0.34
  -9   9   0    3.80    0.27
 -10  -9   0    0.25    0.11
 -10   9   0    0.20    0.12
 -10   9   0    0.15    0.11
 -11  -9   0    0.33    0.12
 -11   9   0    0.25    0.13
   0 -10   0  274.48    7.28
   0 -10   0  261.32    6.78
   1 -10   0    0.10    0.04
  -1 -10   0   -0.01    0.02
  -1 -10   0    0.00    0.02
   1 -10   0    0.01    0.02
   1  10   0    0.00    0.02
   2 -10   0  218.19    6.12
  -2 -10   0  226.29    5.67
   2 -10   0  222.74    6.33
  -2 -10   0  223.18    6.12
  -2  10   0  227.98    6.32
   2  10   0  227.34    6.12
   3 -10   0   35.66    0.88
  -3 -10   0   36.20    0.98
   3 -10   0   36.08    1.39
   3 -10   0   35.51    1.07
  -3 -10   0   34.53    0.94
   3 -10   0   35.38    1.10
  -3  10   0   34.73    1.09
   3  10   0   34.92    1.06
   3  10   0   35.86    0.87
  -4 -10   0    2.11    0.17
   4 -10   0    2.13    0.15
  -4 -10   0    1.86    0.12
   4 -10   0    2.10    0.16
  -4 -10   0    2.39    0.15
   4 -10   0    2.18    0.12
   4 -10   0    2.13    0.19
  -4  10   0    2.07    0.14
   4  10   0    2.17    0.14
  -4  10   0    2.07    0.15
   4  10   0    2.16    0.12
  -5 -10   0   10.25    0.36
   5 -10   0   10.99    0.44
   5 -10   0   10.12    0.34
  -5 -10   0   10.25    0.40
   5 -10   0   10.71    0.44
   5  10   0   10.42    0.33
   5  10   0   10.73    0.42
  -5  10   0   10.53    0.44
  -5  10   0   10.15    0.38
  -6 -10   0    0.16    0.08
   6 -10   0    0.15    0.07
  -6 -10   0    0.15    0.07
   6 -10   0    0.05    0.08
  -6  10   0    0.25    0.09
   6  10   0    0.17    0.07
   6  10   0    0.18    0.08
   7 -10   0    2.80    0.23
  -7 -10   0    2.79    0.19
   7 -10   0    2.72    0.18
  -7 -10   0    2.69    0.21
   7  10   0    2.58    0.20
   7  10   0    2.73    0.17
  -7  10   0    3.18    0.21
  -8 -10   0    0.15    0.10
   8 -10   0    0.09    0.07
  -8 -10   0    0.07    0.07
   8 -10   0    0.09    0.10
   8  10   0    0.11    0.07
   8  10   0    0.05    0.08
  -8  10   0    0.07    0.08
  -9 -10   0    3.85    0.28
  -9 -10   0    3.79    0.24
  -9  10   0    4.25    0.28
  -9  10   0    3.85    0.33
 -10 -10   0    5.83    0.32
 -10  10   0    6.33    0.36
 -10  10   0    5.99    0.35
 -11 -10   0    5.11    0.31
 -11  10   0    5.03    0.33
   0 -11   0    1.56    0.11
   1 -11   0    3.58    0.17
  -1 -11   0    3.44    0.13
   1 -11   0    3.58    0.16
  -1 -11   0    3.65    0.17
   1  11   0    3.48    0.17
  -2 -11   0   15.59    0.45
   2 -11   0   14.94    0.51
   2 -11   0   15.53    0.51
  -2 -11   0   15.43    0.51
   2  11   0   16.25    0.52
   2  11   0   14.52    0.51
  -2  11   0   15.19    0.50
   3 -11   0    0.57    0.09
  -3 -11   0    0.40    0.07
   3 -11   0    0.45    0.08
   3 -11   0    0.56    0.07
   3 -11   0    0.63    0.11
  -3 -11   0    0.39    0.06
  -3 -11   0    0.70    0.08
   3  11   0    0.61    0.06
  -3  11   0    0.51    0.08
   3  11   0    0.51    0.08
  -3  11   0    0.51    0.08
   4 -11   0    7.46    0.32
  -4 -11   0    6.74    0.25
   4 -11   0    7.03    0.32
   4 -11   0    6.90    0.25
  -4 -11   0    7.49    0.28
   4  11   0    6.91    0.24
  -4  11   0    6.60    0.28
   4  11   0    6.58    0.30
  -4  11   0    6.67    0.30
  -5 -11   0    2.43    0.15
   5 -11   0    2.60    0.15
   5 -11   0    2.46    0.19
   5 -11   0    2.33    0.18
  -5 -11   0    2.55    0.17
  -5  11   0    2.54    0.19
   5  11   0    2.48    0.17
  -5  11   0    2.52    0.17
   5  11   0    2.42    0.14
  -6 -11   0   26.13    0.83
  -6 -11   0   26.15    0.77
   6 -11   0   26.80    0.74
   6 -11   0   26.68    0.91
   6  11   0   25.79    0.72
   6  11   0   25.86    0.88
  -6  11   0   26.07    0.80
   7 -11   0    1.31    0.14
   7 -11   0    1.09    0.17
  -7 -11   0    1.10    0.16
  -7 -11   0    1.21    0.14
   7  11   0    1.16    0.16
   7  11   0    1.36    0.14
  -7  11   0    1.55    0.17
   8 -11   0    0.56    0.11
  -8 -11   0    0.82    0.12
   8 -11   0    0.55    0.14
  -8 -11   0    0.59    0.13
   8  11   0    0.66    0.13
  -8  11   0    0.55    0.13
  -9 -11   0    0.64    0.13
  -9 -11   0    1.06    0.18
  -9  11   0    0.53    0.17
  -9  11   0    0.76    0.16
 -10 -11   0    0.56    0.13
 -10  11   0    0.53    0.16
 -11 -11   0    0.39    0.13
 -11  11   0    0.27    0.13
 -11  11   0    0.46    0.15
   0 -12   0  237.64    6.15
   0 -12   0  250.18    6.66
   1 -12   0    2.53    0.14
  -1 -12   0    2.15    0.13
   1 -12   0    2.10    0.12
  -1 -12   0    2.14    0.10
   1  12   0    2.01    0.13
   2 -12   0    1.13    0.09
  -2 -12   0    0.64    0.09
   2 -12   0    0.67    0.09
  -2 -12   0    0.71    0.07
   2  12   0    0.91    0.10
   2  12   0    0.71    0.09
   3 -12   0   45.91    1.37
  -3 -12   0   44.96    1.18
  -3 -12   0   45.66    1.22
   3 -12   0   43.82    1.10
  -3 -12   0   46.33    1.34
   3 -12   0   45.95    1.35
   3 -12   0   46.44    1.74
  -3  12   0   44.65    1.36
  -3  12   0   43.94    1.20
   3  12   0   44.00    1.33
   3  12   0   44.79    1.09
   4 -12   0    9.38    0.39
  -4 -12   0    8.88    0.32
  -4 -12   0    9.71    0.35
   4 -12   0    9.19    0.31
   4 -12   0    9.64    0.39
   4  12   0    9.37    0.30
  -4  12   0    9.33    0.38
   4  12   0    9.54    0.38
  -4  12   0    9.12    0.34
   5 -12   0    6.33    0.32
  -5 -12   0    6.19    0.26
   5 -12   0    6.66    0.33
   5 -12   0    6.65    0.26
  -5 -12   0    6.64    0.29
  -5  12   0    6.66    0.29
  -5  12   0    6.57    0.32
   5  12   0    6.36    0.24
   5  12   0    7.01    0.31
   6 -12   0   21.05    0.62
  -6 -12   0   20.39    0.64
   6 -12   0   19.55    0.75
  -6 -12   0   20.61    0.69
  -6  12   0   21.83    0.68
   6  12   0   20.11    0.73
   6  12   0   21.86    0.60
  -7 -12   0    0.08    0.07
  -7 -12   0    0.02    0.08
   7 -12   0   -0.03    0.07
   7 -12   0    0.01    0.06
  -7  12   0    0.04    0.08
   7  12   0   -0.02    0.06
   7  12   0    0.01    0.05
   8 -12   0    0.04    0.09
   8 -12   0    0.35    0.10
  -8 -12   0    0.35    0.12
  -8 -12   0    0.25    0.09
   8  12   0    0.35    0.11
  -8  12   0    0.26    0.11
  -9 -12   0    0.62    0.13
  -9 -12   0    0.66    0.15
  -9  12   0    0.82    0.16
  -9  12   0    0.63    0.19
 -10 -12   0    6.87    0.34
 -10  12   0    7.52    0.40
 -11 -12   0    4.68    0.30
 -11  12   0    5.21    0.33
 -11  12   0    4.47    0.33
  -1 -13   0   14.76    0.52
   1 -13   0   16.19    0.53
  -1 -13   0   15.26    0.45
   1 -13   0   15.52    0.51
   1  13   0   15.48    0.52
  -2 -13   0    0.42    0.07
   2 -13   0   -0.01    0.04
   2  13   0   -0.02    0.03
  -2  13   0   -0.04    0.04
   3 -13   0   12.11    0.45
  -3 -13   0   12.19    0.45
   3 -13   0   13.00    0.60
   3 -13   0   12.29    0.37
  -3 -13   0   12.25    0.39
   3 -13   0   12.23    0.46
  -3 -13   0   12.33    0.39
   3  13   0   12.54    0.45
   3  13   0   11.84    0.36
  -3  13   0   12.42    0.44
  -3  13   0   12.04    0.40
   4 -13   0   40.56    1.00
   4 -13   0   39.76    1.24
  -4 -13   0   39.91    1.07
  -4 -13   0   39.88    1.11
   4 -13   0   38.33    1.22
  -4  13   0   38.84    1.09
   4  13   0   39.65    0.99
   4  13   0   38.34    1.20
  -4  13   0   39.80    1.23
   5 -13   0    8.14    0.39
  -5 -13   0    8.55    0.34
   5 -13   0    8.63    0.31
   5 -13   0    7.89    0.38
  -5 -13   0    8.28    0.31
   5  13   0    8.80    0.30
  -5  13   0    8.76    0.35
   5  13   0    8.80    0.37
  -5  13   0    8.30    0.38
   6 -13   0    0.02    0.08
  -6 -13   0    0.03    0.07
   6 -13   0    0.20    0.08
  -6 -13   0    0.14    0.08
  -6  13   0    0.09    0.09
   6  13   0    0.07    0.06
   6  13   0   -0.05    0.06
  -7 -13   0    3.82    0.22
  -7 -13   0    3.74    0.24
   7 -13   0    3.84    0.22
   7 -13   0    3.44    0.26
   7  13   0    3.90    0.20
  -7  13   0    3.66    0.24
   7  13   0    3.44    0.24
  -8 -13   0   -0.03    0.07
   8 -13   0    0.03    0.07
   8 -13   0   -0.11    0.08
  -8 -13   0   -0.02    0.08
  -8  13   0    0.00    0.08
   8  13   0    0.09    0.08
  -9 -13   0    0.08    0.08
  -9 -13   0    0.02    0.10
  -9  13   0   -0.08    0.09
  -9  13   0    0.03    0.12
 -10 -13   0    0.62    0.14
 -10  13   0    1.11    0.20
 -11 -13   0    0.34    0.12
 -11  13   0    0.11    0.13
 -11  13   0    0.33    0.14
   1 -14   0   15.28    0.52
  -1 -14   0   14.82    0.44
  -1 -14   0   14.92    0.52
   1 -14   0   15.23    0.50
   1  14   0   14.21    0.51
   2 -14   0    1.54    0.13
   2 -14   0    1.77    0.12
  -2 -14   0    1.32    0.12
  -2 -14   0    1.36    0.09
  -2 -14   0    1.42    0.10
  -2  14   0    1.44    0.11
   2  14   0    1.44    0.12
   3 -14   0    0.05    0.05
   3 -14   0   -0.01    0.03
   3 -14   0   -0.03    0.05
  -3 -14   0    0.05    0.04
   3 -14   0    0.01    0.04
  -3 -14   0    0.02    0.04
   3  14   0    0.01    0.03
  -3  14   0   -0.01    0.04
  -3  14   0    0.04    0.05
   3  14   0   -0.01    0.04
   4 -14   0   30.11    0.79
   4 -14   0   27.91    0.95
   4 -14   0   28.69    0.96
  -4 -14   0   29.79    0.85
  -4 -14   0   29.39    0.83
  -4  14   0   28.76    0.95
   4  14   0   30.36    0.77
  -4  14   0   29.67    0.86
   4  14   0   30.29    0.95
   5 -14   0   10.40    0.46
  -5 -14   0   10.87    0.38
   5 -14   0   11.21    0.37
  -5 -14   0   11.04    0.41
   5  14   0   10.09    0.43
  -5  14   0   10.89    0.45
   5  14   0   11.43    0.35
  -5  14   0   10.76    0.41
  -6 -14   0   22.36    0.67
   6 -14   0   21.78    0.65
   6 -14   0   21.65    0.80
  -6 -14   0   21.59    0.71
  -6  14   0   21.90    0.71
   6  14   0   21.39    0.77
   6  14   0   22.04    0.62
   7 -14   0    1.01    0.17
  -7 -14   0    1.17    0.14
  -7 -14   0    1.18    0.16
   7 -14   0    1.10    0.14
   7  14   0    1.05    0.16
  -7  14   0    1.21    0.17
  -8 -14   0    0.54    0.13
  -8 -14   0    0.30    0.09
   8 -14   0    0.37    0.13
   8  14   0    0.24    0.10
  -8  14   0    0.30    0.12
  -9 -14   0    0.15    0.10
  -9 -14   0    0.09    0.10
  -9  14   0    0.15    0.12
 -10 -14   0    2.42    0.23
 -10  14   0    2.21    0.26
 -11 -14   0    3.66    0.27
 -11  14   0    3.78    0.35
 -11  14   0    3.87    0.30
   0 -15   0    0.02    0.04
   1 -15   0    5.64    0.26
  -1 -15   0    5.56    0.21
  -1 -15   0    5.70    0.26
   1  15   0    5.24    0.25
   2 -15   0   83.29    2.04
   2 -15   0   88.72    2.51
  -2 -15   0   88.09    2.24
  -2 -15   0   80.02    2.19
  -2 -15   0   85.81    2.46
   2 -15   0   89.19    2.47
   2  15   0   90.06    2.46
   3 -15   0   14.70    0.44
  -3 -15   0   14.78    0.47
  -3 -15   0   15.55    0.47
   3 -15   0   14.72    0.53
   3 -15   0   14.88    0.55
   3  15   0   15.30    0.54
  -3  15   0   15.81    0.49
   3  15   0   14.99    0.43
  -4 -15   0   47.17    1.26
   4 -15   0   48.02    1.45
  -4 -15   0   47.20    1.29
   4 -15   0   45.42    1.45
   4 -15   0   48.73    1.19
   4  15   0   46.08    1.42
  -4  15   0   46.43    1.29
  -4  15   0   46.86    1.44
   5 -15   0   18.10    0.54
  -5 -15   0   17.44    0.56
   5 -15   0   17.78    0.67
  -5 -15   0   17.92    0.58
  -5  15   0   17.16    0.64
   5  15   0   17.23    0.64
  -5  15   0   17.96    0.59
   5  15   0   17.70    0.52
   6 -15   0    2.44    0.22
  -6 -15   0    2.51    0.18
  -6 -15   0    2.54    0.19
   6 -15   0    2.51    0.17
  -6  15   0    2.80    0.21
   6  15   0    2.60    0.16
   6  15   0    2.18    0.19
   7 -15   0    3.70    0.22
  -7 -15   0    3.03    0.22
   7 -15   0    3.22    0.26
  -7 -15   0    3.79    0.22
  -7  15   0    4.14    0.26
   7  15   0    3.54    0.25
   8 -15   0    2.95    0.27
  -8 -15   0    3.48    0.24
  -8 -15   0    3.35    0.22
   8  15   0    2.83    0.24
  -8  15   0    3.03    0.25
  -9 -15   0    2.35    0.24
  -9 -15   0    2.55    0.21
  -9  15   0    2.31    0.25
 -10 -15   0    0.52    0.13
 -10  15   0    0.45    0.16
 -11 -15   0   -0.03    0.10
 -11  15   0    0.03    0.11
 -11  15   0   -0.01    0.13
   0 -16   0   61.73    1.80
   1 -16   0   44.25    1.35
  -1 -16   0   46.08    1.21
  -1 -16   0   45.70    1.36
  -1  16   0   44.89    1.21
   1  16   0   45.41    1.35
   2 -16   0    6.16    0.29
   2 -16   0    6.26    0.26
  -2 -16   0    6.05    0.23
  -2 -16   0    5.58    0.27
   2 -16   0    5.74    0.22
  -2 -16   0    5.96    0.24
   2  16   0    5.85    0.28
  -2  16   0    5.61    0.25
   3 -16   0    3.83    0.21
  -3 -16   0    4.21    0.19
   3 -16   0    4.20    0.19
  -3 -16   0    4.38    0.20
   3 -16   0    4.01    0.23
   3  16   0    3.99    0.17
  -3  16   0    4.34    0.21
   3  16   0    4.11    0.23
   4 -16   0   12.87    0.52
  -4 -16   0   13.93    0.45
  -4 -16   0   12.26    0.43
   4 -16   0   13.24    0.42
   4  16   0   13.04    0.40
   4  16   0   12.57    0.50
  -4  16   0   13.39    0.47
  -4  16   0   13.78    0.50
   5 -16   0    2.99    0.23
  -5 -16   0    3.19    0.19
  -5 -16   0    3.51    0.20
   5 -16   0    3.26    0.19
  -5  16   0    3.55    0.22
   5  16   0    3.30    0.22
   5  16   0    3.17    0.17
  -6 -16   0    0.81    0.12
   6 -16   0    0.77    0.15
   6 -16   0    0.81    0.12
  -6 -16   0    0.88    0.13
  -6  16   0    0.91    0.14
   6  16   0    0.77    0.13
   7 -16   0    2.92    0.20
   7 -16   0    2.55    0.27
  -7 -16   0    2.61    0.20
  -7 -16   0    2.91    0.20
   7  16   0    2.10    0.20
  -7  16   0    2.54    0.24
   8 -16   0    1.76    0.24
  -8 -16   0    2.44    0.23
  -8 -16   0    2.46    0.19
  -8  16   0    2.38    0.25
   8  16   0    1.69    0.22
  -9 -16   0    0.82    0.14
  -9 -16   0    0.87    0.16
  -9  16   0    0.83    0.17
 -10 -16   0    2.46    0.24
 -10  16   0    2.51    0.28
 -11 -16   0    0.90    0.17
 -11  16   0    0.88    0.20
   0 -17   0    0.07    0.05
   0 -17   0    0.05    0.05
  -1 -17   0    2.60    0.15
   1 -17   0    2.48    0.17
  -1 -17   0    2.23    0.16
  -1 -17   0    2.32    0.13
   1  17   0    2.54    0.17
  -1  17   0    2.46    0.15
   1  17   0    2.39    0.15
   2 -17   0   46.38    1.40
   2 -17   0   47.49    1.40
  -2 -17   0   46.81    1.23
  -2 -17   0   45.63    1.24
  -2  17   0   44.39    1.24
   2  17   0   45.45    1.38
  -3 -17   0    0.90    0.11
   3 -17   0    0.75    0.12
  -3 -17   0    0.70    0.09
   3 -17   0    0.80    0.11
   3 -17   0    0.66    0.09
   3  17   0    0.50    0.10
  -3  17   0    0.80    0.11
   3  17   0    0.66    0.08
   4 -17   0  111.06    3.15
   4 -17   0  107.25    2.60
  -4 -17   0  110.79    2.86
  -4 -17   0  106.25    2.79
   4  17   0  112.16    3.12
  -4  17   0  111.32    2.83
  -4  17   0  110.21    3.18
   4  17   0  106.54    2.57
  -5 -17   0   -0.03    0.06
   5 -17   0    0.15    0.08
  -5 -17   0    0.03    0.06
   5 -17   0    0.22    0.07
  -5  17   0    0.16    0.08
   5  17   0    0.11    0.07
  -6 -17   0    5.56    0.28
   6 -17   0    5.51    0.27
  -6 -17   0    6.11    0.28
   6 -17   0    5.69    0.34
   6  17   0    6.00    0.32
  -6  17   0    6.14    0.31
  -7 -17   0    1.99    0.20
  -7 -17   0    2.07    0.19
   7 -17   0    1.84    0.23
  -7  17   0    2.00    0.22
   7  17   0    1.99    0.22
  -8 -17   0    5.87    0.33
  -8 -17   0    6.54    0.32
   8  17   0    6.34    0.37
  -8  17   0    6.14    0.36
  -9 -17   0    1.74    0.20
  -9  17   0    1.75    0.24
 -10 -17   0   -0.02    0.09
 -10  17   0    0.18    0.13
   0 -18   0    5.38    0.27
   1 -18   0   16.52    0.59
  -1 -18   0   16.74    0.50
  -1 -18   0   17.00    0.60
  -1 -18   0   15.66    0.51
   1  18   0   16.82    0.52
   1  18   0   16.24    0.58
  -1  18   0   16.40    0.52
   2 -18   0    1.82    0.13
   2 -18   0    1.60    0.15
  -2 -18   0    1.35    0.13
  -2 -18   0    1.57    0.11
   2 -18   0    1.77    0.13
  -2  18   0    1.72    0.14
   2  18   0    1.64    0.15
   2  18   0    1.54    0.14
  -3 -18   0   15.02    0.47
   3 -18   0   14.26    0.56
   3 -18   0   14.92    0.45
   3 -18   0   14.12    0.53
  -3 -18   0   14.51    0.48
   3  18   0   13.81    0.54
   3  18   0   14.96    0.49
  -3  18   0   15.11    0.50
   4 -18   0    2.61    0.17
  -4 -18   0    2.89    0.17
  -4 -18   0    3.02    0.19
   4 -18   0    2.82    0.22
   4  18   0    2.77    0.21
  -4  18   0    3.30    0.22
  -5 -18   0   -0.02    0.05
   5 -18   0    0.04    0.06
  -5 -18   0    0.01    0.06
   5 -18   0    0.10    0.08
  -5  18   0    0.04    0.07
   5  18   0    0.04    0.07
  -6 -18   0    0.05    0.07
  -6 -18   0   -0.03    0.06
   6 -18   0   -0.05    0.08
  -6  18   0    0.06    0.08
   6  18   0    0.01    0.07
   7 -18   0    1.95    0.24
  -7 -18   0    2.36    0.19
  -7 -18   0    2.34    0.19
   7  18   0    1.95    0.22
  -7  18   0    2.01    0.22
  -8 -18   0    3.37    0.24
  -8 -18   0    3.49    0.24
  -8  18   0    3.79    0.28
   8  18   0    3.37    0.27
  -9 -18   0    0.41    0.12
  -9  18   0    0.34    0.14
 -10 -18   0    0.97    0.17
 -10  18   0    0.73    0.18
   0 -19   0    0.05    0.05
   0 -19   0   -0.04    0.04
   0  19   0    0.03    0.06
   1 -19   0   17.11    0.63
  -1 -19   0   18.16    0.55
  -1 -19   0   17.43    0.63
  -1 -19   0   17.73    0.54
   1 -19   0   17.27    0.56
   1  19   0   18.45    0.56
  -1  19   0   18.32    0.56
  -2 -19   0    6.45    0.27
  -2 -19   0    7.31    0.26
   2 -19   0    6.47    0.32
   2 -19   0    6.86    0.30
   2  19   0    6.69    0.29
  -2  19   0    6.64    0.29
   2  19   0    7.20    0.33
  -3 -19   0   21.37    0.63
   3 -19   0   20.23    0.74
  -3 -19   0   21.39    0.64
   3 -19   0   20.88    0.60
   3  19   0   21.26    0.65
  -3  19   0   21.09    0.66
   3  19   0   19.83    0.72
  -4 -19   0   34.22    0.97
  -4 -19   0   33.72    0.97
   4 -19   0   33.64    0.92
   4 -19   0   33.95    1.13
  -4  19   0   34.86    1.01
   4  19   0   34.02    1.10
  -5 -19   0    8.52    0.34
   5 -19   0    8.06    0.42
  -5 -19   0    8.11    0.33
  -5  19   0    8.61    0.37
   5  19   0    8.33    0.40
   6 -19   0   17.29    0.69
  -6 -19   0   16.39    0.56
  -6 -19   0   16.36    0.57
  -6  19   0   16.34    0.60
   6  19   0   15.71    0.64
   7 -19   0    0.74    0.16
  -7 -19   0    1.00    0.15
  -7 -19   0    0.70    0.13
   7  19   0    1.05    0.17
  -7  19   0    0.62    0.15
  -8 -19   0   10.60    0.44
  -8 -19   0   10.62    0.46
  -8  19   0   10.74    0.49
  -9 -19   0    3.06    0.24
  -9  19   0    2.83    0.29
 -10 -19   0   -0.05    0.09
 -10  19   0    0.00    0.12
   0 -20   0   53.69    1.69
   0 -20   0   59.61    1.52
  -1 -20   0    0.09    0.05
  -1 -20   0    0.08    0.06
   1 -20   0    0.09    0.06
   1 -20   0    0.10    0.06
  -1  20   0    0.05    0.05
   1  20   0    0.12    0.07
   2 -20   0    3.37    0.19
  -2 -20   0    3.25    0.18
   2 -20   0    3.29    0.19
  -2 -20   0    3.25    0.17
   2 -20   0    3.27    0.22
  -2  20   0    3.22    0.20
   2  20   0    3.10    0.20
   2  20   0    3.26    0.21
   3 -20   0   21.50    0.75
  -3 -20   0   21.00    0.64
  -3 -20   0   21.01    0.62
   3  20   0   19.32    0.64
   3  20   0   20.56    0.73
  -3  20   0   19.40    0.65
   4 -20   0    5.32    0.32
  -4 -20   0    5.82    0.27
  -4 -20   0    5.67    0.25
   4  20   0    5.64    0.31
  -4  20   0    5.31    0.28
  -5 -20   0    2.40    0.18
   5 -20   0    2.12    0.23
  -5 -20   0    2.02    0.15
  -5  20   0    2.35    0.22
   5  20   0    1.79    0.20
   6 -20   0    6.98    0.41
  -6 -20   0    7.73    0.34
  -6 -20   0    7.05    0.32
   6  20   0    6.70    0.38
  -6  20   0    7.55    0.37
  -7 -20   0    0.40    0.10
   7 -20   0    0.56    0.15
  -7 -20   0    0.49    0.12
   7  20   0    0.38    0.12
  -7  20   0    0.44    0.13
  -8 -20   0   -0.03    0.09
  -8 -20   0   -0.10    0.07
  -8  20   0    0.00    0.11
  -9 -20   0    0.34    0.12
  -9  20   0    0.76    0.17
 -10 -20   0   -0.08    0.09
 -10  20   0    0.17    0.14
   0 -21   0    0.23    0.08
   0 -21   0    0.18    0.07
   0  21   0    0.14    0.07
  -1 -21   0   21.44    0.64
   1 -21   0   21.06    0.65
   1 -21   0   21.00    0.74
  -1 -21   0   21.28    0.65
   1 -21   0   20.58    0.71
  -1  21   0   20.35    0.65
   1  21   0   21.00    0.65
   2 -21   0   13.20    0.47
   2 -21   0   13.90    0.54
  -2 -21   0   12.14    0.45
  -2 -21   0   13.53    0.44
   2  21   0   13.15    0.46
   2  21   0   13.50    0.53
  -2  21   0   13.49    0.47
  -3 -21   0   12.52    0.45
   3 -21   0   12.20    0.52
  -3 -21   0   12.82    0.43
  -3  21   0   12.66    0.47
   3  21   0   12.84    0.52
   4 -21   0   22.93    0.84
  -4 -21   0   22.59    0.70
  -4 -21   0   23.39    0.72
   4  21   0   23.66    0.82
  -4  21   0   23.02    0.75
  -5 -21   0    4.90    0.25
   5 -21   0    4.85    0.32
  -5 -21   0    4.78    0.24
   5  21   0    4.52    0.29
  -5  21   0    4.66    0.28
   6 -21   0   12.43    0.59
  -6 -21   0   13.53    0.49
  -6 -21   0   12.78    0.48
  -6  21   0   12.71    0.52
   6  21   0   12.50    0.56
  -7 -21   0    0.60    0.12
  -7 -21   0    0.53    0.12
   7 -21   0    0.31    0.13
  -7  21   0    0.46    0.13
   7  21   0    0.48    0.14
  -8 -21   0    8.95    0.41
  -8 -21   0    8.84    0.41
  -8  21   0    9.60    0.46
  -9 -21   0    3.04    0.24
  -9  21   0    3.84    0.30
 -10 -21   0   -0.01    0.09
 -10  21   0    0.02    0.13
   0 -22   0    3.49    0.21
   0  22   0    3.04    0.20
   1 -22   0    5.41    0.30
   1 -22   0    5.06    0.25
  -1 -22   0    4.98    0.25
  -1 -22   0    4.96    0.23
  -1  22   0    4.28    0.24
   1  22   0    4.78    0.25
   2 -22   0    5.55    0.31
  -2 -22   0    5.52    0.27
  -2 -22   0    5.68    0.24
   2 -22   0    5.99    0.28
  -2  22   0    5.50    0.27
   2  22   0    5.49    0.28
  -3 -22   0    3.89    0.22
  -3 -22   0    3.36    0.18
   3 -22   0    3.14    0.24
  -3  22   0    3.89    0.23
   3  22   0    3.49    0.24
   4 -22   0    0.26    0.11
  -4 -22   0    0.51    0.09
  -4 -22   0    0.29    0.10
  -4  22   0    0.35    0.11
   4  22   0    0.37    0.11
  -5 -22   0    6.76    0.30
   5 -22   0    6.73    0.40
  -5 -22   0    7.62    0.34
   5  22   0    7.02    0.38
  -5  22   0    7.65    0.37
   6 -22   0    4.58    0.33
  -6 -22   0    4.45    0.25
  -6 -22   0    4.50    0.26
  -6  22   0    4.36    0.29
  -7 -22   0    0.97    0.16
   7 -22   0    0.89    0.19
  -7 -22   0    0.87    0.14
  -7  22   0    1.45    0.21
  -8 -22   0    0.18    0.11
  -8 -22   0    0.20    0.11
  -8  22   0    0.24    0.13
  -9 -22   0    0.62    0.15
  -9  22   0    1.02    0.20
 -10 -22   0    1.76    0.22
 -10  22   0    2.67    0.31
   0 -23   0    0.02    0.06
   0  23   0    0.00    0.06
   1 -23   0    8.99    0.37
  -1 -23   0    8.89    0.36
  -1 -23   0    8.96    0.35
   1  23   0    9.76    0.38
  -1  23   0    9.43    0.38
  -2 -23   0    0.23    0.09
   2 -23   0    0.23    0.09
  -2  23   0    0.41    0.10
   3 -23   0    0.15    0.09
  -3 -23   0    0.23    0.08
  -3 -23   0    0.05    0.05
  -3  23   0    0.32    0.10
   4 -23   0    3.35    0.26
  -4 -23   0    3.01    0.22
  -4 -23   0    3.81    0.20
  -4  23   0    3.49    0.24
   5 -23   0    3.61    0.29
  -5 -23   0    4.08    0.24
  -5 -23   0    4.36    0.23
  -5  23   0    4.69    0.29
  -6 -23   0    2.47    0.18
   6 -23   0    2.41    0.27
  -6 -23   0    2.53    0.21
  -6  23   0    2.83    0.27
  -7 -23   0    0.57    0.13
   7 -23   0    0.61    0.17
  -7 -23   0    0.46    0.11
  -7  23   0    0.36    0.13
  -8 -23   0    0.30    0.12
  -8  23   0    0.32    0.14
  -9 -23   0    0.26    0.12
  -9  23   0    0.53    0.17
 -10 -23   0    0.06    0.11
 -10  23   0    0.09    0.14
   0 -24   0   21.24    0.67
   0  24   0   20.73    0.68
   1 -24   0   16.83    0.58
  -1 -24   0   17.64    0.57
  -1 -24   0   16.44    0.57
   1  24   0   17.34    0.59
  -1  24   0   18.57    0.60
  -2 -24   0   10.55    0.38
  -2 -24   0   10.81    0.41
  -2  24   0   10.04    0.42
   2  24   0   10.66    0.41
   3 -24   0    0.01    0.08
  -3 -24   0    0.05    0.06
  -3 -24   0    0.05    0.07
  -3  24   0    0.16    0.09
   4 -24   0    1.08    0.18
  -4 -24   0    1.16    0.13
  -4 -24   0    0.98    0.14
  -4  24   0    1.41    0.18
  -5 -24   0    3.94    0.22
  -5 -24   0    3.98    0.25
   5 -24   0    4.00    0.31
  -5  24   0    3.51    0.26
   6 -24   0    6.06    0.39
  -6 -24   0    6.27    0.31
  -6 -24   0    5.47    0.29
  -6  24   0    5.54    0.34
  -7 -24   0    0.18    0.10
  -7 -24   0    0.07    0.08
  -7  24   0    0.16    0.11
  -8 -24   0   -0.01    0.09
  -8  24   0    0.10    0.12
  -9 -24   0    0.76    0.16
  -9  24   0    1.03    0.20
 -10 -24   0    1.20    0.20
 -10  24   0    1.75    0.26
   0 -25   0    0.12    0.08
   0  25   0    0.27    0.09
  -1 -25   0    5.18    0.25
  -1 -25   0    5.74    0.28
   1 -25   0    5.34    0.29
  -1  25   0    5.52    0.29
   1  25   0    5.19    0.28
  -2 -25   0    0.34    0.08
  -2 -25   0    0.21    0.09
  -2  25   0    0.28    0.11
   2  25   0    0.27    0.10
  -3 -25   0    0.03    0.05
  -3 -25   0    0.08    0.07
  -3  25   0    0.05    0.08
   4 -25   0    0.77    0.15
  -4 -25   0    1.11    0.15
  -4 -25   0    1.12    0.13
  -4  25   0    0.98    0.16
  -5 -25   0    2.74    0.19
  -5 -25   0    2.94    0.22
   5 -25   0    2.21    0.26
  -5  25   0    2.84    0.23
  -6 -25   0    0.11    0.10
   6 -25   0    0.17    0.12
  -6 -25   0    0.05    0.07
  -6  25   0    0.04    0.10
  -7 -25   0    5.16    0.29
  -7 -25   0    5.01    0.30
  -7  25   0    5.19    0.34
  -8 -25   0    0.14    0.10
  -8  25   0    0.01    0.12
  -9 -25   0    0.01    0.10
  -9  25   0    0.10    0.13
   0 -26   0   15.18    0.54
   0  26   0   14.09    0.53
  -1 -26   0    4.76    0.26
  -1 -26   0    4.47    0.23
   1 -26   0    4.75    0.28
  -1  26   0    4.37    0.26
   1  26   0    4.91    0.27
  -2 -26   0    2.49    0.17
  -2 -26   0    2.50    0.19
  -2  26   0    2.58    0.20
   2  26   0    2.62    0.20
  -3 -26   0    0.03    0.07
  -3 -26   0    0.14    0.06
  -3  26   0    0.03    0.07
  -4 -26   0    3.66    0.24
  -4 -26   0    4.03    0.22
  -4  26   0    3.95    0.27
  -5 -26   0    0.81    0.12
  -5 -26   0    0.96    0.16
  -5  26   0    0.79    0.16
  -6 -26   0    2.46    0.19
  -6 -26   0    2.74    0.25
  -6  26   0    2.79    0.28
  -7 -26   0   -0.01    0.08
  -7 -26   0    0.21    0.10
  -7  26   0    0.08    0.11
  -8 -26   0    0.72    0.16
  -8  26   0    0.39    0.15
  -9 -26   0    0.01    0.10
  -9  26   0    0.10    0.13
   0 -27   0    0.03    0.08
   0  27   0    0.17    0.09
   1 -27   0    6.33    0.33
  -1 -27   0    7.15    0.33
   1  27   0    6.32    0.32
  -1  27   0    6.94    0.34
  -2 -27   0    0.04    0.07
  -2 -27   0    0.04    0.06
  -2  27   0   -0.08    0.07
   2  27   0    0.01    0.08
  -3 -27   0    0.86    0.12
  -3 -27   0    0.76    0.14
  -3  27   0    0.44    0.12
  -4 -27   0    1.73    0.15
  -4 -27   0    1.82    0.19
  -4  27   0    1.56    0.20
  -5 -27   0    0.34    0.09
  -5 -27   0    0.44    0.12
  -5  27   0    0.45    0.13
  -6 -27   0    0.11    0.08
  -6 -27   0    0.14    0.10
  -6  27   0    0.23    0.12
  -7 -27   0    1.82    0.19
  -7 -27   0    1.92    0.22
  -7  27   0    2.15    0.27
  -8 -27   0    0.88    0.18
  -8  27   0    0.95    0.20
  -9 -27   0   -0.07    0.11
  -9  27   0    0.34    0.16
   0 -28   0    2.22    0.22
   0  28   0    2.14    0.22
   1 -28   0    0.10    0.09
  -1 -28   0    0.13    0.09
  -1  28   0    0.07    0.08
   1  28   0    0.08    0.09
  -2 -28   0    0.35    0.11
  -2 -28   0    0.63    0.10
  -2  28   0    0.36    0.11
   2  28   0    0.43    0.12
  -3 -28   0    0.20    0.10
  -3 -28   0    0.21    0.08
  -3  28   0    0.09    0.10
  -4 -28   0    1.18    0.14
  -4 -28   0    1.56    0.19
  -4  28   0    1.40    0.20
  -5 -28   0   -0.07    0.07
  -5 -28   0   -0.07    0.08
  -5  28   0   -0.06    0.09
  -6 -28   0    0.26    0.11
  -6 -28   0    0.04    0.08
  -6  28   0    0.11    0.11
  -7 -28   0    0.15    0.11
  -7  28   0    0.16    0.13
  -8 -28   0    1.19    0.20
  -8  28   0    0.92    0.21
  -9 -28   0    0.69    0.17
  -9  28   0    0.75    0.20
   0 -29   0   -0.13    0.07
   0  29   0    0.06    0.09
   1 -29   0    2.77    0.23
  -1 -29   0    2.48    0.21
   1  29   0    2.83    0.26
  -1  29   0    2.77    0.25
  -2 -29   0    1.95    0.21
  -2 -29   0    1.96    0.16
   2  29   0    2.05    0.22
  -2  29   0    2.27    0.23
  -3 -29   0    1.37    0.15
  -3 -29   0    1.27    0.18
  -3  29   0    1.62    0.20
  -4 -29   0    6.00    0.30
  -4 -29   0    6.90    0.35
  -4  29   0    5.84    0.35
  -5 -29   0    0.25    0.11
  -5 -29   0    0.13    0.09
  -5  29   0    0.18    0.12
  -6 -29   0    1.17    0.16
  -6 -29   0    1.05    0.18
  -6  29   0    0.84    0.19
  -7 -29   0    0.59    0.15
  -7  29   0    0.88    0.19
  -8 -29   0    0.78    0.17
  -8  29   0    1.10    0.23
  -9 -29   0    0.03    0.11
  -9  29   0    0.12    0.14
   0 -30   0   -0.06    0.08
   0  30   0   -0.04    0.08
   1 -30   0    2.19    0.23
  -1 -30   0    2.30    0.23
   1  30   0    2.15    0.23
  -1  30   0    2.28    0.24
  -2 -30   0    0.69    0.14
  -2 -30   0    0.89    0.13
   2  30   0    1.27    0.18
  -2  30   0    0.83    0.17
  -3 -30   0    0.83    0.15
  -3 -30   0    0.73    0.12
  -3  30   0    0.99    0.18
  -4 -30   0    0.59    0.11
  -4 -30   0    0.69    0.14
  -4  30   0    0.59    0.15
  -5 -30   0    0.18    0.09
  -5 -30   0    0.17    0.11
  -5  30   0   -0.03    0.10
  -6 -30   0   -0.09    0.09
  -6 -30   0    0.05    0.09
  -6  30   0   -0.03    0.11
  -7 -30   0    1.33    0.20
  -7  30   0    1.31    0.24
  -8 -30   0    0.72    0.17
  -8  30   0    0.54    0.19
   0 -31   0    0.01    0.09
   0  31   0    0.06    0.10
  -1 -31   0    0.12    0.10
   1  31   0    0.28    0.12
  -1  31   0    0.12    0.10
  -2 -31   0    6.70    0.32
  -2 -31   0    6.63    0.36
  -2  31   0    6.86    0.38
   2  31   0    7.08    0.37
  -3 -31   0    2.02    0.19
  -3 -31   0    2.30    0.24
  -3  31   0    2.46    0.26
  -4 -31   0    0.96    0.14
  -4 -31   0    1.12    0.18
  -4  31   0    1.31    0.21
  -5 -31   0    0.03    0.08
  -5 -31   0   -0.13    0.09
  -5  31   0   -0.05    0.10
  -6 -31   0    0.39    0.13
  -6  31   0    0.46    0.16
  -7 -31   0    1.89    0.24
  -7  31   0    1.51    0.25
  -8 -31   0    0.24    0.13
  -8  31   0    0.25    0.16
   0 -32   0    3.66    0.28
   0  32   0    4.27    0.29
  -1 -32   0    0.83    0.17
  -1  32   0    0.66    0.15
   1  32   0    0.93    0.17
  -2 -32   0    3.70    0.24
  -2 -32   0    4.72    0.30
  -2  32   0    3.96    0.30
  -3 -32   0    2.49    0.25
  -3 -32   0    2.35    0.19
  -3  32   0    2.28    0.26
  -4 -32   0    0.19    0.09
  -4 -32   0    0.33    0.13
  -4  32   0    0.23    0.13
  -5 -32   0    0.00    0.08
  -5 -32   0   -0.02    0.09
  -5  32   0   -0.04    0.11
  -6 -32   0    0.52    0.15
  -6  32   0    0.51    0.18
  -7 -32   0    0.59    0.16
  -7  32   0    0.61    0.18
  -8 -32   0    0.42    0.15
  -8  32   0    0.53    0.19
   0 -33   0    0.01    0.11
   0  33   0    0.20    0.13
  -1 -33   0    3.26    0.30
  -1  33   0    2.81    0.30
   1  33   0    4.29    0.30
  -2 -33   0    4.76    0.31
  -2  33   0    4.65    0.33
  -3 -33   0    1.24    0.16
  -3 -33   0    1.02    0.18
  -3  33   0    0.79    0.18
  -4 -33   0    4.20    0.27
  -4 -33   0    4.24    0.29
  -4  33   0    4.37    0.33
  -5 -33   0   -0.10    0.10
  -5 -33   0    0.05    0.09
  -5  33   0   -0.15    0.10
  -6 -33   0    0.35    0.14
  -6  33   0    0.45    0.17
  -7 -33   0    0.34    0.13
  -7  33   0    0.27    0.16
  -8 -33   0    0.30    0.14
  -8  33   0    0.22    0.16
   0 -34   0   13.63    0.57
   0  34   0   13.72    0.58
  -1 -34   0   -0.02    0.10
  -1  34   0    0.03    0.11
   1  34   0    0.18    0.12
  -2 -34   0    0.45    0.14
  -2  34   0    0.42    0.15
  -3 -34   0    0.02    0.08
  -3 -34   0   -0.12    0.07
  -3  34   0    0.09    0.13
  -4 -34   0    0.19    0.10
  -4 -34   0   -0.03    0.10
  -4  34   0   -0.07    0.11
  -5 -34   0    0.02    0.11
  -5  34   0   -0.02    0.11
  -6 -34   0    0.96    0.19
  -6  34   0    0.63    0.19
  -7 -34   0    0.07    0.12
  -7  34   0   -0.07    0.13
   0 -35   0    0.43    0.15
   0  35   0    0.25    0.14
  -1 -35   0    1.40    0.21
   1  35   0    1.89    0.24
  -1  35   0    1.84    0.24
  -2 -35   0    1.53    0.22
  -2  35   0    1.40    0.23
  -3 -35   0    1.26    0.18
  -3 -35   0    1.14    0.20
  -3  35   0    1.25    0.21
  -4 -35   0   -0.08    0.10
  -4 -35   0    0.07    0.09
  -4  35   0   -0.05    0.12
  -5 -35   0    4.26    0.32
  -5  35   0    4.05    0.39
  -6 -35   0    0.87    0.18
  -6  35   0    1.15    0.23
  -7 -35   0   -0.06    0.11
  -7  35   0   -0.05    0.13
   0 -36   0    5.26    0.35
   0  36   0    5.50    0.35
  -1 -36   0    0.26    0.13
   1  36   0    0.07    0.11
  -1  36   0    0.03    0.12
  -2 -36   0    0.19    0.12
  -2  36   0    0.03    0.12
  -3 -36   0    0.24    0.10
  -3 -36   0    0.17    0.13
  -3  36   0    0.05    0.12
  -4 -36   0    3.41    0.32
  -4  36   0    3.15    0.33
  -5 -36   0    0.30    0.14
  -5  36   0    0.41    0.18
  -6 -36   0    2.36    0.29
  -6  36   0    3.28    0.36
  -7 -36   0    0.04    0.13
  -7  36   0   -0.10    0.14
   0  37   0    0.22    0.14
  -1 -37   0    0.06    0.12
   1  37   0    0.20    0.14
  -1  37   0    0.07    0.13
  -2 -37   0   -0.06    0.11
  -2  37   0    0.10    0.12
  -3 -37   0    0.75    0.18
  -3  37   0    0.91    0.20
  -4 -37   0    0.68    0.18
  -4  37   0    0.74    0.19
  -5 -37   0    1.72    0.25
  -5  37   0    2.70    0.33
  -6 -37   0    0.77    0.19
  -6  37   0    1.20    0.25
   0  38   0    7.26    0.44
  -1 -38   0    0.05    0.13
   1  38   0    0.60    0.17
  -1  38   0    0.21    0.15
  -2 -38   0   -0.05    0.12
  -2  38   0    0.17    0.15
  -3 -38   0    0.09    0.13
  -3  38   0    0.10    0.13
  -4 -38   0    2.96    0.31
  -4  38   0    2.86    0.34
  -5 -38   0    0.52    0.17
  -5  38   0    0.40    0.18
  -6 -38   0    1.37    0.24
  -6  38   0    1.59    0.28
   0  39   0    0.20    0.14
  -1 -39   0    0.41    0.18
  -1  39   0    0.75    0.20
   1  39   0    0.79    0.19
  -2 -39   0    0.11    0.13
  -2  39   0    0.08    0.14
  -3 -39   0   -0.03    0.13
  -3  39   0   -0.09    0.13
  -4 -39   0    0.21    0.16
  -4  39   0    0.22    0.16
  -5 -39   0    0.07    0.13
  -5  39   0    0.05    0.15
  -6 -39   0    0.01    0.14
  -6  39   0    0.15    0.17
   0  40   0    6.06    0.41
  -1 -40   0    0.07    0.14
  -1  40   0    0.20    0.15
  -2 -40   0    0.00    0.13
  -2  40   0    0.24    0.15
  -3 -40   0    1.56    0.25
  -3  40   0    1.27    0.24
  -4 -40   0    0.27    0.16
  -4  40   0    0.37    0.18
  -5 -40   0    0.32    0.16
  -5  40   0   -0.03    0.15
   0  41   0    0.10    0.15
  -1  41   0    0.68    0.21
  -2 -41   0    1.36    0.26
  -2  41   0    1.66    0.27
  -3 -41   0    0.05    0.15
  -3  41   0    0.21    0.18
  -4 -41   0    1.68    0.26
  -4  41   0    0.96    0.24
  -5 -41   0   -0.04    0.13
  -5  41   0    0.21    0.16
   0  42   0    0.16    0.15
  -1  42   0    0.23    0.17
  -2 -42   0    0.12    0.16
  -2  42   0   -0.03    0.15
  -3 -42   0    1.25    0.24
  -3  42   0    1.15    0.26
  -4 -42   0    0.74    0.21
  -4  42   0    0.66    0.22
   0  43   0   -0.02    0.15
  -1  43   0    0.22    0.17
  -2 -43   0    1.86    0.29
  -2  43   0    1.53    0.28
  -3 -43   0    0.34    0.17
  -3  43   0    0.21    0.19
  -4 -43   0    0.08    0.16
  -4  43   0   -0.05    0.15
   0  44   0    0.16    0.18
  -1  44   0    0.04    0.17
  -2 -44   0    0.09    0.16
  -2  44   0    0.12    0.17
  -3 -44   0    0.49    0.21
  -3  44   0    0.29    0.20
   0  45   0    0.13    0.16
  -1  45   0    0.65    0.23
  -2 -45   0    0.09    0.18
  -2  45   0    0.31    0.20
 -12   0   1    0.03    0.11
 -11   0   1    0.16    0.12
 -10   0   1    0.17    0.12
 -10   0   1   -0.03    0.09
  -9   0   1   -0.11    0.08
  -9   0   1   -0.04    0.10
   9   0  -1   -0.04    0.09
  -8   0   1   -0.12    0.06
  -8   0   1   -0.08    0.07
   8   0  -1   -0.09    0.05
   8   0  -1   -0.11    0.06
   7   0  -1    0.00    0.05
  -7   0   1   -0.08    0.07
  -7   0   1   -0.03    0.06
  -7   0   1   -0.02    0.06
   7   0  -1   -0.02    0.06
  -6   0   1    0.05    0.09
  -6   0   1   -0.01    0.06
   6   0  -1    0.03    0.05
  -6   0   1   -0.02    0.07
   6   0  -1   -0.09    0.05
  -6   0   1    0.05    0.05
   5   0  -1   -0.01    0.05
  -5   0   1   -0.08    0.06
   5   0  -1   -0.09    0.05
  -5   0   1    0.08    0.06
  -5   0   1   -0.05    0.05
  -5   0   1   -0.03    0.07
   5   0  -1   -0.11    0.04
   4   0  -1   -0.04    0.04
  -4   0   1    0.01    0.05
   4   0  -1    0.10    0.05
  -4   0   1    0.23    0.07
   4   0  -1   -0.02    0.04
  -4   0   1   -0.03    0.05
   4   0  -1   -0.02    0.03
  -3   0   1   -0.06    0.06
   3   0  -1    0.03    0.05
  -3   0   1   -0.02    0.05
   3   0  -1    0.10    0.05
  -3   0   1    0.04    0.05
  -3   0   1    0.28    0.07
  -2   0   1   -0.70    0.03
   2   0  -1   -0.59    0.04
  -2   0   1   -0.72    0.03
   2   0  -1   -0.76    0.03
   2   0  -1   -0.66    0.03
  -2   0   1   -0.69    0.03
  -2   0   1   -0.68    0.04
  -1   0   1   -0.02    0.02
  -1   0   1   -0.04    0.02
  -1   0   1   -0.08    0.01
  -1   0   1   -0.07    0.01
   1   0  -1   -0.08    0.01
   1   0  -1   -0.09    0.01
  -1   0   1   -0.07    0.01
   1   0  -1   -0.07    0.01
   1   0  -1   -0.09    0.01
   0   0  -1   -0.64    0.01
   0   0   1   -0.73    0.01
   1   0   1   -0.03    0.01
   1   0   1   -0.01    0.01
  -2   0  -1   -0.04    0.03
   2   0   1    0.06    0.02
   2   0   1   -0.07    0.02
   2   0   1   -0.06    0.02
   3   0   1   -0.06    0.02
   3   0   1   -0.04    0.02
   3   0   1   -0.05    0.02
   3   0   1   -0.03    0.03
  -3   0  -1   -0.01    0.04
  -3   0  -1   -0.02    0.03
  -4   0  -1    0.49    0.09
   4   0   1    0.05    0.05
  -4   0  -1    0.01    0.06
   4   0   1    0.05    0.05
   4   0   1    0.04    0.04
   4   0   1    0.08    0.04
   5   0   1   -0.03    0.05
   5   0   1    0.01    0.06
  -5   0  -1    0.06    0.06
  -5   0  -1    0.14    0.09
  -5   0  -1    0.06    0.06
   5   0   1    0.09    0.05
   6   0   1   -0.11    0.05
   6   0   1    0.00    0.07
  -6   0  -1    0.01    0.08
  -6   0  -1   -0.09    0.06
   7   0   1   -0.13    0.06
  -7   0  -1    0.23    0.11
   7   0   1    0.00    0.08
  -7   0  -1    0.09    0.08
   8   0   1   -0.09    0.06
  -8   0  -1   -0.08    0.07
  -8   0  -1   -0.03    0.09
   8   0   1   -0.08    0.06
  -9   0  -1   -0.10    0.08
  -9   0  -1   -0.16    0.09
   9   0   1   -0.13    0.07
 -10   0  -1    0.06    0.10
  10   0   1   -0.04    0.09
 -12  -1   1    0.97    0.19
 -12   1   1    1.14    0.20
 -11  -1   1    8.49    0.42
 -11   1   1    7.59    0.40
 -10  -1   1    6.71    0.35
 -10  -1   1    6.03    0.40
 -10   1   1    6.10    0.40
 -10   1   1    6.73    0.35
  -9  -1   1    5.00    0.35
   9  -1  -1    5.34    0.35
  -9  -1   1    5.63    0.31
   9   1  -1    5.57    0.35
  -9   1   1    5.66    0.31
  -9   1   1    5.76    0.37
  -8  -1   1    0.71    0.12
   8  -1  -1    0.64    0.14
   8  -1  -1    0.74    0.12
  -8  -1   1    0.59    0.14
  -8   1   1    0.60    0.12
   8   1  -1    0.44    0.12
   8   1  -1    0.77    0.12
  -8   1   1    0.43    0.13
  -8   1   1    0.51    0.11
  -7  -1   1    2.57    0.18
   7  -1  -1    2.84    0.22
  -7  -1   1    2.87    0.22
   7  -1  -1    2.82    0.18
   7   1  -1    2.58    0.21
  -7   1   1    2.50    0.21
  -7   1   1    2.29    0.18
   7   1  -1    2.45    0.17
  -7   1   1    2.71    0.19
  -6  -1   1   25.48    0.74
  -6  -1   1   24.31    0.81
  -6  -1   1   25.07    1.09
   6  -1  -1   25.56    0.85
  -6  -1   1   24.38    0.74
   6  -1  -1   24.92    0.69
   6   1  -1   25.07    0.84
  -6   1   1   24.48    1.09
   6   1  -1   24.73    0.68
  -6   1   1   23.72    0.74
  -6   1   1   24.19    0.81
   5  -1  -1   26.62    0.92
   5  -1  -1   28.39    0.89
  -5  -1   1   26.75    0.93
  -5  -1   1   26.56    1.14
  -5  -1   1   27.29    0.84
   5  -1  -1   27.50    0.72
  -5  -1   1   27.36    0.78
  -5  -1   1   27.71    0.78
   5   1  -1   26.20    0.87
  -5   1   1   26.91    1.14
  -5   1   1   26.05    0.93
  -5   1   1   27.87    0.84
   5   1  -1   27.23    0.92
   5   1  -1   26.95    0.71
  -5   1   1   27.42    0.78
   4  -1  -1   35.89    1.09
   4  -1  -1   36.05    0.89
  -4  -1   1   35.89    1.02
   4  -1  -1   35.38    1.08
   4  -1  -1   36.66    1.14
  -4  -1   1   36.34    1.15
  -4   1   1   35.58    1.02
   4   1  -1   31.72    1.07
  -4   1   1   36.29    1.41
   4   1  -1   35.42    1.13
   4   1  -1   37.53    1.09
  -4   1   1   37.23    1.15
  -3  -1   1   36.34    1.13
   3  -1  -1   35.85    1.13
  -3  -1   1   36.97    1.01
   3  -1  -1   38.41    1.09
  -3  -1   1   37.73    1.07
   3   1  -1   36.37    1.13
  -3   1   1   35.70    1.40
  -3   1   1   36.56    1.13
   3   1  -1   36.66    1.08
  -3   1   1   35.91    1.07
   2  -1  -1    0.82    0.07
  -2  -1   1    0.85    0.07
   2  -1  -1    0.66    0.06
   2  -1  -1    0.76    0.07
  -2  -1   1    0.89    0.07
  -2  -1   1    0.77    0.06
  -2   1   1    0.68    0.07
   2   1  -1    0.78    0.07
  -2   1   1    0.75    0.06
   2   1  -1    0.78    0.06
   2   1  -1    0.81    0.07
  -2   1   1    0.74    0.09
  -1  -1   1   15.77    0.45
   1  -1  -1   19.58    0.66
   1  -1  -1   16.19    0.50
   0  -1  -1    6.48    0.23
   0   1  -1    6.61    0.22
   1  -1   1   72.44    2.06
  -1  -1  -1   82.84    1.95
   1  -1   1   76.35    2.06
   1   1   1   73.86    2.06
   1   1   1   76.00    2.06
   2  -1   1   17.69    0.42
   2  -1   1   18.16    0.52
   2  -1   1   18.31    0.52
  -2  -1  -1   17.54    0.52
   2   1   1   18.11    0.52
   2   1   1   17.16    0.42
   2   1   1   17.79    0.52
  -2   1  -1   17.70    0.57
   3  -1   1    7.30    0.26
  -3  -1  -1    7.40    0.30
   3  -1   1    7.12    0.25
  -3  -1  -1    7.19    0.28
   3  -1   1    7.26    0.20
   3  -1   1    7.08    0.20
   3   1   1    7.02    0.25
  -3   1  -1    6.53    0.29
   3   1   1    7.08    0.25
   3   1   1    6.80    0.20
   3   1   1    7.07    0.20
   4  -1   1   60.18    1.43
   4  -1   1   58.89    1.43
  -4  -1  -1   61.82    1.86
   4  -1   1   62.62    1.74
   4  -1   1   63.53    1.74
  -4  -1  -1   61.81    1.68
  -4   1  -1   61.36    1.68
  -4   1  -1   61.13    2.25
   4   1   1   59.97    1.74
   4   1   1   59.75    1.73
   4   1   1   62.76    1.43
   4   1   1   59.92    1.44
  -4   1  -1   60.69    1.86
   5  -1   1   52.30    1.26
   5  -1   1   51.89    1.25
   5  -1   1   51.51    1.52
  -5  -1  -1   51.81    1.48
  -5  -1  -1   50.70    1.35
   5   1   1   50.98    1.52
   5   1   1   52.21    1.25
   5   1   1   52.25    1.26
  -5   1  -1   52.18    1.36
  -5   1  -1   52.36    1.49
   6  -1   1   25.59    0.85
  -6  -1  -1   26.87    0.87
  -6  -1  -1   25.84    0.75
   6  -1   1   25.76    0.70
   6   1   1   27.78    0.71
  -6   1  -1   26.49    0.75
  -6   1  -1   25.37    0.87
   6   1   1   25.92    0.85
  -6   1  -1   26.13    0.76
   7  -1   1   33.66    1.08
  -7  -1  -1   32.67    0.95
  -7  -1  -1   31.92    1.08
   7  -1   1   33.33    0.90
  -7   1  -1   34.85    0.96
   7   1   1   34.24    0.90
   7   1   1   33.94    1.08
  -7   1  -1   33.47    1.09
  -8  -1  -1    0.88    0.13
   8  -1   1    0.76    0.12
  -8  -1  -1    1.10    0.19
   8  -1   1    0.93    0.15
   8   1   1    1.02    0.15
   8   1   1    1.00    0.13
  -8   1  -1    0.94    0.18
  -8   1  -1    1.41    0.16
  -9  -1  -1   -0.03    0.11
   9  -1   1   -0.19    0.07
  -9  -1  -1    0.00    0.09
   9   1   1   -0.19    0.06
  -9   1  -1   -0.08    0.08
  -9   1  -1    0.02    0.11
  10  -1   1    4.65    0.27
 -10  -1  -1    4.61    0.27
  10   1   1    4.44    0.26
 -10   1  -1    4.63    0.27
 -12  -2   1    1.23    0.20
 -12   2   1    1.52    0.22
 -11  -2   1    0.12    0.11
 -11   2   1    0.11    0.12
 -10  -2   1    0.36    0.14
 -10  -2   1    0.05    0.10
 -10   2   1    0.22    0.11
 -10   2   1    0.11    0.12
   9  -2  -1    4.21    0.31
  -9  -2   1    5.02    0.33
  -9  -2   1    4.54    0.29
  -9   2   1    4.40    0.33
   9   2  -1    4.89    0.32
  -9   2   1    4.79    0.30
  -8  -2   1    1.25    0.19
   8  -2  -1    0.96    0.13
   8  -2  -1    0.89    0.16
  -8  -2   1    1.22    0.15
  -8   2   1    1.11    0.15
   8   2  -1    1.34    0.18
  -8   2   1    1.33    0.17
   8   2  -1    1.17    0.14
  -8   2   1    1.15    0.19
  -7  -2   1    2.28    0.23
   7  -2  -1    2.34    0.20
  -7  -2   1    2.57    0.18
   7  -2  -1    2.31    0.16
  -7   2   1    2.66    0.22
   7   2  -1    2.17    0.19
  -7   2   1    2.19    0.18
   7   2  -1    2.15    0.16
  -6  -2   1    0.12    0.09
   6  -2  -1    0.01    0.05
   6  -2  -1   -0.04    0.06
  -6  -2   1    0.00    0.06
  -6  -2   1   -0.03    0.05
   6   2  -1   -0.06    0.06
  -6   2   1    0.00    0.06
  -6   2   1    0.01    0.07
  -6   2   1    0.02    0.08
   6   2  -1   -0.07    0.04
  -5  -2   1    8.03    0.30
   5  -2  -1    8.04    0.35
   5  -2  -1    8.19    0.28
  -5  -2   1    7.85    0.30
   5  -2  -1    8.41    0.38
  -5  -2   1    8.30    0.39
  -5  -2   1    8.22    0.34
  -5   2   1    7.92    0.38
  -5   2   1    7.57    0.45
   5   2  -1    7.75    0.37
   5   2  -1    8.78    0.28
   5   2  -1    8.04    0.35
  -5   2   1    8.42    0.32
  -5   2   1    8.25    0.35
   4  -2  -1    0.25    0.06
   4  -2  -1    0.10    0.06
   4  -2  -1    0.26    0.07
  -4  -2   1    0.27    0.07
   4  -2  -1    0.18    0.05
  -4  -2   1    0.15    0.06
   4   2  -1    0.21    0.05
   4   2  -1    0.11    0.05
  -4   2   1    0.22    0.06
   4   2  -1    0.20    0.06
   4   2  -1    0.11    0.06
  -4   2   1    0.16    0.07
  -3  -2   1    2.64    0.16
   3  -2  -1    2.67    0.15
  -3  -2   1    2.75    0.14
   3  -2  -1    2.60    0.15
  -3  -2   1    2.95    0.14
  -3   2   1    2.54    0.14
   3   2  -1    2.66    0.15
   3   2  -1    2.49    0.15
  -3   2   1    2.30    0.18
  -3   2   1    2.32    0.15
  -2  -2   1   18.62    0.55
  -2  -2   1   18.29    0.51
   2  -2  -1   18.46    0.56
  -2  -2   1   18.44    0.58
   2  -2  -1   19.70    0.57
   2  -2  -1   18.76    0.59
   2  -2  -1   17.67    0.72
   2   2  -1   18.14    0.58
  -2   2   1   18.33    0.58
   2   2  -1   18.27    0.56
   2   2  -1   18.59    0.56
  -2   2   1   17.23    0.73
  -2   2   1   18.52    0.56
  -1  -2   1   19.11    0.51
  -1  -2   1   17.18    0.51
   1  -2  -1   14.93    0.66
  -1  -2   1   19.15    0.53
   1  -2  -1   17.64    0.51
  -1  -2   1   14.40    0.45
  -1   2   1   16.09    0.51
  -1   2   1   17.70    0.66
  -1   2   1   19.09    0.53
  -1   2   1   18.63    0.51
   1   2  -1   17.62    0.51
   0  -2   1    2.14    0.08
   0   2   1    2.53    0.09
   1  -2   1  417.43   11.14
  -1  -2  -1  403.76   10.47
   1  -2   1  410.71   11.13
   1   2   1  409.72   11.17
  -1   2  -1  415.68   14.45
   1   2   1  406.26   11.17
  -1   2  -1  418.11   11.65
   2  -2   1    1.20    0.07
  -2  -2  -1    1.16    0.08
   2  -2   1    1.16    0.07
   2  -2   1    1.12    0.05
   2   2   1    1.16    0.07
   2   2   1    1.30    0.07
  -2   2  -1    1.18    0.09
   2   2   1    1.22    0.05
  -2   2  -1    1.27    0.09
   3  -2   1    0.05    0.03
  -3  -2  -1    0.03    0.04
   3  -2   1    0.06    0.02
  -3  -2  -1    0.08    0.05
   3  -2   1    0.07    0.02
   3  -2   1    0.05    0.03
   3   2   1    0.08    0.03
  -3   2  -1    0.07    0.04
   3   2   1    0.06    0.02
   3   2   1    0.09    0.02
   3   2   1    0.06    0.03
  -3   2  -1    0.27    0.06
   4  -2   1    2.20    0.14
   4  -2   1    2.15    0.10
  -4  -2  -1    2.23    0.17
   4  -2   1    2.28    0.14
  -4  -2  -1    2.03    0.15
   4  -2   1    2.08    0.10
   4   2   1    1.90    0.10
  -4   2  -1    2.14    0.16
   4   2   1    1.85    0.10
  -4   2  -1    2.26    0.17
   4   2   1    1.88    0.13
   4   2   1    2.02    0.13
   5  -2   1    0.94    0.09
   5  -2   1    1.02    0.10
  -5  -2  -1    0.98    0.14
   5  -2   1    0.99    0.12
  -5  -2  -1    0.88    0.10
   5   2   1    0.98    0.11
  -5   2  -1    1.09    0.11
  -5   2  -1    0.90    0.14
   5   2   1    0.83    0.09
   5   2   1    0.78    0.09
   6  -2   1    1.78    0.13
  -6  -2  -1    1.67    0.19
  -6  -2  -1    1.69    0.14
   6  -2   1    1.68    0.17
   6   2   1    1.58    0.13
   6   2   1    1.63    0.15
  -6   2  -1    1.84    0.15
  -6   2  -1    1.88    0.15
  -6   2  -1    1.86    0.21
  -7  -2  -1    1.94    0.17
   7  -2   1    1.74    0.15
   7  -2   1    1.97    0.18
  -7  -2  -1    1.86    0.22
   7   2   1    1.75    0.15
   7   2   1    1.74    0.18
  -7   2  -1    1.63    0.21
  -7   2  -1    1.72    0.16
  -7   2  -1    1.91    0.17
  -8  -2  -1    3.72    0.22
   8  -2   1    3.77    0.21
  -8  -2  -1    4.41    0.30
   8  -2   1    3.67    0.26
   8   2   1    3.95    0.22
   8   2   1    3.75    0.25
  -8   2  -1    3.54    0.22
  -8   2  -1    3.77    0.29
   9  -2   1    4.92    0.27
  -9  -2  -1    4.99    0.35
  -9  -2  -1    5.03    0.28
  -9   2  -1    4.93    0.28
   9   2   1    5.02    0.26
  -9   2  -1    4.80    0.36
 -10  -2  -1    0.03    0.09
  10  -2   1    0.20    0.10
  10   2   1    0.10    0.09
 -12  -3   1    0.48    0.15
 -12   3   1    0.46    0.15
 -11  -3   1    1.38    0.20
 -11   3   1    1.70    0.22
 -10  -3   1    2.12    0.23
 -10  -3   1    1.74    0.24
 -10   3   1    1.78    0.26
 -10   3   1    2.29    0.24
  -9  -3   1    5.20    0.35
  -9  -3   1    5.31    0.30
   9  -3  -1    5.29    0.35
   9   3  -1    4.83    0.33
  -9   3   1    5.70    0.31
  -9   3   1    5.28    0.36
  -9   3   1    5.04    0.30
   8  -3  -1    0.06    0.08
  -8  -3   1   -0.05    0.08
  -8  -3   1    0.01    0.07
   8  -3  -1    0.01    0.06
  -8   3   1    0.02    0.09
  -8   3   1    0.01    0.07
  -8   3   1    0.04    0.08
   8   3  -1   -0.02    0.07
   8   3  -1   -0.01    0.06
   7  -3  -1    6.28    0.34
  -7  -3   1    6.50    0.29
  -7  -3   1    6.19    0.33
   7  -3  -1    6.20    0.27
   7   3  -1    6.34    0.27
  -7   3   1    5.69    0.33
   7   3  -1    5.96    0.32
  -7   3   1    5.73    0.29
   6  -3  -1   12.57    0.51
  -6  -3   1   12.69    0.44
   6  -3  -1   12.81    0.41
  -6  -3   1   12.44    0.49
  -6   3   1   12.65    0.45
  -6   3   1   12.96    0.51
   6   3  -1   12.41    0.49
  -6   3   1   12.93    0.66
   6   3  -1   12.98    0.41
   5  -3  -1   35.17    0.89
   5  -3  -1   34.31    1.13
  -5  -3   1   33.59    0.95
  -5  -3   1   35.20    1.15
  -5  -3   1   33.55    1.01
   5  -3  -1   35.07    1.09
  -5   3   1   32.56    1.39
  -5   3   1   34.66    0.96
   5   3  -1   35.38    0.88
   5   3  -1   34.28    1.07
  -5   3   1   35.55    1.14
   5   3  -1   34.41    1.13
   4  -3  -1   41.38    1.27
  -4  -3   1   43.94    1.20
   4  -3  -1   41.09    1.33
   4  -3  -1   43.49    1.29
  -4  -3   1   43.88    1.35
   4  -3  -1   43.41    1.06
  -4   3   1   43.35    1.67
   4   3  -1   43.69    1.35
   4   3  -1   41.78    1.05
  -4   3   1   42.47    1.34
   4   3  -1   45.76    1.28
  -3  -3   1   41.44    1.23
   3  -3  -1   38.35    1.51
   3  -3  -1   42.62    1.18
   3  -3  -1   39.82    1.22
  -3  -3   1   39.97    1.16
  -3  -3   1   41.47    1.09
  -3   3   1   40.05    1.17
  -3   3   1   37.42    1.52
  -3   3   1   40.17    1.22
   3   3  -1   40.04    1.17
   3   3  -1   39.41    1.22
  -2  -3   1    3.73    0.15
   2  -3  -1    3.48    0.16
   2  -3  -1    3.24    0.19
   2  -3  -1    3.26    0.15
   2  -3  -1    3.50    0.15
  -2  -3   1    3.15    0.13
  -2  -3   1    3.29    0.16
  -2   3   1    3.32    0.20
  -2   3   1    3.47    0.15
   2   3  -1    3.52    0.15
   2   3  -1    3.48    0.15
   2   3  -1    3.29    0.15
  -2   3   1    3.43    0.15
   1  -3  -1  963.66   34.23
  -1  -3   1  960.85   26.36
   1  -3  -1 1000.00   26.38
  -1  -3   1  947.22   26.37
  -1   3   1  978.88   27.36
  -1   3   1  988.44   26.34
   1   3  -1  948.87   26.37
  -1   3   1  984.71   26.37
   0  -3  -1    5.26    0.17
   0  -3   1    5.48    0.19
   0  -3   1    6.19    0.19
   0  -3  -1    7.20    0.20
   0   3  -1    7.20    0.19
   1  -3   1  200.57    5.43
   1  -3   1  199.52    7.04
  -1  -3  -1  204.90    5.03
  -1   3  -1  195.71    5.67
   1   3   1  195.29    5.47
   1   3   1  201.15    5.41
  -2  -3  -1   14.15    0.44
   2  -3   1   14.86    0.44
   2  -3   1   14.68    0.35
   2  -3   1   14.57    0.44
   2   3   1   14.63    0.44
   2   3   1   15.09    0.44
   2   3   1   14.32    0.36
  -2   3  -1   14.87    0.57
  -2   3  -1   15.09    0.48
   3  -3   1    1.69    0.10
   3  -3   1    1.73    0.08
  -3  -3  -1    1.61    0.13
   3  -3   1    1.84    0.11
   3  -3   1    1.84    0.08
  -3  -3  -1    1.76    0.12
   3   3   1    1.89    0.10
  -3   3  -1    1.72    0.12
   3   3   1    1.94    0.08
  -3   3  -1    1.69    0.13
   3   3   1    1.92    0.08
   3   3   1    1.89    0.10
   4  -3   1   24.64    0.74
   4  -3   1   25.20    0.74
  -4  -3  -1   23.21    0.65
   4  -3   1   23.19    0.60
   4  -3   1   23.21    0.60
  -4  -3  -1   23.27    0.82
  -4  -3  -1   23.69    0.73
   4   3   1   23.03    0.73
   4   3   1   23.75    0.60
  -4   3  -1   24.84    0.96
   4   3   1   24.54    0.74
  -4   3  -1   23.90    0.81
   4   3   1   23.62    0.60
   5  -3   1   23.92    0.76
  -5  -3  -1   23.09    0.66
   5  -3   1   24.12    0.62
  -5  -3  -1   23.95    0.76
   5  -3   1   23.72    0.62
  -5   3  -1   22.92    0.67
   5   3   1   22.45    0.75
  -5   3  -1   23.29    0.83
   5   3   1   23.30    0.62
   5   3   1   24.46    0.62
  -5   3  -1   23.61    0.77
   6  -3   1   28.19    0.94
  -6  -3  -1   29.46    0.94
  -6  -3  -1   28.61    0.82
   6  -3   1   29.42    0.78
  -6   3  -1   29.02    0.95
  -6   3  -1   29.18    0.84
   6   3   1   29.61    0.77
   6   3   1   30.04    0.94
  -7  -3  -1   -0.15    0.06
   7  -3   1    0.06    0.06
   7  -3   1    0.09    0.07
  -7  -3  -1   -0.05    0.09
   7   3   1   -0.04    0.06
  -7   3  -1   -0.03    0.09
  -7   3  -1    0.05    0.07
   7   3   1   -0.09    0.05
  -7   3  -1   -0.10    0.06
  -8  -3  -1    2.35    0.25
  -8  -3  -1    2.47    0.19
   8  -3   1    2.53    0.18
   8  -3   1    2.64    0.22
  -8   3  -1    2.58    0.20
   8   3   1    2.43    0.17
   8   3   1    2.48    0.21
  -8   3  -1    2.91    0.30
   9  -3   1    4.75    0.27
  -9  -3  -1    6.33    0.38
  -9  -3  -1    5.76    0.29
  -9   3  -1    5.61    0.39
  -9   3  -1    4.87    0.28
   9   3   1    5.30    0.27
  10  -3   1    1.37    0.17
 -10  -3  -1    1.49    0.18
  10   3   1    1.16    0.16
 -12  -4   1    2.68    0.27
 -12   4   1    2.70    0.28
 -11  -4   1    0.62    0.16
 -11   4   1    0.80    0.17
 -10  -4   1    1.76    0.25
 -10  -4   1    1.44    0.19
 -10   4   1    1.39    0.20
 -10   4   1    1.22    0.22
  -9  -4   1    4.41    0.31
   9  -4  -1    4.78    0.33
  -9  -4   1    4.36    0.27
  -9   4   1    5.10    0.30
   9   4  -1    4.61    0.32
  -9   4   1    4.91    0.29
  -9   4   1    4.68    0.34
  -8  -4   1    5.89    0.34
   8  -4  -1    5.94    0.28
   8  -4  -1    5.91    0.35
  -8  -4   1    5.78    0.29
  -8   4   1    5.11    0.34
   8   4  -1    6.29    0.28
   8   4  -1    5.98    0.34
  -8   4   1    5.80    0.31
   7  -4  -1    1.85    0.17
   7  -4  -1    1.72    0.20
  -7  -4   1    1.80    0.21
  -7  -4   1    1.66    0.16
   7   4  -1    1.59    0.18
  -7   4   1    1.69    0.18
   7   4  -1    1.65    0.15
  -7   4   1    1.27    0.18
  -6  -4   1    2.26    0.18
   6  -4  -1    2.37    0.19
  -6  -4   1    2.30    0.16
   6  -4  -1    2.23    0.15
   6   4  -1    2.36    0.18
  -6   4   1    2.39    0.17
   6   4  -1    2.46    0.15
  -6   4   1    2.26    0.24
   5  -4  -1   10.04    0.33
  -5  -4   1   10.11    0.36
  -5  -4   1   10.05    0.39
   5  -4  -1    9.46    0.42
   5  -4  -1    9.94    0.41
   5   4  -1   10.05    0.32
  -5   4   1    9.80    0.43
  -5   4   1   10.19    0.37
   5   4  -1   10.49    0.41
  -5   4   1    9.34    0.52
   4  -4  -1    0.46    0.08
  -4  -4   1    0.64    0.10
  -4  -4   1    0.45    0.08
   4  -4  -1    0.44    0.08
   4  -4  -1    0.50    0.09
   4  -4  -1    0.44    0.06
  -4   4   1    0.38    0.09
   4   4  -1    0.51    0.08
   4   4  -1    0.16    0.05
   4   4  -1    0.28    0.07
   4   4  -1    0.42    0.06
  -4   4   1    0.40    0.08
   3  -4  -1   76.11    2.81
   3  -4  -1   77.90    2.18
  -3  -4   1   76.61    2.16
   3  -4  -1   76.10    2.25
  -3  -4   1   74.54    2.26
  -3  -4   1   76.26    2.01
  -3   4   1   74.79    2.25
  -3   4   1   80.53    2.83
  -3   4   1   78.31    2.17
   3   4  -1   77.10    2.26
   3   4  -1   80.23    2.17
   2  -4  -1   35.97    1.09
   2  -4  -1   37.01    1.36
   2  -4  -1   36.06    1.04
  -2  -4   1   35.46    0.96
  -2  -4   1   36.68    1.04
  -2  -4   1   36.94    1.09
   2  -4  -1   38.11    1.05
   2   4  -1   34.79    1.08
  -2   4   1   34.97    1.36
  -2   4   1   34.58    1.08
   2   4  -1   35.70    1.04
   2   4  -1   35.38    1.04
  -2   4   1   36.83    1.04
  -1  -4   1  395.03   10.99
   1  -4  -1  399.51   10.62
  -1  -4   1  385.01    9.79
   1  -4  -1  368.92   10.96
  -1   4   1  394.68   10.98
   1   4  -1  371.18   10.58
   1   4  -1  394.43   10.95
   0  -4   1    7.54    0.23
   0  -4  -1    7.15    0.20
   0  -4  -1    7.75    0.24
   0   4  -1    7.31    0.23
   1  -4   1  160.97    4.30
  -1  -4  -1  154.60    3.97
   1  -4   1  157.32    4.43
   1   4   1  156.13    4.26
  -1   4  -1  159.08    4.43
   1   4   1  156.38    4.29
  -2  -4  -1    0.03    0.03
   2  -4   1    0.06    0.03
   2  -4   1    0.06    0.03
   2  -4   1    0.09    0.02
   2   4   1    0.06    0.03
   2   4   1    0.06    0.03
   2   4   1    0.08    0.02
  -2   4  -1    0.06    0.03
  -2   4  -1    0.15    0.04
   3  -4   1    0.88    0.06
   3  -4   1    0.94    0.08
   3  -4   1    0.88    0.08
   3  -4   1    0.87    0.08
  -3  -4  -1    0.98    0.11
   3  -4   1    0.84    0.06
  -3  -4  -1    0.93    0.10
  -3   4  -1    0.92    0.09
   3   4   1    0.92    0.06
  -3   4  -1    0.94    0.10
   3   4   1    0.96    0.06
   3   4   1    0.93    0.07
   3   4   1    0.86    0.08
  -4  -4  -1    3.19    0.18
   4  -4   1    2.98    0.13
  -4  -4  -1    3.36    0.21
  -4  -4  -1    2.81    0.14
   4  -4   1    2.97    0.16
   4  -4   1    3.31    0.17
   4  -4   1    3.28    0.13
   4   4   1    3.07    0.16
   4   4   1    3.00    0.13
  -4   4  -1    2.83    0.18
   4   4   1    3.02    0.16
  -4   4  -1    3.27    0.21
   4   4   1    3.34    0.13
  -4   4  -1    2.91    0.14
   5  -4   1    0.27    0.07
   5  -4   1    0.13    0.05
  -5  -4  -1    0.19    0.06
  -5  -4  -1    0.10    0.07
   5  -4   1    0.20    0.05
  -5   4  -1    0.18    0.08
   5   4   1    0.11    0.05
  -5   4  -1    0.10    0.06
   5   4   1    0.24    0.06
   5   4   1    0.25    0.06
  -6  -4  -1    0.09    0.08
   6  -4   1    0.16    0.07
  -6  -4  -1    0.14    0.07
   6  -4   1    0.11    0.06
   6   4   1    0.17    0.06
  -6   4  -1    0.31    0.12
   6   4   1    0.14    0.07
  -6   4  -1    0.30    0.08
  -7  -4  -1    0.02    0.08
   7  -4   1    0.00    0.06
  -7  -4  -1    0.02    0.06
   7  -4   1    0.10    0.07
  -7   4  -1   -0.11    0.08
   7   4   1   -0.02    0.06
  -7   4  -1    0.03    0.06
   7   4   1   -0.05    0.05
  -8  -4  -1    4.10    0.23
  -8  -4  -1    4.00    0.29
   8  -4   1    3.98    0.22
   8  -4   1    3.87    0.27
   8   4   1    3.65    0.21
  -8   4  -1    3.49    0.29
  -8   4  -1    3.91    0.24
  -8   4  -1    3.76    0.24
   8   4   1    4.04    0.26
  -9  -4  -1   15.58    0.68
  -9  -4  -1   17.58    0.57
   9  -4   1   16.34    0.56
   9   4   1   16.62    0.55
  -9   4  -1   16.57    0.59
  -9   4  -1   16.65    0.72
 -10  -4  -1    1.05    0.15
  10  -4   1    0.69    0.14
  10   4   1    0.86    0.14
 -12  -5   1    0.11    0.12
 -12   5   1    0.11    0.12
 -11  -5   1    0.10    0.11
 -11   5   1    0.11    0.12
 -10  -5   1    0.00    0.12
 -10  -5   1   -0.03    0.09
 -10   5   1   -0.02    0.09
 -10   5   1   -0.05    0.11
   9  -5  -1    2.73    0.25
  -9  -5   1    2.78    0.28
  -9  -5   1    2.51    0.21
  -9   5   1    2.77    0.25
  -9   5   1    2.40    0.29
   9   5  -1    2.66    0.24
  -9   5   1    2.71    0.23
   8  -5  -1   -0.01    0.07
  -8  -5   1    0.04    0.07
   8  -5  -1    0.04    0.08
  -8  -5   1    0.02    0.09
  -8   5   1   -0.08    0.08
  -8   5   1   -0.04    0.08
   8   5  -1    0.04    0.08
   7  -5  -1    3.87    0.26
  -7  -5   1    3.37    0.21
  -7  -5   1    3.70    0.25
   7  -5  -1    3.83    0.21
   7   5  -1    3.42    0.24
  -7   5   1    3.87    0.24
  -7   5   1    3.70    0.27
   7   5  -1    3.70    0.20
  -6  -5   1    3.72    0.20
   6  -5  -1    3.99    0.20
   6  -5  -1    4.08    0.25
  -6  -5   1    3.97    0.24
  -6   5   1    3.96    0.22
   6   5  -1    3.64    0.18
  -6   5   1    3.69    0.31
   6   5  -1    3.87    0.23
  -5  -5   1   86.89    2.34
   5  -5  -1   89.64    2.52
  -5  -5   1   84.51    2.24
   5  -5  -1   83.70    2.60
   5  -5  -1   88.11    2.08
  -5   5   1   87.25    2.26
  -5   5   1   90.43    3.27
  -5   5   1   89.41    2.62
   5   5  -1   89.67    2.07
   5   5  -1   85.37    2.50
  -4  -5   1   41.82    1.14
  -4  -5   1   40.95    1.08
   4  -5  -1   40.00    1.00
  -4  -5   1   40.39    1.28
  -4  -5   1   41.27    1.20
   4  -5  -1   35.77    1.20
   4  -5  -1   41.29    1.27
   4  -5  -1   41.48    1.22
   4   5  -1   39.61    0.99
  -4   5   1   43.01    1.59
  -4   5   1   39.01    1.09
  -4   5   1   40.00    1.27
   4   5  -1   42.01    1.21
   3  -5  -1   18.16    0.61
  -3  -5   1   18.48    0.58
   3  -5  -1   18.19    0.59
  -3  -5   1   18.48    0.54
  -3  -5   1   17.45    0.61
   3  -5  -1   17.71    0.76
  -3   5   1   18.72    0.58
   3   5  -1   17.79    0.61
   3   5  -1   17.50    0.58
  -3   5   1   18.21    0.61
  -3   5   1   18.09    0.76
   2  -5  -1   59.43    1.76
  -2  -5   1   58.81    1.56
  -2  -5   1   61.15    1.70
   2  -5  -1   60.39    1.71
  -2  -5   1   60.67    1.77
   2  -5  -1   61.88    2.21
  -2   5   1   61.18    1.76
  -2   5   1   61.58    1.70
   2   5  -1   59.89    1.70
   2   5  -1   58.50    1.69
   1  -5  -1   30.28    0.88
  -1  -5   1   30.42    0.80
   1  -5  -1   30.17    0.91
  -1  -5   1   31.83    0.88
  -1  -5   1   30.60    0.90
   1   5  -1   31.21    0.88
   0  -5  -1    6.82    0.20
   0  -5   1    6.94    0.23
   0  -5  -1    6.82    0.23
   0   5  -1    6.84    0.22
  -1  -5  -1  636.42   15.81
   1  -5   1  619.40   16.93
   1  -5   1  613.96   17.54
  -1   5  -1  612.26   17.53
   1   5   1  625.37   16.96
   1   5   1  633.56   16.95
   2  -5   1   13.19    0.52
   2  -5   1   13.32    0.33
   2  -5   1   13.15    0.43
  -2  -5  -1   13.06    0.40
   2  -5   1   13.60    0.41
   2   5   1   13.64    0.41
   2   5   1   13.00    0.33
   2   5   1   12.68    0.41
  -2   5  -1   12.87    0.43
  -3  -5  -1   20.57    0.62
   3  -5   1   21.67    0.52
   3  -5   1   20.28    0.52
   3  -5   1   20.96    0.68
   3  -5   1   21.24    0.64
   3  -5   1   21.01    0.64
   3   5   1   21.73    0.64
  -3   5  -1   20.65    0.68
   3   5   1   20.99    0.52
  -3   5  -1   20.25    0.83
   3   5   1   21.23    0.64
   4  -5   1    1.81    0.14
   4  -5   1    1.88    0.12
  -4  -5  -1    1.64    0.13
   4  -5   1    1.68    0.09
   4  -5   1    1.61    0.09
  -4  -5  -1    1.77    0.10
  -4  -5  -1    1.82    0.16
   4  -5   1    1.50    0.12
  -4   5  -1    1.68    0.15
  -4   5  -1    1.74    0.14
   4   5   1    1.95    0.10
   4   5   1    1.78    0.12
   4   5   1    1.49    0.09
   4   5   1    1.65    0.12
  -4   5  -1    1.87    0.11
   5  -5   1   15.22    0.43
   5  -5   1   15.37    0.54
   5  -5   1   15.75    0.44
  -5  -5  -1   15.67    0.47
  -5  -5  -1   15.18    0.54
   5   5   1   15.40    0.44
  -5   5  -1   15.49    0.48
  -5   5  -1   15.21    0.59
   5   5   1   15.34    0.53
  -6  -5  -1    6.11    0.32
   6  -5   1    6.63    0.25
  -6  -5  -1    5.99    0.25
   6  -5   1    6.26    0.31
   6   5   1    6.20    0.30
   6   5   1    6.69    0.25
  -6   5  -1    6.59    0.27
  -7  -5  -1    0.09    0.09
   7  -5   1    0.07    0.07
  -7  -5  -1    0.12    0.07
   7  -5   1    0.13    0.08
   7   5   1    0.13    0.08
  -7   5  -1    0.12    0.08
   7   5   1    0.05    0.06
  -7   5  -1    0.00    0.10
  -8  -5  -1   10.14    0.48
   8  -5   1   10.27    0.47
   8  -5   1   10.94    0.40
  -8  -5  -1   10.13    0.39
  -8   5  -1    9.78    0.50
   8   5   1   10.16    0.38
  -8   5  -1   10.07    0.41
  -8   5  -1   10.19    0.41
   8   5   1   10.07    0.45
  -9  -5  -1    1.13    0.20
   9  -5   1    0.84    0.14
  -9  -5  -1    1.06    0.15
  -9   5  -1    1.09    0.21
   9   5   1    0.91    0.14
  -9   5  -1    1.09    0.16
  10  -5   1   -0.02    0.09
 -10  -5  -1   -0.06    0.08
  10   5   1   -0.03    0.08
 -12  -6   1    2.85    0.27
 -12   6   1    2.62    0.28
 -11  -6   1    3.63    0.26
 -11   6   1    3.30    0.28
 -10  -6   1    2.92    0.31
 -10  -6   1    3.76    0.26
 -10   6   1    3.53    0.27
 -10   6   1    3.40    0.28
 -10   6   1    3.65    0.37
   9  -6  -1    3.95    0.30
  -9  -6   1    4.03    0.25
  -9  -6   1    3.55    0.28
   9   6  -1    3.69    0.28
  -9   6   1    3.42    0.26
  -9   6   1    3.73    0.35
  -9   6   1    3.88    0.27
   8  -6  -1    9.55    0.38
   8  -6  -1    9.32    0.47
  -8  -6   1    9.42    0.39
  -8  -6   1   10.04    0.45
  -8   6   1    9.46    0.47
   8   6  -1    9.42    0.45
  -8   6   1    9.56    0.42
  -7  -6   1    0.53    0.11
   7  -6  -1    0.51    0.12
   7  -6  -1    0.50    0.11
  -7  -6   1    0.57    0.13
   7   6  -1    0.57    0.10
  -7   6   1    0.77    0.14
   7   6  -1    0.67    0.13
   6  -6  -1    3.70    0.19
  -6  -6   1    3.99    0.24
   6  -6  -1    3.68    0.24
  -6  -6   1    3.73    0.20
  -6   6   1    4.19    0.23
   6   6  -1    4.06    0.19
  -6   6   1    3.69    0.31
   6   6  -1    4.71    0.25
   5  -6  -1    0.06    0.06
   5  -6  -1   -0.03    0.05
   5  -6  -1    0.04    0.05
  -5  -6   1    0.05    0.05
  -5  -6   1    0.09    0.06
   5   6  -1   -0.02    0.05
  -5   6   1    0.00    0.06
  -5   6   1   -0.02    0.05
   5   6  -1   -0.01    0.04
  -5   6   1   -0.04    0.07
  -4  -6   1    0.23    0.06
   4  -6  -1    0.10    0.07
   4  -6  -1    0.16    0.04
   4  -6  -1    0.19    0.06
  -4  -6   1    0.11    0.05
   4  -6  -1    0.23    0.07
   4  -6  -1    0.07    0.04
  -4  -6   1    0.24    0.07
  -4   6   1    0.18    0.07
   4   6  -1    0.14    0.05
  -4   6   1    0.13    0.05
   4   6  -1    0.22    0.05
  -4   6   1    0.14    0.06
  -3  -6   1   52.86    1.45
   3  -6  -1   47.96    1.88
  -3  -6   1   49.66    1.34
   3  -6  -1   51.08    1.51
   3  -6  -1   49.98    1.46
  -3  -6   1   51.32    1.52
  -3   6   1   50.97    1.51
   3   6  -1   49.57    1.45
  -3   6   1   49.77    1.89
  -3   6   1   49.08    1.45
   2  -6  -1    8.95    0.41
   2  -6  -1    8.75    0.32
  -2  -6   1    7.95    0.31
  -2  -6   1    8.51    0.30
   2  -6  -1    8.66    0.31
  -2  -6   1    8.50    0.27
  -2   6   1    8.65    0.31
  -2   6   1    8.23    0.31
   2   6  -1    8.76    0.30
  -1  -6   1  263.06    7.64
   1  -6  -1  275.23    7.29
  -1  -6   1  272.46    7.29
  -1  -6   1  267.27    6.84
   1  -6  -1  264.18    7.60
  -1  -6   1  277.83    7.38
   1   6  -1  264.95    7.36
   0  -6  -1    1.35    0.06
   0  -6  -1    1.60    0.08
   0  -6   1    1.49    0.08
   0   6  -1    1.33    0.07
   1  -6   1  291.38    7.94
  -1  -6  -1  282.10    7.40
   1  -6   1  287.86    8.27
   1   6   1  297.14    8.06
   1   6   1  297.41    8.01
  -1   6  -1  295.62    8.23
   2  -6   1    4.06    0.13
   2  -6   1    4.11    0.17
   2  -6   1    4.27    0.17
   2  -6   1    4.14    0.21
  -2  -6  -1    4.30    0.17
   2   6   1    4.09    0.17
   2   6   1    4.40    0.17
  -2   6  -1    4.20    0.17
   2   6   1    4.13    0.13
   3  -6   1    1.59    0.11
   3  -6   1    1.45    0.08
   3  -6   1    1.50    0.08
  -3  -6  -1    1.75    0.12
   3  -6   1    1.49    0.10
  -3   6  -1    1.41    0.11
   3   6   1    1.43    0.10
   3   6   1    1.62    0.10
   3   6   1    1.61    0.08
  -4  -6  -1    2.80    0.17
  -4  -6  -1    2.40    0.12
   4  -6   1    2.81    0.12
   4  -6   1    2.84    0.17
  -4  -6  -1    2.82    0.20
   4  -6   1    2.54    0.12
   4  -6   1    2.49    0.15
   4   6   1    2.55    0.12
   4   6   1    2.61    0.15
  -4   6  -1    2.56    0.17
   4   6   1    2.61    0.15
  -4   6  -1    2.79    0.14
  -4   6  -1    2.70    0.20
   4   6   1    2.64    0.12
  -5  -6  -1    0.22    0.06
   5  -6   1    0.21    0.07
  -5  -6  -1    0.33    0.09
   5  -6   1    0.22    0.06
   5  -6   1    0.36    0.06
  -5   6  -1    0.28    0.07
   5   6   1    0.34    0.06
  -5   6  -1    0.34    0.09
   5   6   1    0.33    0.08
  -6  -6  -1   -0.03    0.05
   6  -6   1    0.09    0.06
   6  -6   1   -0.02    0.04
  -6  -6  -1    0.05    0.07
   6   6   1    0.02    0.06
  -6   6  -1    0.09    0.06
   6   6   1    0.09    0.05
  -7  -6  -1   11.16    0.40
  -7  -6  -1   10.90    0.48
   7  -6   1   11.63    0.40
   7  -6   1   11.35    0.48
   7   6   1   11.44    0.47
  -7   6  -1   11.85    0.43
  -7   6  -1   11.44    0.52
   7   6   1   11.57    0.39
   8  -6   1    8.88    0.35
  -8  -6  -1    8.61    0.35
  -8  -6  -1    9.22    0.44
   8  -6   1    7.97    0.41
  -8   6  -1    8.19    0.46
   8   6   1    8.56    0.34
   8   6   1    8.53    0.40
  -8   6  -1    8.34    0.37
  -8   6  -1    8.96    0.37
   9  -6   1   11.99    0.44
  -9  -6  -1   10.70    0.42
  -9  -6  -1   10.49    0.51
  -9   6  -1   11.10    0.45
   9   6   1   10.46    0.40
  -9   6  -1    9.61    0.54
  -9   6  -1   10.71    0.44
  10  -6   1    1.90    0.21
 -10  -6  -1    1.90    0.19
 -12  -7   1    0.33    0.13
 -12   7   1    0.27    0.13
 -11  -7   1    0.36    0.13
 -11   7   1    0.42    0.14
 -10  -7   1    1.53    0.23
 -10  -7   1    1.76    0.20
 -10   7   1    1.34    0.20
 -10   7   1    1.65    0.26
 -10   7   1    1.67    0.21
  -9  -7   1    0.13    0.11
  -9  -7   1    0.06    0.08
   9  -7  -1    0.06    0.10
   9   7  -1   -0.04    0.09
  -9   7   1    0.17    0.12
  -9   7   1    0.24    0.11
  -8  -7   1    0.16    0.10
  -8  -7   1    0.11    0.08
   8  -7  -1    0.05    0.07
   8  -7  -1    0.08    0.08
   8   7  -1    0.09    0.09
  -8   7   1   -0.04    0.08
  -8   7   1    0.11    0.10
  -7  -7   1   15.72    0.60
   7  -7  -1   15.64    0.64
  -7  -7   1   16.31    0.55
   7  -7  -1   16.07    0.52
  -7   7   1   15.84    0.57
   7   7  -1   16.96    0.51
   7   7  -1   15.57    0.61
  -6  -7   1    0.01    0.05
   6  -7  -1    0.02    0.05
   6  -7  -1    0.05    0.07
  -6  -7   1    0.00    0.06
   6   7  -1    0.11    0.07
  -6   7   1    0.05    0.06
   6   7  -1    0.04    0.04
  -6   7   1    0.04    0.08
  -5  -7   1    0.90    0.12
   5  -7  -1    0.94    0.13
  -5  -7   1    1.08    0.11
   5  -7  -1    0.72    0.11
   5  -7  -1    0.91    0.10
   5   7  -1    1.07    0.13
  -5   7   1    0.78    0.15
   5   7  -1    0.81    0.09
  -5   7   1    0.95    0.13
  -5   7   1    1.01    0.12
  -4  -7   1   15.20    0.49
   4  -7  -1   15.64    0.69
  -4  -7   1   14.95    0.57
   4  -7  -1   14.77    0.43
   4  -7  -1   15.28    0.55
  -4  -7   1   15.44    0.52
   4  -7  -1   14.81    0.54
  -4  -7   1   14.42    0.45
   4   7  -1   14.96    0.42
   4   7  -1   15.23    0.52
  -4   7   1   15.16    0.69
  -4   7   1   15.35    0.55
  -3  -7   1   31.57    0.97
   3  -7  -1   32.80    1.27
   3  -7  -1   32.94    0.99
  -3  -7   1   32.49    0.89
   3  -7  -1   33.44    1.02
  -3  -7   1   32.92    1.03
   3   7  -1   32.97    0.97
  -3   7   1   31.37    1.01
   3   7  -1   32.58    0.98
  -3   7   1   30.64    0.97
   2  -7  -1  129.93    3.79
  -2  -7   1  135.50    3.65
  -2  -7   1  129.67    3.37
  -2  -7   1  133.56    3.79
   2  -7  -1  128.25    4.74
   2   7  -1  135.55    3.65
  -2   7   1  131.04    3.78
  -2   7   1  138.84    3.65
  -1  -7   1   32.09    0.85
   1  -7  -1   32.87    0.97
   1  -7  -1   32.83    0.95
  -1  -7   1   31.45    0.94
   1   7  -1   32.92    0.94
   0  -7   1    0.37    0.06
   0  -7  -1    0.35    0.04
   0  -7  -1    0.37    0.05
   0   7  -1    0.44    0.05
   0   7   1    0.16    0.04
  -1  -7  -1  181.15    4.51
   1  -7   1  175.78    5.09
  -1  -7  -1  181.46    4.87
   1  -7   1  177.89    4.86
  -1   7  -1  181.06    5.03
   1   7   1  177.14    4.87
   1   7   1  178.78    4.87
   2  -7   1   31.20    0.90
   2  -7   1   31.97    1.17
   2  -7   1   30.27    0.93
  -2  -7  -1   30.40    0.84
   2  -7   1   30.38    0.74
   2   7   1   32.29    0.91
   2   7   1   29.55    0.74
  -2   7  -1   31.34    0.93
   2   7   1   31.99    0.91
   3  -7   1   23.61    0.76
   3  -7   1   23.64    0.59
   3  -7   1   23.63    0.73
   3  -7   1   24.80    0.93
   3  -7   1   23.12    0.59
  -3  -7  -1   24.30    0.70
   3   7   1   24.41    0.60
  -3   7  -1   23.57    0.76
   3   7   1   24.06    0.73
   3   7   1   23.67    0.72
  -4  -7  -1    3.50    0.19
   4  -7   1    3.80    0.21
   4  -7   1    3.89    0.15
   4  -7   1    3.73    0.15
   4  -7   1    3.99    0.20
  -4  -7  -1    3.89    0.24
  -4  -7  -1    3.63    0.16
   4   7   1    4.02    0.16
   4   7   1    3.96    0.20
  -4   7  -1    3.81    0.17
  -4   7  -1    3.89    0.21
   4   7   1    3.96    0.15
   4   7   1    3.56    0.18
   5  -7   1   10.99    0.43
   5  -7   1   11.22    0.46
  -5  -7  -1   11.16    0.36
   5  -7   1   11.58    0.35
  -5  -7  -1   11.01    0.43
   5   7   1   11.23    0.34
  -5   7  -1   10.89    0.46
  -5   7  -1   11.01    0.38
   5   7   1   11.89    0.42
  -6  -7  -1    2.88    0.17
   6  -7   1    3.05    0.16
  -6  -7  -1    2.93    0.21
   6  -7   1    3.23    0.21
  -6   7  -1    2.83    0.18
   6   7   1    2.84    0.19
   6   7   1    3.00    0.16
  -7  -7  -1    1.12    0.17
  -7  -7  -1    1.12    0.13
   7  -7   1    0.96    0.15
   7  -7   1    0.88    0.12
  -7   7  -1    1.20    0.15
   7   7   1    1.18    0.12
  -7   7  -1    0.95    0.18
   7   7   1    0.89    0.13
  -8  -7  -1    2.39    0.18
  -8  -7  -1    2.41    0.25
   8  -7   1    2.64    0.23
   8  -7   1    2.43    0.18
  -8   7  -1    2.44    0.20
   8   7   1    2.51    0.17
  -8   7  -1    2.39    0.28
   8   7   1    2.19    0.20
  -9  -7  -1   -0.08    0.08
   9  -7   1    0.00    0.08
  -9  -7  -1    0.24    0.12
  -9   7  -1    0.07    0.09
  -9   7  -1    0.24    0.11
  -9   7  -1    0.08    0.13
   9   7   1    0.06    0.08
  10  -7   1    0.50    0.13
 -10  -7  -1    0.59    0.13
 -11  -8   1    4.51    0.29
 -11   8   1    4.08    0.30
 -10  -8   1    1.20    0.17
 -10   8   1    1.32    0.20
 -10   8   1    1.02    0.21
 -10   8   1    1.73    0.22
   9  -8  -1    4.19    0.32
  -9  -8   1    4.99    0.32
  -9  -8   1    4.79    0.27
  -9   8   1    4.93    0.30
   9   8  -1    4.47    0.31
  -9   8   1    4.09    0.33
  -8  -8   1    9.82    0.39
   8  -8  -1    9.39    0.47
  -8  -8   1    9.27    0.44
  -8   8   1    9.65    0.48
   8   8  -1    8.72    0.44
  -8   8   1    9.73    0.42
  -7  -8   1   52.15    1.51
   7  -8  -1   50.72    1.33
   7  -8  -1   50.94    1.62
  -7  -8   1   51.35    1.41
   7   8  -1   52.16    1.31
   7   8  -1   52.30    1.60
  -7   8   1   50.65    1.44
   6  -8  -1    5.97    0.25
  -6  -8   1    5.37    0.25
   6  -8  -1    6.32    0.32
  -6  -8   1    5.73    0.29
   6   8  -1    5.91    0.24
  -6   8   1    5.17    0.27
  -6   8   1    5.61    0.40
   6   8  -1    5.71    0.29
  -5  -8   1    8.92    0.32
   5  -8  -1    9.11    0.39
   5  -8  -1    8.48    0.30
  -5  -8   1    8.31    0.34
   5  -8  -1    9.07    0.40
  -5   8   1    8.56    0.34
   5   8  -1    8.49    0.36
  -5   8   1    8.39    0.49
   5   8  -1    8.83    0.29
  -5   8   1    9.01    0.40
   4  -8  -1    1.54    0.10
  -4  -8   1    1.47    0.11
  -4  -8   1    1.49    0.12
  -4  -8   1    1.53    0.12
  -4  -8   1    1.76    0.15
   4  -8  -1    1.82    0.18
   4  -8  -1    1.81    0.14
   4  -8  -1    1.86    0.14
  -4   8   1    1.85    0.13
   4   8  -1    1.86    0.10
  -4   8   1    1.49    0.13
   4   8  -1    1.72    0.13
  -3  -8   1    6.06    0.28
  -3  -8   1    6.04    0.25
  -3  -8   1    6.48    0.23
   3  -8  -1    5.83    0.27
   3  -8  -1    6.36    0.35
   3  -8  -1    6.12    0.27
  -3   8   1    6.39    0.26
   3   8  -1    5.97    0.26
  -3   8   1    5.92    0.26
   3   8  -1    6.18    0.26
   2  -8  -1    1.69    0.11
  -2  -8   1    1.83    0.09
   2  -8  -1    1.74    0.12
  -2  -8   1    1.79    0.12
  -2  -8   1    1.73    0.11
   2   8  -1    1.92    0.12
  -2   8   1    1.95    0.11
   1  -8  -1  254.12    7.09
  -1  -8   1  270.27    7.10
  -1  -8   1  255.94    6.67
   1   8  -1  265.08    7.09
   0  -8   1    4.32    0.18
   0  -8  -1    4.42    0.14
   0  -8  -1    4.68    0.18
   0   8   1    4.15    0.18
   0   8  -1    4.13    0.17
  -1  -8  -1  293.40    8.03
   1  -8   1  296.84    8.40
  -1  -8  -1  297.15    7.58
   1  -8   1  304.64    8.03
   1   8   1  291.77    8.13
  -2  -8  -1   19.26    0.57
   2  -8   1   19.70    0.62
   2  -8   1   20.54    0.50
   2  -8   1   20.04    0.79
   2  -8   1   20.61    0.61
   2   8   1   19.37    0.50
  -2   8  -1   20.22    0.62
   2   8   1   20.21    0.62
   2   8   1   19.34    0.61
   3  -8   1  209.31    4.80
   3  -8   1  205.98    4.80
  -3  -8  -1  212.40    5.39
   3  -8   1  209.59    5.99
   3  -8   1  212.60    5.78
   3  -8   1  212.82    7.47
   3   8   1  214.87    4.80
   3   8   1  216.20    5.77
   3   8   1  211.86    5.78
  -3   8  -1  210.20    5.99
  -4  -8  -1    2.53    0.13
   4  -8   1    2.59    0.16
   4  -8   1    2.60    0.12
   4  -8   1    2.22    0.15
   4  -8   1    2.38    0.12
  -4  -8  -1    2.64    0.16
   4   8   1    2.28    0.12
  -4   8  -1    2.45    0.16
   4   8   1    2.51    0.15
   4   8   1    2.53    0.12
  -4   8  -1    2.53    0.14
   5  -8   1    1.98    0.16
  -5  -8  -1    1.97    0.16
  -5  -8  -1    2.02    0.13
   5  -8   1    1.93    0.12
   5  -8   1    1.95    0.16
  -5   8  -1    2.02    0.15
   5   8   1    2.20    0.12
  -5   8  -1    1.99    0.17
   5   8   1    2.20    0.15
  -6  -8  -1    0.19    0.06
   6  -8   1    0.25    0.07
  -6  -8  -1    0.11    0.08
   6  -8   1    0.13    0.07
  -6   8  -1    0.18    0.07
   6   8   1    0.22    0.07
   6   8   1    0.18    0.06
   7  -8   1    4.15    0.22
  -7  -8  -1    4.12    0.22
   7  -8   1    3.98    0.26
  -7  -8  -1    4.18    0.27
  -7   8  -1    4.50    0.24
   7   8   1    4.01    0.25
   7   8   1    4.17    0.21
   8  -8   1    3.99    0.23
  -8  -8  -1    4.03    0.23
   8  -8   1    3.99    0.28
  -8  -8  -1    4.30    0.29
  -8   8  -1    4.22    0.33
  -8   8  -1    4.23    0.26
   8   8   1    3.99    0.26
   8   8   1    4.19    0.22
  -9  -8  -1    7.21    0.33
   9  -8   1    6.93    0.33
  -9  -8  -1    7.53    0.41
   9   8   1    7.05    0.32
  -9   8  -1    7.64    0.36
  -9   8  -1    7.05    0.35
  -9   8  -1    6.07    0.42
  10  -8   1    2.89    0.25
 -10  -8  -1    3.16    0.22
 -11  -9   1    1.19    0.18
 -11   9   1    1.24    0.21
 -11   9   1    1.15    0.21
 -10  -9   1    5.27    0.30
 -10   9   1    5.09    0.33
 -10   9   1    5.56    0.34
   9  -9  -1    0.50    0.14
  -9  -9   1    0.47    0.12
  -9  -9   1    0.42    0.13
  -9   9   1    0.50    0.16
  -9   9   1    0.58    0.14
   9   9  -1    0.40    0.13
  -8  -9   1    0.02    0.07
  -8  -9   1    0.04    0.08
   8  -9  -1    0.01    0.08
   8   9  -1   -0.06    0.07
  -8   9   1    0.17    0.09
  -7  -9   1   10.14    0.43
   7  -9  -1    9.82    0.38
  -7  -9   1   10.03    0.39
   7  -9  -1    9.46    0.46
   7   9  -1    9.98    0.45
  -7   9   1    9.79    0.42
   7   9  -1    9.26    0.35
  -6  -9   1    0.24    0.07
   6  -9  -1    0.22    0.09
  -6  -9   1    0.02    0.07
   6  -9  -1    0.15    0.06
   6   9  -1    0.20    0.08
  -6   9   1    0.34    0.09
  -6   9   1    0.13    0.09
   6   9  -1    0.22    0.07
  -5  -9   1    8.61    0.32
   5  -9  -1    8.56    0.39
   5  -9  -1    8.62    0.31
  -5  -9   1    9.56    0.36
   5  -9  -1    9.15    0.40
   5   9  -1    8.28    0.36
  -5   9   1    9.03    0.40
  -5   9   1    8.19    0.34
   5   9  -1    8.63    0.29
  -4  -9   1    4.67    0.22
   4  -9  -1    4.80    0.31
   4  -9  -1    4.47    0.24
   4  -9  -1    4.52    0.19
  -4  -9   1    4.37    0.19
  -4  -9   1    4.51    0.21
   4  -9  -1    4.57    0.24
  -4  -9   1    4.52    0.25
   4   9  -1    4.71    0.23
  -4   9   1    4.63    0.24
  -4   9   1    4.63    0.21
  -3  -9   1    0.16    0.04
  -3  -9   1    0.27    0.07
   3  -9  -1    0.21    0.06
   3  -9  -1    0.18    0.06
   3  -9  -1    0.21    0.07
  -3  -9   1    0.24    0.06
   3   9  -1    0.27    0.06
  -3   9   1    0.15    0.05
   3   9  -1    0.26    0.06
  -2  -9   1   34.81    1.04
   2  -9  -1   36.48    1.05
  -2  -9   1   34.90    1.07
   2  -9  -1   34.12    1.06
  -2  -9   1   34.76    0.93
  -2   9   1   34.98    1.06
   2   9  -1   35.26    1.03
  -1  -9   1  113.96    2.94
  -1  -9   1  118.77    3.20
   1   9  -1  114.85    3.19
   0  -9   1   25.23    0.78
   0  -9  -1   25.38    0.70
   0  -9  -1   26.17    0.78
   0   9  -1   27.61    0.78
   0   9   1   27.39    0.79
   1  -9   1   69.33    2.09
  -1  -9  -1   70.32    2.09
   1  -9   1   82.97    2.13
  -1  -9  -1   82.01    1.93
   1   9   1   70.54    2.09
   2  -9   1    8.53    0.25
  -2  -9  -1    9.09    0.28
   2  -9   1    8.87    0.31
   2  -9   1    8.20    0.30
   2   9   1    8.23    0.31
   2   9   1    8.38    0.24
  -2   9  -1    8.69    0.30
   2   9   1    8.41    0.31
   3  -9   1    0.67    0.09
   3  -9   1    0.59    0.08
   3  -9   1    0.47    0.06
   3  -9   1    0.42    0.06
  -3  -9  -1    0.55    0.08
  -3  -9  -1    0.55    0.07
   3  -9   1    0.44    0.09
   3   9   1    0.45    0.07
  -3   9  -1    0.51    0.08
   3   9   1    0.49    0.08
   3   9   1    0.61    0.06
  -4  -9  -1    1.74    0.11
   4  -9   1    1.63    0.13
   4  -9   1    1.57    0.13
   4  -9   1    1.63    0.10
   4  -9   1    1.60    0.10
  -4  -9  -1    1.80    0.14
   4   9   1    1.66    0.10
  -4   9  -1    1.47    0.12
   4   9   1    1.66    0.12
  -4   9  -1    1.70    0.14
  -5  -9  -1   23.55    0.68
   5  -9   1   24.67    0.83
  -5  -9  -1   23.62    0.76
   5  -9   1   24.47    0.80
   5  -9   1   24.76    0.65
  -5   9  -1   23.86    0.71
   5   9   1   24.74    0.64
  -5   9  -1   22.95    0.83
   5   9   1   24.17    0.78
  -6  -9  -1    5.66    0.24
   6  -9   1    5.08    0.29
   6  -9   1    5.63    0.24
  -6  -9  -1    5.46    0.29
   6   9   1    5.89    0.23
   6   9   1    5.25    0.27
  -6   9  -1    5.48    0.26
  -7  -9  -1    6.65    0.34
   7  -9   1    5.88    0.27
   7  -9   1    5.88    0.33
  -7  -9  -1    6.11    0.27
   7   9   1    6.74    0.33
   7   9   1    6.13    0.26
  -7   9  -1    6.46    0.30
  -8  -9  -1   -0.02    0.09
  -8  -9  -1    0.02    0.07
   8  -9   1   -0.08    0.06
   8  -9   1   -0.04    0.07
  -8   9  -1   -0.05    0.10
   8   9   1   -0.02    0.07
   8   9   1   -0.05    0.05
  -8   9  -1    0.02    0.09
  -9  -9  -1   -0.05    0.08
   9  -9   1   -0.01    0.08
  -9  -9  -1    0.08    0.10
  -9   9  -1    0.03    0.13
   9   9   1    0.17    0.09
  -9   9  -1    0.21    0.11
  -9   9  -1   -0.12    0.07
  10  -9   1    1.58    0.19
 -10  -9  -1    1.53    0.18
 -11 -10   1    2.96    0.25
 -11  10   1    2.85    0.30
 -11  10   1    3.06    0.30
 -10 -10   1   -0.09    0.09
 -10  10   1    0.05    0.11
  -9 -10   1    4.73    0.27
   9 -10  -1    4.44    0.33
  -9 -10   1    4.64    0.31
   9  10  -1    4.01    0.30
  -9  10   1    4.59    0.35
  -9  10   1    4.75    0.30
  -8 -10   1    3.08    0.21
  -8 -10   1    3.33    0.24
   8 -10  -1    3.03    0.26
   8  10  -1    3.29    0.25
  -8  10   1    3.53    0.25
   7 -10  -1    6.00    0.35
   7 -10  -1    6.08    0.28
  -7 -10   1    6.14    0.32
  -7 -10   1    6.29    0.29
   7  10  -1    6.01    0.33
  -7  10   1    5.86    0.31
  -6 -10   1    9.51    0.39
   6 -10  -1    9.15    0.34
  -6 -10   1    9.53    0.35
   6 -10  -1    9.45    0.43
   6  10  -1    9.37    0.33
  -6  10   1    9.04    0.38
   6  10  -1    9.04    0.40
  -5 -10   1    0.23    0.07
   5 -10  -1    0.36    0.10
   5 -10  -1    0.28    0.09
   5 -10  -1    0.42    0.08
  -5 -10   1    0.25    0.08
  -5  10   1    0.26    0.08
  -5  10   1    0.25    0.09
   5  10  -1    0.28    0.08
   5  10  -1    0.19    0.06
   4 -10  -1   12.81    0.50
   4 -10  -1   12.92    0.39
  -4 -10   1   12.88    0.47
  -4 -10   1   13.24    0.41
  -4 -10   1   12.89    0.43
  -4 -10   1   12.22    0.51
   4 -10  -1   13.11    0.63
   4 -10  -1   13.33    0.49
   4  10  -1   12.71    0.38
  -4  10   1   13.05    0.43
   4  10  -1   12.87    0.47
  -4  10   1   13.64    0.49
  -3 -10   1    6.99    0.31
  -3 -10   1    7.21    0.29
   3 -10  -1    7.50    0.31
   3 -10  -1    6.87    0.38
   3 -10  -1    6.78    0.30
  -3 -10   1    7.00    0.25
   3  10  -1    6.96    0.29
  -3  10   1    7.40    0.29
  -3  10   1    6.44    0.28
   3  10  -1    6.46    0.29
   2 -10  -1    6.23    0.26
  -2 -10   1    5.63    0.20
   2 -10  -1    6.10    0.25
  -2 -10   1    6.05    0.25
   2  10  -1    6.39    0.25
  -1 -10   1   75.62    2.00
  -1 -10   1   77.20    2.19
   1 -10  -1   79.26    2.19
   1  10  -1   79.99    2.18
   0 -10  -1    3.42    0.13
   0 -10   1    3.12    0.16
   0 -10  -1    3.33    0.16
   0 -10   1    3.03    0.15
   0  10   1    3.51    0.16
   1 -10   1    5.65    0.20
   1 -10   1    5.91    0.23
  -1 -10  -1    5.93    0.23
  -1 -10  -1    5.83    0.19
   1  10   1    5.71    0.23
   2 -10   1   49.28    1.15
   2 -10   1   48.64    1.42
  -2 -10  -1   49.06    1.28
   2 -10   1   47.75    1.39
   2  10   1   48.00    1.40
   2  10   1   47.38    1.15
  -2  10  -1   48.34    1.41
   2  10   1   49.75    1.41
  -3 -10  -1   11.83    0.37
   3 -10   1   12.19    0.35
  -3 -10  -1   12.57    0.40
   3 -10   1   12.38    0.43
   3 -10   1   12.25    0.55
   3 -10   1   12.49    0.43
   3  10   1   11.76    0.42
   3  10   1   12.27    0.43
   3  10   1   12.37    0.34
  -3  10  -1   12.23    0.38
  -3  10  -1   12.33    0.43
  -4 -10  -1    0.30    0.07
   4 -10   1    0.15    0.06
   4 -10   1    0.13    0.04
   4 -10   1    0.14    0.04
  -4 -10  -1    0.25    0.05
   4 -10   1    0.16    0.06
  -4  10  -1    0.21    0.06
   4  10   1    0.18    0.06
   4  10   1    0.20    0.05
  -4  10  -1    0.13    0.06
  -5 -10  -1    0.14    0.08
   5 -10   1    0.21    0.08
  -5 -10  -1    0.15    0.06
   5 -10   1    0.08    0.06
  -5  10  -1    0.15    0.08
   5  10   1    0.07    0.05
   5  10   1    0.13    0.07
  -5  10  -1    0.05    0.07
   6 -10   1   -0.01    0.06
   6 -10   1    0.11    0.08
  -6 -10  -1    0.04    0.07
  -6 -10  -1    0.02    0.06
   6  10   1   -0.08    0.04
   6  10   1    0.03    0.06
  -6  10  -1    0.00    0.07
   7 -10   1    4.15    0.22
  -7 -10  -1    3.52    0.25
  -7 -10  -1    4.12    0.21
   7 -10   1    3.83    0.26
   7  10   1    3.96    0.20
  -7  10  -1    3.88    0.24
   7  10   1    4.26    0.26
  -8 -10  -1    1.86    0.22
  -8 -10  -1    1.95    0.18
   8 -10   1    2.05    0.19
   8  10   1    1.85    0.20
  -8  10  -1    1.94    0.20
  -8  10  -1    1.68    0.25
   8  10   1    1.82    0.17
  -9 -10  -1    2.94    0.29
   9 -10   1    2.91    0.22
  -9 -10  -1    2.43    0.20
  -9  10  -1    2.95    0.24
  -9  10  -1    2.94    0.33
   9  10   1    2.85    0.20
 -10 -10  -1    0.32    0.11
  10 -10   1    0.34    0.12
 -11 -11   1    0.38    0.13
 -11  11   1    0.71    0.18
 -11  11   1    0.48    0.15
 -10 -11   1    7.13    0.36
 -10  11   1    7.23    0.40
  -9 -11   1    2.22    0.21
   9 -11  -1    2.48    0.28
  -9 -11   1    2.52    0.25
   9  11  -1    1.99    0.24
  -9  11   1    2.40    0.29
  -9  11   1    2.44    0.26
   8 -11  -1    0.16    0.09
  -8 -11   1    0.27    0.10
  -8 -11   1    0.14    0.08
  -8  11   1    0.10    0.09
   8  11  -1    0.12    0.08
  -7 -11   1    4.86    0.25
   7 -11  -1    4.66    0.30
  -7 -11   1    4.55    0.27
   7 -11  -1    4.60    0.24
   7  11  -1    4.22    0.27
  -7  11   1    4.60    0.27
  -6 -11   1   10.77    0.42
   6 -11  -1   10.07    0.37
  -6 -11   1   10.92    0.39
   6 -11  -1   10.38    0.47
   6  11  -1   11.13    0.45
   6  11  -1   10.61    0.36
  -6  11   1   10.37    0.42
   5 -11  -1  111.66    3.25
  -5 -11   1  112.25    2.79
   5 -11  -1  110.49    3.15
  -5 -11   1  113.63    2.90
   5 -11  -1  109.81    2.60
   5  11  -1  108.19    2.58
   5  11  -1  107.43    3.11
  -5  11   1  106.41    3.23
  -5  11   1  108.30    2.83
  -4 -11   1    0.00    0.05
  -4 -11   1    0.10    0.05
   4 -11  -1   -0.05    0.04
  -4 -11   1    0.01    0.04
   4 -11  -1    0.02    0.04
   4 -11  -1    0.00    0.04
   4 -11  -1    0.05    0.06
  -4  11   1    0.00    0.04
   4  11  -1    0.04    0.04
  -4  11   1    0.00    0.04
   4  11  -1    0.14    0.04
   3 -11  -1   46.16    1.81
   3 -11  -1   49.48    1.41
  -3 -11   1   47.84    1.45
  -3 -11   1   46.62    1.26
  -3 -11   1   48.99    1.39
   3 -11  -1   46.39    1.43
  -3  11   1   46.67    1.42
  -3  11   1   43.58    1.25
  -3  11   1   48.47    1.39
   3  11  -1   45.33    1.38
  -2 -11   1    2.21    0.14
   2 -11  -1    2.22    0.13
  -2 -11   1    2.07    0.10
   2 -11  -1    2.19    0.14
   2  11  -1    2.23    0.13
   1 -11  -1    0.08    0.04
  -1 -11   1    0.00    0.02
  -1 -11   1    0.09    0.04
   1  11  -1    0.04    0.03
   0 -11  -1   19.94    0.63
   0 -11   1   20.32    0.63
   0 -11  -1   19.07    0.55
   1 -11   1    0.47    0.07
   2 -11   1    4.86    0.17
   2 -11   1    4.73    0.19
   2 -11   1    4.84    0.21
  -2 -11  -1    4.67    0.18
   2  11   1    4.43    0.21
   2  11   1    4.46    0.21
   2  11   1    4.79    0.17
  -2  11  -1    4.52    0.18
   3 -11   1    5.22    0.23
   3 -11   1    5.37    0.31
   3 -11   1    5.25    0.19
   3 -11   1    5.50    0.25
  -3 -11  -1    5.66    0.23
  -3 -11  -1    5.20    0.20
   3  11   1    5.43    0.25
  -3  11  -1    5.05    0.21
  -3  11  -1    5.40    0.23
   3  11   1    5.43    0.19
   3  11   1    5.91    0.25
   4 -11   1    8.28    0.28
   4 -11   1    8.34    0.35
  -4 -11  -1    8.59    0.32
   4 -11   1    8.67    0.35
  -4 -11  -1    8.43    0.29
   4  11   1    8.18    0.34
  -4  11  -1    8.41    0.35
  -4  11  -1    8.50    0.31
   4  11   1    8.45    0.27
  -5 -11  -1   69.07    1.79
  -5 -11  -1   71.30    1.90
   5 -11   1   67.23    2.03
   5 -11   1   71.04    1.68
   5  11   1   67.07    1.66
  -5  11  -1   71.65    2.11
   5  11   1   69.98    2.02
  -5  11  -1   68.62    1.82
  -6 -11  -1   28.74    0.92
  -6 -11  -1   30.04    0.84
   6 -11   1   29.93    0.99
   6 -11   1   29.15    0.81
  -6  11  -1   30.45    0.88
   6  11   1   29.36    0.96
   6  11   1   29.31    0.79
   7 -11   1    5.90    0.33
   7 -11   1    5.22    0.26
  -7 -11  -1    5.40    0.25
  -7 -11  -1    5.36    0.30
  -7  11  -1    5.72    0.29
   7  11   1    5.63    0.25
   7  11   1    4.93    0.29
  -8 -11  -1    1.09    0.14
   8 -11   1    0.72    0.12
  -8 -11  -1    0.98    0.16
  -8  11  -1    1.19    0.17
   8  11   1    0.82    0.12
  -9 -11  -1    0.68    0.13
   9 -11   1    0.68    0.13
  -9 -11  -1    0.63    0.15
  -9  11  -1    0.56    0.14
  -9  11  -1    0.96    0.21
 -10 -11  -1    1.99    0.20
 -11 -12   1    2.72    0.26
 -11  12   1    2.45    0.27
 -11  12   1    2.73    0.30
 -10 -12   1    1.63    0.20
 -10  12   1    1.57    0.23
  -9 -12   1   -0.02    0.09
  -9 -12   1   -0.07    0.07
  -9  12   1    0.04    0.11
   9  12  -1   -0.01    0.08
  -9  12   1    0.03    0.10
   8 -12  -1    0.67    0.15
  -8 -12   1    0.60    0.14
  -8 -12   1    0.45    0.11
  -8  12   1    0.69    0.14
   8  12  -1    0.75    0.14
  -7 -12   1    1.50    0.17
  -7 -12   1    1.64    0.16
   7 -12  -1    1.29    0.18
  -7  12   1    1.72    0.19
   7  12  -1    1.53    0.18
  -6 -12   1    1.23    0.15
   6 -12  -1    1.00    0.13
   6 -12  -1    1.06    0.16
  -6 -12   1    0.81    0.11
   6  12  -1    1.04    0.14
  -6  12   1    1.11    0.15
   5 -12  -1   27.73    0.95
  -5 -12   1   28.42    0.84
  -5 -12   1   29.26    0.81
   5 -12  -1   27.72    0.96
   5 -12  -1   26.70    0.76
  -5  12   1   28.46    0.85
   5  12  -1   28.59    0.92
   4 -12  -1   21.82    0.74
  -4 -12   1   21.26    0.64
   4 -12  -1   21.96    0.95
   4 -12  -1   19.97    0.72
   4 -12  -1   21.41    0.59
  -4 -12   1   20.70    0.62
  -4 -12   1   20.84    0.76
   4  12  -1   21.56    0.57
  -4  12   1   21.01    0.72
   4  12  -1   22.34    0.71
  -4  12   1   20.90    0.65
   3 -12  -1   30.74    0.99
  -3 -12   1   30.86    0.86
  -3 -12   1   31.17    1.01
   3 -12  -1   31.83    1.27
  -3 -12   1   28.09    0.84
   3 -12  -1   30.94    0.98
  -3 -12   1   32.01    0.97
   3  12  -1   32.91    0.97
  -3  12   1   31.63    0.98
  -3  12   1   30.63    0.96
  -3  12   1   31.52    0.87
   2 -12  -1    0.13    0.05
  -2 -12   1    0.16    0.04
   2 -12  -1    0.11    0.05
  -2 -12   1    0.12    0.05
   2  12  -1    0.10    0.05
  -1 -12   1   46.01    1.33
   1 -12  -1   45.90    1.33
  -1 -12   1   45.23    1.20
   1  12  -1   44.67    1.32
   0 -12  -1   11.93    0.41
   0 -12  -1   11.36    0.34
   0 -12   1   11.24    0.40
   0 -12   1   11.03    0.39
   1 -12   1   99.61    2.81
   1 -12   1   97.82    2.76
  -1 -12  -1   96.92    2.76
  -1 -12  -1   98.39    2.53
   1  12   1  101.72    2.76
  -2 -12  -1   20.50    0.58
  -2 -12  -1   21.14    0.58
   2 -12   1   20.42    0.64
   2 -12   1   20.08    0.65
   2 -12   1   20.66    0.53
   2  12   1   20.41    0.53
  -2  12  -1   20.41    0.63
   2  12   1   21.57    0.66
   2  12   1   18.34    0.65
   3 -12   1   21.31    0.67
  -3 -12  -1   20.76    0.58
   3 -12   1   20.01    0.54
  -3 -12  -1   20.77    0.61
   3 -12   1   20.42    0.67
   3  12   1   19.66    0.53
   3  12   1   20.31    0.67
  -3  12  -1   20.04    0.66
  -3  12  -1   20.24    0.59
   4 -12   1    0.59    0.10
  -4 -12  -1    0.67    0.08
   4 -12   1    0.52    0.09
   4 -12   1    0.50    0.07
  -4 -12  -1    0.55    0.09
  -4  12  -1    0.58    0.09
   4  12   1    0.63    0.07
   4  12   1    0.50    0.09
  -4  12  -1    0.44    0.08
   5 -12   1    1.95    0.14
   5 -12   1    1.91    0.17
  -5 -12  -1    2.21    0.15
  -5 -12  -1    2.08    0.17
   5  12   1    1.98    0.13
   5  12   1    2.02    0.16
  -5  12  -1    2.05    0.17
  -6 -12  -1    0.80    0.11
   6 -12   1    0.78    0.11
  -6 -12  -1    1.00    0.14
   6 -12   1    0.93    0.15
  -6  12  -1    0.74    0.12
   6  12   1    0.98    0.14
   6  12   1    1.00    0.11
   7 -12   1    0.43    0.10
  -7 -12  -1    0.48    0.10
   7 -12   1    0.45    0.12
  -7 -12  -1    0.36    0.11
  -7  12  -1    0.58    0.12
   7  12   1    0.49    0.11
   7  12   1    0.56    0.09
  -8 -12  -1    0.63    0.14
   8 -12   1    0.56    0.11
  -8 -12  -1    0.49    0.10
  -8  12  -1    0.68    0.14
   8  12   1    0.34    0.09
  -9 -12  -1    0.12    0.09
   9 -12   1    0.17    0.09
  -9 -12  -1    0.02    0.10
  -9  12  -1    0.17    0.12
  -9  12  -1    0.11    0.13
 -10 -12  -1   -0.02    0.08
 -10  12  -1    0.04    0.12
 -10  12  -1    0.11    0.10
 -11 -13   1    1.72    0.21
 -11  13   1    1.57    0.24
 -11  13   1    1.49    0.22
 -10 -13   1    4.42    0.28
 -10  13   1    4.16    0.31
  -9 -13   1    3.48    0.24
  -9 -13   1    3.54    0.26
  -9  13   1    3.41    0.27
   9  13  -1    3.20    0.27
  -8 -13   1    1.11    0.15
   8 -13  -1    1.26    0.20
  -8 -13   1    1.17    0.17
   8  13  -1    0.97    0.16
  -8  13   1    1.31    0.19
  -7 -13   1    2.36    0.20
  -7 -13   1    2.79    0.19
   7 -13  -1    2.44    0.26
  -7  13   1    2.46    0.23
   7  13  -1    2.84    0.22
  -6 -13   1   18.46    0.63
   6 -13  -1   18.54    0.58
  -6 -13   1   19.33    0.60
   6 -13  -1   19.20    0.73
  -6  13   1   18.88    0.64
   6  13  -1   18.61    0.68
  -5 -13   1  199.34    4.95
   5 -13  -1  193.04    4.59
  -5 -13   1  205.88    5.11
   5 -13  -1  198.88    5.54
   5  13  -1  196.90    5.51
  -5  13   1  197.30    4.99
   4 -13  -1    1.71    0.20
   4 -13  -1    1.60    0.12
   4 -13  -1    1.55    0.15
  -4 -13   1    1.55    0.12
   4 -13  -1    1.65    0.15
  -4 -13   1    1.55    0.12
  -4  13   1    1.80    0.16
  -4  13   1    1.35    0.13
   4  13  -1    1.42    0.13
   4  13  -1    1.44    0.10
  -3 -13   1   32.47    0.89
  -3 -13   1   32.60    1.01
   3 -13  -1   34.18    1.33
   3 -13  -1   32.19    1.03
  -3 -13   1   30.84    0.88
   3 -13  -1   32.54    1.02
  -3 -13   1   33.57    1.05
   3  13  -1   33.58    1.01
  -3  13   1   32.15    1.01
  -3  13   1   30.05    0.90
   2 -13  -1   18.35    0.63
   2 -13  -1   18.64    0.63
  -2 -13   1   19.02    0.54
  -2 -13   1   19.00    0.63
   2  13  -1   18.59    0.62
   1 -13  -1    1.46    0.12
  -1 -13   1    1.51    0.12
  -1 -13   1    1.51    0.09
   1  13  -1    1.57    0.11
   0 -13  -1    7.53    0.25
   0 -13  -1    7.25    0.30
   0 -13   1    7.06    0.29
   0 -13   1    7.48    0.30
  -1 -13  -1  108.05    2.77
   1 -13   1  111.05    3.08
  -1 -13  -1  109.23    3.02
   1 -13   1  112.76    3.03
   1  13   1  104.55    3.02
   1  13   1  104.45    3.02
   2 -13   1    4.53    0.20
  -2 -13  -1    4.80    0.18
   2 -13   1    4.80    0.23
   2 -13   1    4.81    0.18
  -2 -13  -1    4.43    0.19
   2  13   1    4.67    0.17
   2  13   1    4.79    0.22
  -2  13  -1    4.77    0.19
   3 -13   1   12.51    0.46
  -3 -13  -1   11.93    0.39
   3 -13   1   12.78    0.37
  -3 -13  -1   12.97    0.41
   3 -13   1   12.38    0.44
   3  13   1   12.27    0.45
  -3  13  -1   12.63    0.41
  -3  13  -1   12.50    0.43
   3  13   1   12.58    0.36
   4 -13   1   25.49    0.69
  -4 -13  -1   26.55    0.77
  -4 -13  -1   25.54    0.73
   4 -13   1   24.63    0.84
  -4  13  -1   26.52    0.85
   4  13   1   26.29    0.68
  -4  13  -1   26.24    0.76
   4  13   1   26.41    0.84
   5 -13   1   40.34    1.29
   5 -13   1   43.69    1.07
  -5 -13  -1   41.01    1.19
  -5 -13  -1   41.08    1.12
   5  13   1   41.32    1.04
  -5  13  -1   42.41    1.16
   5  13   1   40.41    1.27
   6 -13   1   24.35    0.88
   6 -13   1   25.16    0.71
  -6 -13  -1   25.96    0.74
  -6 -13  -1   24.84    0.80
   6  13   1   25.37    0.85
   6  13   1   25.06    0.69
  -6  13  -1   24.15    0.77
  -7 -13  -1    1.57    0.18
  -7 -13  -1    1.51    0.15
   7 -13   1    1.61    0.20
   7 -13   1    1.68    0.16
  -7  13  -1    1.46    0.17
   7  13   1    1.68    0.18
   7  13   1    1.60    0.14
  -8 -13  -1    1.92    0.22
  -8 -13  -1    1.62    0.17
   8 -13   1    1.66    0.18
   8  13   1    2.01    0.16
  -8  13  -1    1.97    0.21
  -9 -13  -1    4.55    0.26
   9 -13   1    4.32    0.27
  -9  13  -1    4.22    0.29
 -10 -13  -1    1.44    0.18
 -10  13  -1    1.58    0.22
 -11 -14   1    0.50    0.14
 -11  14   1    0.74    0.19
 -10 -14   1    2.06    0.23
 -10  14   1    1.75    0.24
  -9 -14   1    3.75    0.25
  -9 -14   1    3.90    0.28
  -9  14   1    3.19    0.27
  -8 -14   1    0.70    0.13
   8 -14  -1    0.60    0.15
  -8 -14   1    0.27    0.11
   8  14  -1    0.44    0.12
  -8  14   1    0.50    0.13
   7 -14  -1    1.61    0.21
  -7 -14   1    1.96    0.18
  -7 -14   1    1.72    0.18
   7  14  -1    1.62    0.19
  -7  14   1    1.59    0.19
  -6 -14   1   -0.01    0.06
  -6 -14   1    0.04    0.07
   6 -14  -1    0.01    0.08
   6 -14  -1    0.06    0.06
  -6  14   1    0.10    0.08
   6  14  -1    0.03    0.07
  -5 -14   1    0.18    0.08
  -5 -14   1    0.30    0.08
   5 -14  -1    0.07    0.09
   5 -14  -1    0.12    0.07
  -5  14   1    0.10    0.09
   5  14  -1    0.04    0.07
   4 -14  -1    4.95    0.27
   4 -14  -1    4.43    0.33
  -4 -14   1    4.46    0.20
  -4 -14   1    4.25    0.20
   4 -14  -1    4.36    0.20
   4 -14  -1    4.35    0.25
  -4  14   1    4.42    0.23
  -4  14   1    4.43    0.23
   4  14  -1    4.49    0.19
   4  14  -1    4.73    0.25
  -3 -14   1   11.86    0.39
   3 -14  -1   12.17    0.46
   3 -14  -1   12.36    0.60
  -3 -14   1   11.80    0.47
  -3 -14   1   11.87    0.38
   3 -14  -1   11.20    0.46
  -3 -14   1   11.40    0.45
   3  14  -1   12.10    0.45
  -3  14   1   12.22    0.41
  -2 -14   1   13.08    0.47
  -2 -14   1   12.43    0.39
   2 -14  -1   12.52    0.46
   2 -14  -1   13.24    0.48
   2  14  -1   12.83    0.46
  -1 -14   1    0.06    0.04
   1 -14  -1    0.00    0.03
   1  14  -1    0.08    0.04
   0 -14   1   17.25    0.55
   0 -14   1   16.38    0.56
   0 -14  -1   16.08    0.55
   0 -14  -1   16.11    0.48
  -1 -14  -1   62.90    1.64
   1 -14   1   61.96    1.81
   1 -14   1   61.47    1.50
   1 -14   1   65.56    1.82
  -1 -14  -1   66.61    1.82
  -1 -14  -1   59.33    1.61
   1  14   1   65.29    1.82
   1  14   1   62.98    1.81
  -1  14  -1   60.27    1.62
   2 -14   1    1.72    0.13
   2 -14   1    1.86    0.11
  -2 -14  -1    1.73    0.10
  -2 -14  -1    1.85    0.13
  -2 -14  -1    1.72    0.11
   2 -14   1    1.52    0.10
   2  14   1    1.80    0.13
  -2  14  -1    1.97    0.12
   2  14   1    1.71    0.10
  -3 -14  -1    6.89    0.26
   3 -14   1    6.41    0.29
   3 -14   1    6.49    0.27
   3 -14   1    6.42    0.23
  -3 -14  -1    6.26    0.25
   3  14   1    6.78    0.23
   3  14   1    6.28    0.29
  -3  14  -1    6.50    0.26
  -3  14  -1    6.68    0.26
  -4 -14  -1   11.67    0.38
  -4 -14  -1   11.38    0.40
   4 -14   1   11.17    0.45
   4 -14   1   11.42    0.36
  -4  14  -1   11.33    0.40
   4  14   1   11.45    0.35
   4  14   1   11.99    0.45
  -4  14  -1   11.38    0.43
  -5 -14  -1    8.85    0.35
   5 -14   1    8.49    0.39
   5 -14   1    8.51    0.31
  -5 -14  -1    8.52    0.32
  -5  14  -1    8.80    0.35
   5  14   1    8.57    0.30
   5  14   1    8.45    0.38
   6 -14   1    0.05    0.07
   6 -14   1    0.15    0.07
  -6 -14  -1    0.10    0.07
  -6 -14  -1    0.06    0.07
   6  14   1    0.02    0.05
  -6  14  -1    0.11    0.08
   6  14   1    0.11    0.07
  -7 -14  -1    2.96    0.22
   7 -14   1    3.05    0.20
  -7 -14  -1    3.21    0.20
   7 -14   1    3.11    0.25
  -7  14  -1    2.67    0.22
   7  14   1    3.43    0.24
   7  14   1    3.28    0.19
   8 -14   1   -0.05    0.07
  -8 -14  -1   -0.14    0.07
  -8 -14  -1    0.01    0.07
  -8  14  -1   -0.08    0.08
   9 -14   1    1.54    0.19
  -9 -14  -1    1.59    0.18
  -9  14  -1    1.71    0.22
 -10 -14  -1    0.02    0.09
 -10  14  -1   -0.04    0.11
 -11 -15   1    1.03    0.18
 -11  15   1    1.63    0.25
 -10 -15   1    2.51    0.24
 -10  15   1    2.42    0.28
  -9 -15   1    6.74    0.33
  -9 -15   1    5.72    0.34
  -9  15   1    5.95    0.36
  -8 -15   1    2.41    0.19
  -8 -15   1    2.00    0.21
   8 -15  -1    1.95    0.25
   8  15  -1    2.60    0.23
  -8  15   1    2.91    0.27
   7 -15  -1    2.09    0.24
  -7 -15   1    1.89    0.19
  -7 -15   1    2.17    0.18
  -7  15   1    2.09    0.22
   7  15  -1    2.26    0.20
   6 -15  -1    2.23    0.21
  -6 -15   1    2.04    0.16
  -6 -15   1    2.32    0.17
   6  15  -1    2.41    0.20
  -6  15   1    2.08    0.21
  -5 -15   1    8.39    0.33
  -5 -15   1    7.23    0.31
   5 -15  -1    8.31    0.32
   5 -15  -1    8.63    0.41
  -5  15   1    8.49    0.36
   5  15  -1    7.95    0.37
   4 -15  -1    0.67    0.15
   4 -15  -1    0.63    0.12
  -4 -15   1    0.58    0.09
  -4 -15   1    0.56    0.09
   4 -15  -1    0.80    0.10
   4 -15  -1    0.67    0.11
  -4  15   1    0.58    0.10
   4  15  -1    0.63    0.11
  -4  15   1    0.60    0.11
  -3 -15   1    1.59    0.12
   3 -15  -1    1.71    0.14
   3 -15  -1    1.61    0.17
  -3 -15   1    1.68    0.15
  -3 -15   1    1.79    0.11
  -3  15   1    1.43    0.14
   3  15  -1    1.66    0.14
   2 -15  -1    8.43    0.35
  -2 -15   1    8.18    0.34
   2 -15  -1    8.22    0.33
  -2 -15   1    7.92    0.27
  -2 -15   1    7.72    0.28
   2  15  -1    7.93    0.33
  -2  15   1    8.33    0.31
  -1 -15   1    5.37    0.25
  -1 -15   1    5.28    0.20
   1 -15  -1    5.41    0.26
   1  15  -1    5.58    0.25
   0 -15   1    0.45    0.08
   0 -15  -1    0.46    0.08
   0 -15  -1    0.28    0.05
   0  15  -1    0.38    0.07
  -1 -15  -1    4.54    0.20
  -1 -15  -1    5.09    0.19
   1 -15   1    4.97    0.20
   1 -15   1    4.57    0.19
   1 -15   1    4.53    0.23
  -1 -15  -1    5.04    0.24
   1  15   1    4.65    0.23
   1  15   1    4.79    0.23
  -1  15  -1    4.56    0.20
   2 -15   1   28.29    0.72
  -2 -15  -1   28.95    0.78
   2 -15   1   27.90    0.86
   2 -15   1   27.41    0.88
  -2 -15  -1   28.55    0.78
  -2  15  -1   25.99    0.78
   2  15   1   27.32    0.71
   2  15   1   28.77    0.89
   3 -15   1    8.95    0.37
  -3 -15  -1    9.36    0.32
   3 -15   1    8.87    0.30
  -3 -15  -1    8.61    0.31
  -3  15  -1    9.20    0.34
   3  15   1    9.33    0.37
   3  15   1    8.73    0.29
  -3  15  -1    8.82    0.33
  -4 -15  -1   17.72    0.53
   4 -15   1   16.54    0.62
  -4 -15  -1   17.38    0.55
   4 -15   1   17.16    0.50
  -4  15  -1   16.95    0.55
   4  15   1   17.38    0.49
   4  15   1   16.54    0.61
  -5 -15  -1   33.49    0.97
   5 -15   1   36.32    0.93
   5 -15   1   34.79    1.14
  -5 -15  -1   35.29    1.02
  -5  15  -1   35.46    1.01
   5  15   1   34.22    1.11
   5  15   1   34.76    0.90
   6 -15   1   10.93    0.39
   6 -15   1   10.52    0.48
  -6 -15  -1   11.07    0.40
  -6 -15  -1   11.52    0.44
  -6  15  -1   11.50    0.44
   6  15   1   10.53    0.46
   6  15   1   10.55    0.37
  -7 -15  -1    1.63    0.18
   7 -15   1    1.65    0.17
  -7 -15  -1    1.86    0.17
   7 -15   1    1.55    0.21
  -7  15  -1    1.90    0.20
   7  15   1    1.46    0.15
   7  15   1    1.75    0.20
  -8 -15  -1    0.12    0.10
  -8 -15  -1    0.34    0.10
   8 -15   1    0.33    0.10
  -8  15  -1    0.56    0.13
  -9 -15  -1    2.40    0.22
  -9  15  -1    1.73    0.22
 -10 -15  -1    0.60    0.13
 -10  15  -1    0.51    0.17
 -11 -16   1    0.03    0.09
 -11  16   1    0.10    0.13
 -10 -16   1    1.19    0.18
 -10  16   1    1.45    0.23
  -9 -16   1    7.46    0.36
  -9 -16   1    7.22    0.39
  -9  16   1    6.90    0.40
   8 -16  -1    1.82    0.25
  -8 -16   1    2.61    0.20
  -8 -16   1    2.62    0.21
   8  16  -1    2.47    0.23
  -8  16   1    2.39    0.26
   7 -16  -1   18.02    0.74
  -7 -16   1   18.22    0.60
  -7 -16   1   16.78    0.62
   7  16  -1   16.64    0.68
  -7  16   1   18.56    0.66
   6 -16  -1    1.38    0.19
  -6 -16   1    1.42    0.16
  -6 -16   1    1.61    0.16
  -6  16   1    1.52    0.18
   6  16  -1    1.62    0.18
   5 -16  -1    2.05    0.22
  -5 -16   1    1.93    0.15
  -5 -16   1    1.78    0.16
  -5  16   1    2.05    0.20
   5  16  -1    2.03    0.18
   4 -16  -1    1.52    0.14
  -4 -16   1    1.17    0.12
   4 -16  -1    1.35    0.16
   4 -16  -1    1.47    0.22
  -4 -16   1    1.35    0.11
   4 -16  -1    1.50    0.17
   4  16  -1    2.02    0.18
   4  16  -1    1.41    0.16
  -4  16   1    1.38    0.15
  -4  16   1    1.30    0.15
  -3 -16   1   45.42    1.23
  -3 -16   1   44.69    1.22
   3 -16  -1   46.04    1.40
   3 -16  -1   45.55    1.42
   3  16  -1   46.43    1.38
  -3  16   1   45.07    1.25
   3  16  -1   45.81    1.24
  -2 -16   1   11.24    0.36
   2 -16  -1   11.33    0.43
   2 -16  -1   11.23    0.44
  -2 -16   1   11.40    0.38
  -2 -16   1   11.99    0.45
   2  16  -1   11.36    0.39
   2  16  -1   11.42    0.43
  -2  16   1   11.17    0.39
   1 -16  -1   14.10    0.52
  -1 -16   1   13.85    0.51
  -1 -16   1   14.39    0.44
  -1  16   1   14.15    0.45
   1  16  -1   14.27    0.46
   1  16  -1   14.59    0.51
   0 -16  -1   47.60    1.43
   0 -16  -1   47.76    1.29
   0 -16  -1   47.32    1.28
   0 -16   1   50.10    1.44
   1 -16   1    1.65    0.11
   1 -16   1    1.55    0.13
  -1 -16  -1    1.66    0.12
  -1 -16  -1    1.79    0.14
   1 -16   1    1.71    0.10
  -1 -16  -1    1.74    0.10
  -1  16  -1    1.71    0.12
  -2 -16  -1   25.16    0.69
   2 -16   1   24.13    0.76
  -2 -16  -1   23.72    0.69
   2 -16   1   25.06    0.80
  -2  16  -1   24.03    0.70
   2  16   1   23.67    0.79
   3 -16   1   73.55    1.72
   3 -16   1   71.87    2.08
  -3 -16  -1   70.78    1.85
  -3 -16  -1   73.15    1.89
  -3  16  -1   70.46    1.87
   3  16   1   70.62    1.71
   3  16   1   70.31    2.08
  -4 -16  -1   25.41    0.76
  -4 -16  -1   25.04    0.74
   4 -16   1   25.22    0.86
   4 -16   1   26.31    0.70
  -4  16  -1   25.36    0.76
   4  16   1   25.75    0.85
   4  16   1   25.79    0.69
  -5 -16  -1   10.68    0.38
   5 -16   1   10.72    0.37
  -5 -16  -1   11.22    0.41
   5 -16   1   10.03    0.46
   5  16   1   10.33    0.35
  -5  16  -1   10.39    0.41
   5  16   1   10.12    0.44
  -6 -16  -1    1.50    0.16
   6 -16   1    1.58    0.19
  -6 -16  -1    1.36    0.15
   6 -16   1    1.15    0.14
  -6  16  -1    1.37    0.16
   6  16   1    1.31    0.17
   6  16   1    1.36    0.13
  -7 -16  -1    6.39    0.29
   7 -16   1    5.99    0.29
  -7 -16  -1    5.79    0.31
   7 -16   1    5.67    0.35
  -7  16  -1    6.23    0.32
   7  16   1    5.35    0.32
   8 -16   1    0.38    0.11
  -8 -16  -1    0.54    0.13
  -8 -16  -1    0.47    0.11
  -8  16  -1    0.22    0.11
  -9 -16  -1    9.52    0.40
  -9  16  -1    8.30    0.43
 -10 -16  -1    1.19    0.18
 -10  16  -1    1.32    0.22
 -11 -17   1    0.07    0.11
 -11  17   1   -0.03    0.13
 -10 -17   1    0.76    0.16
 -10  17   1    0.79    0.18
  -9 -17   1    1.75    0.20
  -9 -17   1    1.58    0.21
  -9  17   1    1.76    0.24
  -8 -17   1    1.36    0.17
  -8 -17   1    1.59    0.19
   8 -17  -1    1.52    0.23
  -8  17   1    1.52    0.21
   7 -17  -1    0.48    0.14
  -7 -17   1    0.68    0.12
  -7 -17   1    0.70    0.13
   7  17  -1    0.73    0.14
  -7  17   1    0.84    0.16
  -6 -17   1    0.19    0.08
  -6 -17   1   -0.04    0.06
   6 -17  -1    0.11    0.09
   6  17  -1    0.15    0.09
  -6  17   1    0.16    0.08
  -5 -17   1    8.29    0.34
  -5 -17   1    9.02    0.34
   5 -17  -1    8.34    0.42
  -5  17   1    8.23    0.37
   5  17  -1    9.11    0.40
  -4 -17   1    7.38    0.30
  -4 -17   1    7.04    0.28
   4 -17  -1    7.48    0.46
   4 -17  -1    6.89    0.35
   4 -17  -1    7.04    0.34
  -4  17   1    6.81    0.31
   4  17  -1    7.18    0.31
   4  17  -1    6.75    0.33
   3 -17  -1    0.17    0.08
  -3 -17   1    0.15    0.06
   3 -17  -1    0.20    0.07
   3 -17  -1    0.28    0.09
  -3 -17   1    0.14    0.05
   3  17  -1    0.18    0.08
   3  17  -1    0.08    0.07
  -3  17   1    0.12    0.07
  -2 -17   1    3.90    0.22
   2 -17  -1    3.60    0.19
  -2 -17   1    3.66    0.18
   2 -17  -1    3.87    0.22
  -2 -17   1    3.66    0.17
   2 -17  -1    3.80    0.21
  -2  17   1    3.81    0.20
   2  17  -1    3.83    0.21
   2  17  -1    3.75    0.20
  -1 -17   1    6.36    0.29
   1 -17  -1    6.60    0.30
   1 -17  -1    6.24    0.26
  -1 -17   1    6.01    0.23
  -1 -17   1    5.95    0.24
   1  17  -1    6.24    0.26
  -1  17   1    6.32    0.26
   1  17  -1    6.35    0.29
   0 -17   1    0.92    0.12
   0 -17  -1    1.23    0.09
   0 -17  -1    0.99    0.12
   0 -17  -1    1.11    0.12
   0  17  -1    0.89    0.10
  -1 -17  -1   31.71    0.87
  -1 -17  -1   31.51    0.99
   1 -17   1   32.31    0.82
  -1 -17  -1   30.56    0.87
   1 -17   1   31.96    0.96
   1 -17   1   32.43    0.99
  -1  17  -1   29.58    0.87
  -2 -17  -1    0.28    0.06
   2 -17   1    0.54    0.07
  -2 -17  -1    0.29    0.06
   2 -17   1    0.27    0.07
  -2  17  -1    0.87    0.10
   2  17   1    0.29    0.08
   2  17   1    0.38    0.06
  -3 -17  -1    2.92    0.18
   3 -17   1    3.32    0.21
  -3 -17  -1    2.98    0.16
   3 -17   1    3.27    0.17
   3  17   1    2.78    0.16
  -3  17  -1    3.25    0.18
   3  17   1    3.19    0.21
   4 -17   1    0.20    0.08
  -4 -17  -1    0.19    0.07
  -4 -17  -1    0.14    0.07
   4 -17   1    0.13    0.06
  -4  17  -1    0.25    0.08
   4  17   1    0.23    0.08
   4  17   1    0.15    0.06
   5 -17   1    6.24    0.26
  -5 -17  -1    5.78    0.27
  -5 -17  -1    5.62    0.26
   5 -17   1    5.83    0.33
   5  17   1    6.09    0.31
  -5  17  -1    5.67    0.29
   5  17   1    6.16    0.25
   6 -17   1    0.16    0.09
  -6 -17  -1    0.16    0.08
   6 -17   1    0.16    0.07
  -6 -17  -1    0.32    0.08
  -6  17  -1    0.14    0.09
   6  17   1   -0.01    0.06
   6  17   1    0.16    0.06
  -7 -17  -1    0.65    0.13
   7 -17   1    0.76    0.13
   7 -17   1    0.78    0.16
  -7 -17  -1    0.72    0.13
  -7  17  -1    0.76    0.15
   7  17   1    0.89    0.15
  -8 -17  -1    0.96    0.16
   8 -17   1    0.87    0.15
  -8 -17  -1    0.72    0.14
  -8  17  -1    1.06    0.17
  -9 -17  -1    0.25    0.11
  -9  17  -1   -0.01    0.11
 -10 -17  -1   -0.01    0.10
 -10  17  -1    0.13    0.14
 -11 -18   1    0.27    0.13
 -11  18   1    0.25    0.15
 -10 -18   1    0.58    0.14
 -10  18   1    0.50    0.16
  -9 -18   1    9.49    0.45
  -9 -18   1    9.81    0.43
  -9  18   1    9.70    0.48
   8 -18  -1    0.11    0.11
  -8 -18   1    0.10    0.09
  -8 -18   1    0.07    0.08
  -8  18   1    0.27    0.12
  -7 -18   1   14.76    0.53
  -7 -18   1   14.03    0.53
   7 -18  -1   14.68    0.66
  -7  18   1   13.85    0.57
   7  18  -1   14.36    0.61
  -6 -18   1    3.09    0.20
  -6 -18   1    3.32    0.20
   6 -18  -1    3.38    0.27
   6  18  -1    2.88    0.23
  -6  18   1    2.96    0.23
  -5 -18   1   -0.05    0.05
  -5 -18   1   -0.11    0.06
   5 -18  -1   -0.08    0.06
  -5  18   1    0.09    0.08
   5  18  -1   -0.02    0.06
  -4 -18   1    0.27    0.07
   4 -18  -1    0.27    0.09
   4 -18  -1    0.36    0.11
  -4 -18   1    0.16    0.07
   4  18  -1    0.31    0.09
  -4  18   1    0.42    0.10
   4  18  -1    0.26    0.08
   3 -18  -1   89.92    2.56
   3 -18  -1   82.79    2.23
   3 -18  -1   87.39    2.50
  -3 -18   1   87.01    2.25
  -3 -18   1   86.83    2.21
  -3  18   1   84.39    2.24
   3  18  -1   85.95    2.48
   3  18  -1   81.29    2.22
   2 -18  -1   15.95    0.58
  -2 -18   1   15.79    0.49
  -2 -18   1   16.71    0.51
   2 -18  -1   16.22    0.59
   2 -18  -1   14.88    0.51
  -2 -18   1   15.57    0.58
   2  18  -1   16.61    0.53
   2  18  -1   16.25    0.58
  -2  18   1   16.44    0.53
   1 -18  -1   15.96    0.50
  -1 -18   1   15.28    0.48
  -1 -18   1   14.92    0.48
   1 -18  -1   15.62    0.57
  -1 -18   1   16.39    0.58
  -1  18   1   16.21    0.51
   1  18  -1   14.39    0.50
   1  18  -1   16.24    0.56
   0 -18   1    9.91    0.40
   0 -18  -1    9.10    0.33
   0 -18  -1    9.88    0.35
   0 -18  -1    9.55    0.40
   0  18  -1    9.44    0.35
   0  18   1    9.92    0.35
   1 -18   1   19.37    0.56
  -1 -18  -1   20.90    0.61
  -1 -18  -1   20.06    0.59
   1 -18   1   20.45    0.70
   1 -18   1   19.93    0.65
  -1  18  -1   20.81    0.62
   2 -18   1   29.98    0.80
  -2 -18  -1   29.27    0.85
  -2 -18  -1   31.18    0.85
   2 -18   1   30.17    0.97
   2  18   1   29.77    0.97
  -2  18  -1   30.95    0.87
  -3 -18  -1   49.72    1.33
  -3 -18  -1   48.01    1.31
   3 -18   1   50.34    1.23
   3 -18   1   48.74    1.49
  -3  18  -1   47.51    1.33
   3  18   1   49.28    1.48
   3  18   1   47.70    1.21
  -4 -18  -1    2.98    0.18
  -4 -18  -1    3.04    0.17
   4 -18   1    2.91    0.21
   4 -18   1    3.22    0.18
   4  18   1    3.12    0.17
   4  18   1    3.09    0.21
  -4  18  -1    2.78    0.19
   5 -18   1    2.35    0.20
   5 -18   1    2.55    0.17
  -5 -18  -1    2.42    0.17
  -5 -18  -1    2.49    0.18
   5  18   1    2.37    0.19
  -5  18  -1    2.67    0.20
   5  18   1    2.22    0.15
  -6 -18  -1    3.93    0.23
   6 -18   1    4.03    0.23
  -6 -18  -1    4.32    0.23
   6 -18   1    3.76    0.28
   6  18   1    4.33    0.27
  -6  18  -1    4.23    0.26
   7 -18   1   18.30    0.76
  -7 -18  -1   18.06    0.62
  -7 -18  -1   18.12    0.65
   7 -18   1   19.29    0.62
   7  18   1   18.94    0.73
  -7  18  -1   19.07    0.67
  -8 -18  -1    1.90    0.21
  -8 -18  -1    1.56    0.18
  -8  18  -1    1.60    0.21
  -9 -18  -1    8.16    0.38
  -9  18  -1    7.69    0.41
 -10 -18  -1    3.19    0.24
 -10  18  -1    2.80    0.30
 -11 -19   1    0.15    0.12
 -11  19   1    0.39    0.17
 -10 -19   1    0.00    0.09
 -10  19   1   -0.02    0.12
  -9 -19   1    0.10    0.10
  -9  19   1    0.35    0.14
  -8 -19   1    1.10    0.16
  -8 -19   1    0.94    0.15
   8 -19  -1    0.76    0.18
  -8  19   1    0.71    0.16
  -7 -19   1    1.71    0.19
   7 -19  -1    1.49    0.23
  -7 -19   1    1.74    0.18
  -7  19   1    1.70    0.22
   6 -19  -1    0.53    0.14
  -6 -19   1    0.48    0.10
  -6 -19   1    0.34    0.10
   6  19  -1    0.48    0.12
  -6  19   1    0.40    0.11
  -5 -19   1    0.03    0.07
  -5 -19   1   -0.07    0.05
   5 -19  -1    0.04    0.08
   5  19  -1    0.05    0.08
  -5  19   1    0.03    0.08
  -4 -19   1    3.52    0.20
  -4 -19   1    3.62    0.19
   4 -19  -1    3.46    0.25
   4  19  -1    3.44    0.22
   4  19  -1    3.34    0.23
  -4  19   1    3.51    0.23
  -3 -19   1    0.47    0.09
   3 -19  -1    0.49    0.11
   3 -19  -1    0.46    0.11
  -3 -19   1    0.33    0.07
   3 -19  -1    0.43    0.11
  -3  19   1    0.44    0.10
   3  19  -1    0.39    0.10
   3  19  -1    0.51    0.10
   2 -19  -1    5.13    0.28
  -2 -19   1    4.77    0.21
   2 -19  -1    4.92    0.24
  -2 -19   1    4.60    0.22
   2 -19  -1    4.89    0.25
  -2  19   1    3.99    0.22
   2  19  -1    4.58    0.23
   2  19  -1    5.03    0.26
  -1 -19   1   14.93    0.49
   1 -19  -1   15.87    0.51
   1 -19  -1   15.39    0.57
  -1 -19   1   15.16    0.48
  -1 -19   1   16.02    0.58
   1  19  -1   15.18    0.51
  -1  19   1   15.67    0.51
   1  19  -1   15.20    0.56
   0 -19   1    0.70    0.10
   0 -19  -1    0.62    0.11
   0 -19  -1    0.71    0.10
   0 -19   1    0.70    0.11
   0  19   1    0.70    0.10
   0  19  -1    0.61    0.09
   1 -19   1    4.93    0.22
  -1 -19  -1    5.69    0.25
   1 -19   1    5.04    0.27
  -1 -19  -1    5.72    0.22
  -1  19  -1    5.64    0.25
   1  19   1    5.46    0.25
  -2 -19  -1    3.68    0.20
   2 -19   1    3.57    0.18
  -2 -19  -1    3.42    0.17
   2 -19   1    3.53    0.22
  -2  19  -1    3.29    0.19
   2  19   1    3.49    0.22
   3 -19   1    0.39    0.10
   3 -19   1    0.55    0.09
  -3 -19  -1    0.44    0.10
  -3 -19  -1    0.55    0.08
   3  19   1    0.49    0.11
  -3  19  -1    0.57    0.10
   3  19   1    0.47    0.08
  -4 -19  -1   10.00    0.37
   4 -19   1   10.35    0.45
  -4 -19  -1   10.04    0.38
   4 -19   1    9.67    0.35
   4  19   1   10.23    0.44
  -4  19  -1   10.43    0.40
  -5 -19  -1    0.53    0.10
  -5 -19  -1    0.56    0.10
   5 -19   1    0.50    0.12
   5 -19   1    0.48    0.09
   5  19   1    0.52    0.11
  -5  19  -1    0.49    0.11
  -6 -19  -1    1.59    0.17
   6 -19   1    1.44    0.20
   6 -19   1    1.67    0.17
  -6 -19  -1    1.87    0.16
  -6  19  -1    1.82    0.20
   6  19   1    1.76    0.20
  -7 -19  -1    2.23    0.22
  -7 -19  -1    2.60    0.20
   7 -19   1    2.98    0.21
   7 -19   1    2.54    0.28
   7  19   1    2.10    0.24
  -7  19  -1    2.80    0.23
  -8 -19  -1    0.45    0.12
  -8 -19  -1    0.34    0.12
  -8  19  -1    0.39    0.13
  -9 -19  -1    0.62    0.14
  -9  19  -1    0.40    0.15
 -10 -19  -1    0.03    0.10
 -10  19  -1    0.22    0.14
 -10 -20   1   -0.05    0.09
 -10  20   1    0.09    0.14
  -9 -20   1    5.40    0.32
  -9  20   1    4.96    0.35
  -8 -20   1    0.54    0.13
   8 -20  -1    0.34    0.15
  -8 -20   1    0.31    0.11
  -8  20   1    0.64    0.16
  -7 -20   1   15.63    0.56
  -7 -20   1   14.82    0.55
   7 -20  -1   14.70    0.69
  -7  20   1   15.52    0.61
   6 -20  -1    0.16    0.11
  -6 -20   1    0.11    0.08
  -6 -20   1    0.20    0.08
  -6  20   1    0.17    0.10
  -5 -20   1    7.16    0.32
   5 -20  -1    7.24    0.40
  -5 -20   1    6.98    0.30
  -5  20   1    7.36    0.36
  -4 -20   1    0.70    0.11
  -4 -20   1    0.62    0.10
   4 -20  -1    0.49    0.12
  -4  20   1    0.46    0.11
   4  20  -1    0.51    0.11
   4  20  -1    0.65    0.13
   3 -20  -1   47.17    1.33
  -3 -20   1   49.55    1.31
   3 -20  -1   48.42    1.50
   3 -20  -1   49.30    1.51
  -3 -20   1   48.43    1.31
  -3  20   1   46.90    1.34
   3  20  -1   46.51    1.32
   3  20  -1   47.69    1.48
   2 -20  -1    8.64    0.40
   2 -20  -1    9.22    0.36
  -2 -20   1    9.27    0.33
  -2 -20   1    9.33    0.35
   2 -20  -1    9.02    0.39
   2  20  -1    8.89    0.35
  -2  20   1    9.18    0.36
  -1 -20   1  113.73    3.17
   1 -20  -1  108.11    2.83
  -1 -20   1  109.32    2.88
   1 -20  -1  110.53    3.16
  -1 -20   1  109.35    2.82
   1  20  -1  112.64    2.84
  -1  20   1  111.52    2.84
   0 -20   1    0.18    0.07
   0 -20   1    0.23    0.08
   0 -20  -1    0.28    0.07
   0  20   1    0.36    0.08
   0  20  -1    0.23    0.07
   1 -20   1    1.14    0.14
  -1 -20  -1    1.36    0.14
  -1 -20  -1    1.23    0.10
  -1  20  -1    1.08    0.12
   1  20   1    1.40    0.14
   2 -20   1   14.21    0.45
   2 -20   1   14.40    0.56
  -2 -20  -1   14.98    0.47
  -2 -20  -1   14.95    0.49
  -2  20  -1   13.97    0.49
   2  20   1   16.27    0.57
  -3 -20  -1   24.09    0.71
   3 -20   1   23.74    0.68
   3 -20   1   24.36    0.84
  -3 -20  -1   23.36    0.72
   3  20   1   23.47    0.83
  -3  20  -1   25.41    0.75
   4 -20   1    1.14    0.16
  -4 -20  -1    1.29    0.15
  -4 -20  -1    1.09    0.12
   4 -20   1    1.23    0.13
  -4  20  -1    1.27    0.15
   4  20   1    1.22    0.16
  -5 -20  -1    0.08    0.07
  -5 -20  -1    0.05    0.07
   5 -20   1    0.12    0.07
   5 -20   1    0.21    0.10
   5  20   1    0.05    0.08
  -5  20  -1   -0.01    0.07
  -6 -20  -1    1.73    0.18
   6 -20   1    1.52    0.20
   6 -20   1    1.65    0.17
  -6 -20  -1    1.66    0.18
   6  20   1    1.51    0.19
  -6  20  -1    1.70    0.20
  -7 -20  -1   12.14    0.47
  -7 -20  -1   12.07    0.48
   7  20   1   11.60    0.55
  -7  20  -1   12.78    0.52
  -8 -20  -1    0.06    0.09
  -8 -20  -1   -0.03    0.09
  -8  20  -1    0.09    0.11
  -9 -20  -1    4.79    0.30
  -9  20  -1    5.05    0.34
 -10 -20  -1    3.71    0.28
 -10  20  -1    4.71    0.35
 -10 -21   1    1.02    0.18
 -10  21   1    0.98    0.21
  -9 -21   1    0.17    0.11
  -9  21   1    0.24    0.13
  -8 -21   1    1.66    0.20
  -8 -21   1    1.92    0.20
  -8  21   1    1.30    0.21
  -7 -21   1    3.31    0.23
  -7 -21   1    3.75    0.23
   7 -21  -1    3.62    0.31
  -7  21   1    3.43    0.27
  -6 -21   1    0.92    0.13
   6 -21  -1    0.76    0.16
  -6 -21   1    1.03    0.15
  -6  21   1    0.97    0.16
   5 -21  -1   38.11    1.32
  -5 -21   1   39.51    1.13
  -5 -21   1   41.28    1.14
  -5  21   1   39.46    1.18
   4 -21  -1    6.32    0.36
  -4 -21   1    6.43    0.29
  -4 -21   1    6.68    0.28
  -4  21   1    6.55    0.32
  -3 -21   1    6.76    0.28
   3 -21  -1    7.23    0.32
   3 -21  -1    7.02    0.34
   3 -21  -1    6.55    0.36
  -3 -21   1    6.87    0.31
  -3  21   1    7.99    0.35
   3  21  -1    6.19    0.31
  -2 -21   1    4.30    0.22
   2 -21  -1    4.41    0.24
   2 -21  -1    4.11    0.26
   2 -21  -1    4.07    0.24
  -2 -21   1    4.53    0.21
   2  21  -1    3.98    0.22
  -2  21   1    4.66    0.24
  -1 -21   1    1.54    0.17
  -1 -21   1    1.43    0.15
  -1 -21   1    2.20    0.15
   1 -21  -1    2.37    0.17
   1  21  -1    1.31    0.15
  -1  21   1    2.34    0.17
   0 -21   1    1.00    0.14
   0 -21  -1    0.88    0.12
   0 -21   1    1.13    0.13
   0  21   1    0.96    0.13
   0  21  -1    0.89    0.12
   1 -21   1    0.75    0.11
   1 -21   1    0.62    0.11
  -1  21  -1    0.93    0.12
  -2 -21  -1    3.53    0.20
  -2 -21  -1    3.55    0.18
   2 -21   1    3.84    0.24
  -2  21  -1    3.62    0.21
   2  21   1    3.51    0.23
   3 -21   1    1.60    0.15
  -3 -21  -1    1.59    0.13
   3 -21   1    1.51    0.18
  -3 -21  -1    1.67    0.16
   3  21   1    1.69    0.19
  -3  21  -1    1.73    0.17
   4 -21   1    7.42    0.39
  -4 -21  -1    8.30    0.32
  -4 -21  -1    8.33    0.34
   4 -21   1    7.85    0.32
  -4  21  -1    8.42    0.36
   4  21   1    7.66    0.38
  -5 -21  -1   13.65    0.49
  -5 -21  -1   14.54    0.51
   5 -21   1   14.13    0.60
   5 -21   1   13.56    0.48
  -5  21  -1   14.36    0.54
   5  21   1   13.89    0.58
   6 -21   1    1.66    0.22
  -6 -21  -1    1.68    0.18
  -6 -21  -1    1.95    0.19
   6  21   1    1.89    0.22
  -6  21  -1    1.60    0.20
  -7 -21  -1    4.37    0.26
  -7 -21  -1    4.51    0.27
  -7  21  -1    4.14    0.30
   7  21   1    4.49    0.31
  -8 -21  -1    0.13    0.10
  -8  21  -1    0.36    0.13
  -9 -21  -1    0.19    0.11
  -9  21  -1    0.23    0.14
 -10 -21  -1    0.71    0.16
 -10  21  -1    0.85    0.20
 -10 -22   1    0.93    0.18
 -10  22   1    1.06    0.22
  -9 -22   1    0.47    0.14
  -9  22   1    0.27    0.14
  -8 -22   1   -0.05    0.08
  -8 -22   1    0.04    0.09
  -8  22   1    0.04    0.12
  -7 -22   1    2.00    0.21
  -7 -22   1    2.03    0.20
  -7  22   1    2.00    0.24
  -6 -22   1    2.18    0.17
  -6 -22   1    2.46    0.22
   6 -22  -1    2.33    0.27
  -6  22   1    2.75    0.26
  -5 -22   1    0.29    0.10
  -5 -22   1    0.22    0.08
   5 -22  -1    0.17    0.11
  -5  22   1    0.41    0.12
  -4 -22   1    6.53    0.31
  -4 -22   1    6.42    0.28
   4 -22  -1    6.10    0.36
  -4  22   1    6.68    0.33
  -3 -22   1   69.46    1.82
  -3 -22   1   63.35    1.80
   3 -22  -1   71.94    2.07
   3 -22  -1   68.77    1.83
   3  22  -1   67.34    1.82
  -3  22   1   65.37    1.83
   2 -22  -1    1.30    0.15
  -2 -22   1    1.14    0.12
  -2 -22   1    1.25    0.14
   2 -22  -1    1.40    0.16
  -2  22   1    1.11    0.14
   2  22  -1    1.03    0.14
  -1 -22   1   29.57    0.87
  -1 -22   1   29.35    0.87
   1 -22  -1   29.96    0.88
  -1  22   1   29.37    0.88
   1  22  -1   30.20    0.88
   0 -22   1   18.99    0.69
   0 -22  -1   18.42    0.60
   0 -22   1   19.12    0.60
   0  22   1   18.76    0.61
   0  22  -1   18.33    0.61
  -1 -22  -1    0.87    0.12
   1 -22   1    0.62    0.12
   1 -22   1    0.91    0.13
  -1 -22  -1    0.72    0.10
  -1  22  -1    0.86    0.12
   1  22   1    0.83    0.12
  -2 -22  -1    0.18    0.06
   2 -22   1    0.04    0.07
  -2 -22  -1    0.16    0.07
  -2  22  -1    0.05    0.07
   3 -22   1    9.66    0.45
  -3 -22  -1   10.02    0.39
  -3 -22  -1   10.48    0.37
   3  22   1    9.81    0.45
  -3  22  -1   10.74    0.41
  -4 -22  -1    5.96    0.26
  -4 -22  -1    5.81    0.28
   4 -22   1    6.19    0.34
   4  22   1    5.61    0.32
  -4  22  -1    5.61    0.30
  -5 -22  -1    0.35    0.09
   5 -22   1    0.29    0.12
  -5 -22  -1    0.37    0.11
  -5  22  -1    0.33    0.11
   5  22   1    0.18    0.10
  -6 -22  -1    0.73    0.13
  -6 -22  -1    0.48    0.11
   6 -22   1    0.30    0.12
  -6  22  -1    0.61    0.14
   6  22   1    0.52    0.13
  -7 -22  -1    8.81    0.40
  -7 -22  -1    9.07    0.40
  -7  22  -1    8.72    0.43
  -8 -22  -1    0.16    0.10
  -8  22  -1    0.30    0.13
  -9 -22  -1    1.75    0.21
  -9  22  -1    1.88    0.25
 -10 -23   1    0.86    0.18
 -10  23   1    0.91    0.21
  -9 -23   1    2.31    0.25
  -9  23   1    2.30    0.28
  -8 -23   1    0.89    0.16
  -8 -23   1    0.89    0.15
  -8  23   1    1.05    0.20
  -7 -23   1    1.06    0.14
  -7 -23   1    0.99    0.16
  -7  23   1    0.87    0.17
  -6 -23   1    0.83    0.12
  -6 -23   1    0.94    0.14
  -6  23   1    0.79    0.16
  -5 -23   1   23.59    0.74
  -5 -23   1   22.75    0.75
  -5  23   1   23.87    0.80
  -4 -23   1   10.66    0.39
  -4 -23   1   10.17    0.41
  -4  23   1   10.37    0.44
   3 -23  -1    1.85    0.20
  -3 -23   1    1.70    0.17
  -3 -23   1    1.93    0.14
  -3  23   1    1.84    0.20
   3  23  -1    1.59    0.18
   2 -23  -1   13.07    0.49
  -2 -23   1   13.99    0.46
  -2 -23   1   13.28    0.47
  -2  23   1   13.50    0.50
   2  23  -1   13.43    0.49
  -1 -23   1    6.04    0.28
  -1 -23   1    6.40    0.27
   1 -23  -1    6.05    0.29
  -1  23   1    6.11    0.29
   1  23  -1    5.82    0.28
   0 -23  -1    4.75    0.25
   0 -23   1    4.18    0.27
   0 -23   1    4.71    0.24
   0  23   1    4.61    0.25
   0  23  -1    4.68    0.26
  -1 -23  -1   18.93    0.61
  -1 -23  -1   19.98    0.60
   1 -23   1   17.69    0.70
  -1  23  -1   18.96    0.62
   1  23   1   18.89    0.62
   2 -23   1    6.07    0.33
  -2 -23  -1    5.40    0.25
  -2 -23  -1    6.29    0.28
  -2  23  -1    5.54    0.28
  -3 -23  -1    0.09    0.06
   3 -23   1    0.03    0.06
  -3 -23  -1    0.04    0.07
  -3  23  -1    0.06    0.07
   3  23   1    0.03    0.08
  -4 -23  -1    7.20    0.30
  -4 -23  -1    7.27    0.32
   4 -23   1    6.85    0.38
  -4  23  -1    7.96    0.36
   4  23   1    6.50    0.36
  -5 -23  -1   27.19    0.84
   5 -23   1   27.03    0.99
  -5 -23  -1   26.52    0.83
   5  23   1   26.17    0.96
  -5  23  -1   28.19    0.88
  -6 -23  -1    0.36    0.10
  -6 -23  -1    0.26    0.10
   6 -23   1    0.23    0.12
   6  23   1    0.21    0.11
  -6  23  -1    0.23    0.11
  -7 -23  -1    1.35    0.18
  -7 -23  -1    1.51    0.18
  -7  23  -1    1.33    0.20
  -8 -23  -1    0.63    0.14
  -8  23  -1    0.18    0.12
  -9 -23  -1    0.06    0.10
  -9  23  -1    0.07    0.13
 -10 -24   1    0.85    0.18
 -10  24   1    0.90    0.22
  -9 -24   1    1.33    0.19
  -9  24   1    1.42    0.23
  -8 -24   1    0.50    0.12
  -8 -24   1    0.24    0.11
  -8  24   1    0.59    0.17
  -7 -24   1    0.03    0.08
  -7 -24   1    0.01    0.08
  -7  24   1    0.06    0.10
  -6 -24   1    1.48    0.16
  -6 -24   1    1.91    0.21
  -6  24   1    1.62    0.21
  -5 -24   1    1.09    0.14
  -5 -24   1    1.23    0.17
  -5  24   1    1.07    0.18
  -4 -24   1    0.43    0.11
  -4 -24   1    0.43    0.09
  -4  24   1    0.60    0.13
  -3 -24   1    8.65    0.36
  -3 -24   1    8.42    0.33
  -3  24   1    8.86    0.39
   3  24  -1    8.40    0.38
   2 -24  -1    3.46    0.22
  -2 -24   1    3.39    0.22
  -2 -24   1    3.63    0.20
   2  24  -1    3.03    0.21
  -2  24   1    3.00    0.22
   1 -24  -1    1.75    0.18
  -1  24   1    1.76    0.18
   0 -24  -1   53.13    1.49
   0 -24   1   53.91    1.48
   0  24   1   53.93    1.50
   0  24  -1   55.65    1.50
  -1 -24  -1    4.51    0.25
  -1 -24  -1    4.93    0.24
   1 -24   1    4.89    0.30
   1  24   1    5.23    0.27
  -1  24  -1    5.45    0.28
  -2 -24  -1    6.54    0.28
   2 -24   1    6.38    0.35
  -2 -24  -1    6.19    0.29
  -2  24  -1    5.90    0.29
  -3 -24  -1    2.47    0.17
  -3 -24  -1    2.51    0.19
   3 -24   1    2.69    0.23
   3  24   1    2.55    0.21
  -3  24  -1    3.02    0.21
  -4 -24  -1    1.38    0.16
   4 -24   1    1.43    0.19
  -4 -24  -1    1.11    0.13
  -4  24  -1    1.20    0.16
   4  24   1    1.36    0.18
   5 -24   1    0.93    0.18
  -5 -24  -1    1.08    0.15
  -5 -24  -1    1.08    0.14
   5  24   1    0.80    0.16
  -5  24  -1    1.25    0.18
   6 -24   1    0.16    0.11
  -6 -24  -1    0.33    0.10
  -6 -24  -1    0.25    0.10
   6  24   1    0.23    0.12
  -6  24  -1    0.34    0.13
  -7 -24  -1    2.27    0.19
  -7 -24  -1    2.53    0.24
  -7  24  -1    2.56    0.27
  -8 -24  -1    0.42    0.13
  -8  24  -1    0.47    0.16
  -9 -24  -1   -0.01    0.09
  -9  24  -1    0.17    0.14
 -10 -25   1    1.86    0.24
 -10  25   1    1.85    0.28
  -9 -25   1    3.50    0.27
  -9  25   1    3.04    0.33
  -8 -25   1    1.57    0.21
  -8  25   1    1.46    0.23
  -7 -25   1    0.70    0.13
  -7 -25   1    0.76    0.15
  -7  25   1    0.61    0.16
  -6 -25   1    0.94    0.15
  -6 -25   1    0.95    0.14
  -6  25   1    1.42    0.21
  -5 -25   1   17.38    0.59
  -5 -25   1   18.00    0.62
  -5  25   1   16.84    0.65
  -4 -25   1    1.61    0.18
  -4 -25   1    1.67    0.14
  -4  25   1    1.46    0.19
  -3 -25   1   -0.04    0.06
  -3 -25   1    0.02    0.05
   3  25  -1    0.07    0.09
  -3  25   1    0.09    0.08
  -2 -25   1    3.27    0.19
   2 -25  -1    3.14    0.23
  -2 -25   1    3.18    0.21
  -2  25   1    2.91    0.23
   2  25  -1    3.18    0.22
   1 -25  -1   21.01    0.69
  -1 -25   1   20.68    0.67
  -1  25   1   20.79    0.70
   1  25  -1   21.69    0.69
   0 -25   1    0.78    0.13
   0 -25  -1    0.62    0.12
  -1 -25  -1   33.56    0.97
  -1 -25  -1   31.56    0.97
  -1  25  -1   33.17    0.99
   1  25   1   33.62    0.99
  -2 -25  -1    0.00    0.06
  -2 -25  -1    0.06    0.07
   2 -25   1   -0.09    0.06
  -2  25  -1    0.00    0.07
  -3 -25  -1   10.64    0.43
   3 -25   1   10.05    0.49
  -3 -25  -1   10.79    0.39
  -3  25  -1   10.56    0.43
   4 -25   1    1.35    0.20
  -4 -25  -1    1.49    0.17
  -4 -25  -1    1.67    0.16
  -4  25  -1    1.49    0.19
  -5 -25  -1   15.43    0.56
  -5 -25  -1   15.60    0.54
   5 -25   1   13.96    0.65
  -5  25  -1   15.82    0.60
  -6 -25  -1    1.48    0.19
   6 -25   1    2.01    0.26
  -6 -25  -1    2.11    0.20
  -6  25  -1    2.00    0.24
  -7 -25  -1    1.60    0.19
  -7 -25  -1    1.81    0.21
  -7  25  -1    1.92    0.25
  -8 -25  -1    0.02    0.10
  -8  25  -1    0.11    0.12
  -9 -25  -1    0.35    0.14
  -9  25  -1    0.43    0.16
 -10 -26   1    0.55    0.17
 -10  26   1    0.94    0.23
  -9 -26   1    1.62    0.23
  -9  26   1    1.50    0.25
  -8 -26   1    0.22    0.11
  -8  26   1    0.11    0.12
  -7 -26   1    0.56    0.14
  -7 -26   1    0.82    0.14
  -7  26   1    0.29    0.14
  -6 -26   1    1.93    0.17
  -6 -26   1    1.85    0.21
  -6  26   1    1.94    0.24
  -5 -26   1    0.29    0.11
  -5 -26   1    0.60    0.11
  -5  26   1    0.63    0.15
  -4 -26   1   -0.06    0.06
  -4 -26   1   -0.01    0.07
  -4  26   1    0.09    0.09
  -3 -26   1    0.50    0.10
  -3 -26   1    0.55    0.11
   3  26  -1    0.66    0.13
  -3  26   1    0.53    0.12
  -2 -26   1   10.50    0.40
  -2 -26   1    9.10    0.36
   2 -26  -1    9.28    0.41
  -2  26   1    9.02    0.41
   2  26  -1    8.96    0.39
   0 -26  -1   28.29    0.87
   0 -26   1   27.10    0.85
   0  26   1   28.09    0.88
   0  26  -1   28.40    0.87
  -1 -26  -1    0.61    0.12
  -1 -26  -1    0.45    0.10
  -1  26  -1    0.41    0.11
   1  26   1    0.44    0.11
  -2 -26  -1   24.42    0.76
  -2 -26  -1   22.73    0.73
  -2  26  -1   23.72    0.77
  -3 -26  -1    2.84    0.18
  -3 -26  -1    3.06    0.22
   3 -26   1    2.76    0.24
  -3  26  -1    2.93    0.23
   4 -26   1    0.73    0.16
  -4 -26  -1    0.45    0.12
  -4 -26  -1    0.64    0.11
  -4  26  -1    0.50    0.12
   5 -26   1    0.37    0.13
  -5 -26  -1    0.22    0.10
  -5 -26  -1    0.32    0.09
  -5  26  -1    0.21    0.11
  -6 -26  -1    1.23    0.16
  -6 -26  -1    1.56    0.19
  -6  26  -1    1.14    0.19
  -7 -26  -1    0.31    0.12
  -7  26  -1    0.48    0.15
  -8 -26  -1   -0.10    0.08
  -8  26  -1   -0.10    0.11
  -9 -26  -1    0.80    0.17
  -9  26  -1    1.43    0.24
  -9 -27   1    1.06    0.19
  -9  27   1    1.19    0.24
  -8 -27   1    0.20    0.12
  -8  27   1    0.48    0.17
  -7 -27   1   -0.05    0.09
  -7 -27   1    0.00    0.09
  -7  27   1    0.05    0.11
  -6 -27   1    0.14    0.09
  -6 -27   1    0.15    0.10
  -6  27   1    0.12    0.12
  -5 -27   1    9.14    0.38
  -5 -27   1    9.93    0.43
  -5  27   1    9.37    0.46
  -4 -27   1    0.54    0.10
  -4 -27   1    0.42    0.12
  -4  27   1    0.45    0.13
  -3 -27   1    0.17    0.09
  -3 -27   1    0.22    0.08
  -3  27   1    0.19    0.10
   3  27  -1    0.21    0.10
  -2 -27   1   14.46    0.53
   2 -27  -1   13.74    0.53
  -2 -27   1   13.05    0.49
  -2  27   1   13.87    0.54
   2  27  -1   14.39    0.53
  -1 -27   1    7.49    0.36
   1 -27  -1    8.53    0.38
   1  27  -1    8.11    0.37
  -1  27   1    8.46    0.39
   0 -27  -1    2.03    0.20
   0 -27   1    2.00    0.20
   0  27   1    1.72    0.19
   0  27  -1    1.57    0.18
  -1 -27  -1   11.05    0.44
  -1 -27  -1    9.87    0.39
  -1  27  -1    9.98    0.43
   1  27   1   10.10    0.43
  -2 -27  -1    3.66    0.24
  -2 -27  -1    3.13    0.20
  -2  27  -1    3.79    0.25
  -3 -27  -1    2.56    0.21
  -3 -27  -1    2.47    0.17
  -3  27  -1    3.09    0.23
   4 -27   1    0.62    0.15
  -4 -27  -1    0.40    0.10
  -4 -27  -1    0.77    0.14
  -4  27  -1    0.41    0.13
   5 -27   1    4.88    0.35
  -5 -27  -1    5.38    0.30
  -5 -27  -1    4.51    0.26
  -5  27  -1    5.09    0.32
  -6 -27  -1    4.07    0.27
  -6 -27  -1    3.53    0.24
  -6  27  -1    3.23    0.31
  -7 -27  -1    0.00    0.09
  -7  27  -1    0.14    0.12
  -8 -27  -1    0.05    0.10
  -8  27  -1    0.10    0.12
  -9 -27  -1    1.90    0.24
  -9  27  -1    1.53    0.25
  -9 -28   1    1.87    0.25
  -9  28   1    1.70    0.27
  -8 -28   1    0.47    0.14
  -8  28   1    0.66    0.18
  -7 -28   1    4.15    0.30
  -7 -28   1    4.22    0.27
  -7  28   1    4.84    0.34
  -6 -28   1    6.14    0.34
  -6 -28   1    5.18    0.28
  -6  28   1    5.12    0.35
  -5 -28   1    0.86    0.13
  -5 -28   1    0.89    0.16
  -5  28   1    0.76    0.17
  -4 -28   1    1.06    0.16
  -4 -28   1    1.01    0.13
  -4  28   1    1.44    0.20
  -3 -28   1    9.43    0.42
  -3 -28   1    9.34    0.39
   3  28  -1   10.39    0.44
  -3  28   1   10.31    0.46
   2 -28  -1    1.12    0.17
  -2 -28   1    1.04    0.16
  -2 -28   1    0.88    0.13
   2  28  -1    0.97    0.15
  -2  28   1    0.99    0.16
  -1 -28   1   30.00    0.91
   1 -28  -1   28.43    0.91
  -1  28   1   29.93    0.93
   1  28  -1   27.97    0.91
   0 -28   1    4.76    0.28
   0 -28  -1    4.83    0.28
   0  28  -1    4.64    0.28
   0  28   1    5.01    0.29
  -1 -28  -1    0.26    0.10
   1  28   1    0.22    0.10
  -1  28  -1    0.21    0.10
  -2 -28  -1    6.64    0.33
  -2 -28  -1    6.61    0.30
  -2  28  -1    6.77    0.35
  -3 -28  -1    5.89    0.28
  -3 -28  -1    5.92    0.31
  -3  28  -1    6.11    0.33
  -4 -28  -1    0.48    0.12
  -4 -28  -1    0.36    0.09
  -4  28  -1    0.09    0.09
  -5 -28  -1    0.86    0.15
  -5 -28  -1    0.83    0.14
  -5  28  -1    0.60    0.15
  -6 -28  -1    4.75    0.29
  -6 -28  -1    4.62    0.27
  -6  28  -1    4.43    0.32
  -7 -28  -1    0.82    0.16
  -7  28  -1    0.57    0.16
  -8 -28  -1    0.98    0.18
  -8  28  -1    1.49    0.24
  -9 -29   1    0.16    0.13
  -9  29   1    0.24    0.17
  -8 -29   1    0.16    0.11
  -8  29   1    0.17    0.15
  -7 -29   1    0.66    0.16
  -7  29   1    0.88    0.19
  -6 -29   1    0.14    0.11
  -6 -29   1    0.22    0.10
  -6  29   1    0.35    0.14
  -5 -29   1    3.54    0.26
  -5 -29   1    3.26    0.21
  -5  29   1    3.31    0.32
  -4 -29   1    2.22    0.17
  -4 -29   1    2.58    0.24
  -4  29   1    2.79    0.28
  -3 -29   1    2.62    0.25
  -3 -29   1    2.49    0.19
   3  29  -1    2.73    0.23
  -3  29   1    2.47    0.26
  -2 -29   1    7.78    0.35
  -2 -29   1    8.71    0.39
   2 -29  -1    7.94    0.39
   2  29  -1    9.06    0.40
  -2  29   1    9.13    0.42
   1 -29  -1    1.82    0.20
  -1 -29   1    1.85    0.21
   1  29  -1    1.98    0.22
  -1  29   1    2.18    0.23
   0 -29   1    4.53    0.27
   0 -29  -1    4.40    0.28
   0  29  -1    4.57    0.29
   0  29   1    4.82    0.28
  -1 -29  -1    0.28    0.10
  -1  29  -1    0.35    0.12
   1  29   1    0.39    0.12
  -2 -29  -1    1.90    0.21
  -2 -29  -1    2.12    0.17
  -2  29  -1    2.73    0.23
  -3 -29  -1    0.35    0.12
  -3 -29  -1    0.42    0.10
  -3  29  -1    0.65    0.14
  -4 -29  -1    0.17    0.09
  -4 -29  -1    0.18    0.10
  -4  29  -1    0.24    0.12
  -5 -29  -1    0.06    0.08
  -5 -29  -1    0.02    0.09
  -5  29  -1   -0.03    0.10
  -6 -29  -1    1.46    0.20
  -6 -29  -1    1.56    0.18
  -6  29  -1    1.62    0.23
  -7 -29  -1    0.24    0.12
  -7  29  -1    0.24    0.15
  -8 -29  -1    0.08    0.10
  -8  29  -1   -0.04    0.13
  -9 -30   1    2.20    0.27
  -9  30   1    2.16    0.30
  -8 -30   1    0.77    0.17
  -8  30   1    0.58    0.19
  -7 -30   1    2.66    0.28
  -7  30   1    2.18    0.28
  -6 -30   1    3.50    0.27
  -6 -30   1    3.43    0.23
  -6  30   1    3.45    0.34
  -5 -30   1    0.14    0.08
  -5 -30   1    0.23    0.11
  -5  30   1    0.43    0.14
  -4 -30   1   -0.01    0.09
  -4 -30   1    0.05    0.07
  -4  30   1   -0.01    0.09
  -3 -30   1   11.86    0.46
  -3 -30   1   12.28    0.49
   3  30  -1   12.17    0.50
  -3  30   1   11.72    0.52
  -2 -30   1    0.63    0.14
  -2 -30   1    0.57    0.11
   2 -30  -1    0.49    0.14
   2  30  -1    0.42    0.13
  -2  30   1    0.52    0.14
   1 -30  -1   12.09    0.51
  -1 -30   1   12.81    0.51
  -1  30   1   12.55    0.52
   1  30  -1   13.33    0.52
   0 -30  -1    0.76    0.15
   0  30   1    0.89    0.16
   0  30  -1    0.83    0.16
  -1 -30  -1    0.68    0.14
  -1  30  -1    0.56    0.13
   1  30   1    0.51    0.14
  -2 -30  -1    0.45    0.12
  -2 -30  -1    0.38    0.10
  -2  30  -1    0.62    0.14
  -3 -30  -1   12.01    0.50
  -3 -30  -1   12.53    0.48
  -3  30  -1   12.87    0.54
  -4 -30  -1   -0.17    0.06
  -4 -30  -1   -0.03    0.08
  -4  30  -1    0.07    0.10
  -5 -30  -1    2.01    0.20
  -5 -30  -1    1.94    0.22
  -5  30  -1    1.67    0.23
  -6 -30  -1    2.34    0.25
  -6  30  -1    2.17    0.27
  -7 -30  -1    0.57    0.15
  -7  30  -1    0.39    0.16
  -8 -30  -1    1.51    0.22
  -8  30  -1    1.36    0.25
  -9 -31   1    0.08    0.12
  -9  31   1   -0.05    0.15
  -8 -31   1    1.74    0.23
  -8  31   1    1.75    0.28
  -7 -31   1    4.09    0.31
  -7  31   1    4.03    0.38
  -6 -31   1    0.09    0.09
  -6 -31   1    0.10    0.11
  -6  31   1    0.14    0.13
  -5 -31   1    0.77    0.15
  -5 -31   1    0.89    0.14
  -5  31   1    0.95    0.19
  -4 -31   1    0.44    0.12
  -4 -31   1    0.44    0.11
  -4  31   1    0.35    0.13
  -3 -31   1    0.00    0.09
  -3 -31   1    0.12    0.08
   3  31  -1    0.02    0.10
  -3  31   1   -0.05    0.10
  -2 -31   1    1.41    0.18
   2 -31  -1    1.32    0.19
   2  31  -1    1.19    0.19
  -2  31   1    1.10    0.19
  -1 -31   1    0.08    0.10
   1 -31  -1    0.16    0.11
  -1  31   1    0.20    0.12
   1  31  -1    0.26    0.11
   0 -31  -1    5.42    0.33
   0  31  -1    4.76    0.30
   0  31   1    5.47    0.33
  -1 -31  -1    2.33    0.25
  -1  31  -1    2.22    0.24
  -2 -31  -1    0.58    0.14
  -2 -31  -1    0.51    0.11
  -2  31  -1    0.39    0.13
  -3 -31  -1    0.21    0.09
  -3 -31  -1    0.29    0.11
  -3  31  -1    0.35    0.13
  -4 -31  -1    1.13    0.18
  -4 -31  -1    1.00    0.14
  -4  31  -1    1.01    0.18
  -5 -31  -1    1.43    0.20
  -5 -31  -1    1.12    0.16
  -5  31  -1    1.40    0.22
  -6 -31  -1    0.11    0.11
  -6  31  -1   -0.05    0.11
  -7 -31  -1    1.65    0.22
  -7  31  -1    1.55    0.25
  -8 -31  -1    0.70    0.17
  -8  31  -1    0.54    0.18
  -8 -32   1    1.17    0.21
  -8  32   1    1.09    0.23
  -7 -32   1    0.78    0.18
  -7  32   1    1.01    0.22
  -6 -32   1   -0.12    0.10
  -6  32   1    0.19    0.13
  -5 -32   1    0.06    0.10
  -5 -32   1    0.05    0.08
  -5  32   1    0.06    0.12
  -4 -32   1    0.31    0.10
  -4 -32   1    0.07    0.09
  -4  32   1    0.41    0.15
  -3 -32   1    2.53    0.26
  -3 -32   1    2.26    0.19
  -3  32   1    2.04    0.25
   3  32  -1    2.11    0.24
  -2 -32   1    0.12    0.10
  -2  32   1    0.00    0.10
   2  32  -1    0.03    0.09
  -1 -32   1    3.69    0.26
   1 -32  -1    3.36    0.31
   1  32  -1    3.94    0.27
  -1  32   1    3.49    0.28
   0 -32  -1    3.96    0.28
   0  32   1    4.04    0.29
   0  32  -1    4.25    0.29
  -1 -32  -1    6.69    0.37
  -1  32  -1    6.37    0.36
  -2 -32  -1    0.08    0.09
  -2 -32  -1    0.29    0.11
  -2  32  -1    0.16    0.11
  -3 -32  -1    7.81    0.36
  -3 -32  -1    7.76    0.40
  -3  32  -1    7.54    0.41
  -4 -32  -1    1.40    0.17
  -4 -32  -1    1.35    0.19
  -4  32  -1    1.60    0.23
  -5 -32  -1    1.28    0.17
  -5 -32  -1    0.96    0.18
  -5  32  -1    1.30    0.22
  -6 -32  -1    0.02    0.11
  -6  32  -1    0.08    0.13
  -7 -32  -1    0.10    0.12
  -7  32  -1    0.32    0.16
  -8 -32  -1    0.81    0.18
  -8  32  -1    0.71    0.20
  -8 -33   1    1.53    0.23
  -8  33   1    1.33    0.26
  -7 -33   1    2.07    0.26
  -7  33   1    1.29    0.25
  -6 -33   1    0.88    0.19
  -6  33   1    0.90    0.21
  -5 -33   1    5.37    0.30
  -5 -33   1    5.26    0.34
  -5  33   1    5.66    0.38
  -4 -33   1    1.04    0.18
  -4 -33   1    0.86    0.14
  -4  33   1    1.25    0.21
  -3 -33   1    1.11    0.18
  -3 -33   1    1.03    0.15
  -3  33   1    1.01    0.19
  -2 -33   1    3.31    0.26
   2  33  -1    3.74    0.28
  -2  33   1    3.57    0.29
   1 -33  -1    3.65    0.29
  -1 -33   1    3.47    0.26
  -1  33   1    3.22    0.31
   1  33  -1    3.28    0.26
   0 -33  -1    2.78    0.27
   0  33  -1    2.80    0.28
   0  33   1    2.73    0.28
  -1 -33  -1    6.17    0.35
  -1  33  -1    6.12    0.36
  -2 -33  -1    0.10    0.11
  -2 -33  -1    0.07    0.09
  -2  33  -1    0.25    0.12
  -3 -33  -1    0.20    0.10
  -3 -33  -1    0.52    0.14
  -3  33  -1    0.27    0.14
  -4 -33  -1    0.21    0.10
  -4 -33  -1    0.43    0.14
  -4  33  -1    0.22    0.13
  -5 -33  -1    5.21    0.33
  -5  33  -1    4.52    0.34
  -6 -33  -1    0.53    0.15
  -6  33  -1    0.41    0.17
  -7 -33  -1    2.79    0.29
  -7  33  -1    2.09    0.29
  -8 -34   1    0.46    0.16
  -8  34   1    0.20    0.17
  -7 -34   1    0.02    0.11
  -7  34   1    0.28    0.17
  -6 -34   1   -0.11    0.11
  -6  34   1   -0.02    0.13
  -5 -34   1    0.65    0.17
  -5  34   1    0.49    0.18
  -4 -34   1    0.14    0.12
  -4 -34   1    0.05    0.09
  -4  34   1    0.13    0.12
  -3 -34   1    5.11    0.29
  -3 -34   1    5.23    0.33
  -3  34   1    6.48    0.39
  -2 -34   1    1.16    0.19
  -2  34   1    0.64    0.17
   2  34  -1    0.60    0.15
   1 -34  -1    4.81    0.34
  -1 -34   1    5.25    0.33
  -1  34   1    4.87    0.34
   1  34  -1    5.07    0.33
   0 -34  -1    3.01    0.30
   0  34  -1    3.46    0.32
   0  34   1    2.95    0.30
  -1 -34  -1    1.39    0.21
  -1  34  -1    1.38    0.21
  -2 -34  -1    3.30    0.28
  -2  34  -1    3.93    0.30
  -3 -34  -1    0.11    0.09
  -3 -34  -1    0.12    0.12
  -3  34  -1    0.16    0.12
  -4 -34  -1    0.61    0.14
  -4 -34  -1    0.50    0.14
  -4  34  -1    0.41    0.16
  -5 -34  -1    0.09    0.10
  -5  34  -1    0.01    0.12
  -6 -34  -1    0.28    0.14
  -6  34  -1   -0.05    0.13
  -7 -34  -1    0.38    0.16
  -7  34  -1    0.10    0.15
  -7 -35   1    0.74    0.17
  -7  35   1    0.67    0.20
  -6 -35   1    0.10    0.12
  -6  35   1    0.00    0.14
  -5 -35   1    2.37    0.28
  -5  35   1    2.57    0.32
  -4 -35   1    0.02    0.09
  -4 -35   1    0.09    0.11
  -4  35   1   -0.01    0.13
  -3 -35   1    0.27    0.13
  -3 -35   1    0.24    0.11
  -3  35   1    0.43    0.16
  -2 -35   1    0.73    0.17
  -2  35   1    0.50    0.17
   2  35  -1    0.87    0.18
   1 -35  -1    4.48    0.32
   1  35  -1    3.93    0.30
  -1  35   1    4.33    0.32
   0 -35  -1    0.73    0.17
   0  35   1    0.67    0.17
   0  35  -1    0.85    0.17
  -1 -35  -1   11.76    0.53
  -1  35  -1   11.47    0.53
  -2 -35  -1    0.86    0.17
  -2  35  -1    0.97    0.19
  -3 -35  -1    0.04    0.11
  -3 -35  -1    0.07    0.09
  -3  35  -1    0.00    0.10
  -4 -35  -1    0.22    0.12
  -4  35  -1    0.26    0.15
  -5 -35  -1    2.11    0.26
  -5  35  -1    1.76    0.27
  -6 -35  -1    0.52    0.16
  -6  35  -1    0.46    0.18
  -7 -35  -1    0.55    0.17
  -7  35  -1    0.49    0.18
  -7 -36   1    0.10    0.13
  -7  36   1   -0.12    0.14
  -6 -36   1    0.69    0.18
  -6  36   1    0.90    0.23
  -5 -36   1    0.03    0.12
  -5  36   1    0.16    0.14
  -4 -36   1    0.14    0.13
  -4  36   1    0.10    0.12
  -3 -36   1    0.16    0.12
  -3  36   1    0.32    0.15
  -2 -36   1    0.12    0.12
  -2  36   1    0.23    0.14
   2  36  -1    0.11    0.12
   1 -36  -1    0.16    0.13
  -1  36   1    0.32    0.15
   1  36  -1    0.31    0.13
   0 -36  -1    6.03    0.38
   0  36  -1    5.48    0.36
   0  36   1    5.40    0.37
  -1 -36  -1    0.52    0.16
  -1  36  -1    0.10    0.12
  -2 -36  -1    3.99    0.30
  -2  36  -1    4.73    0.33
  -3 -36  -1    0.15    0.12
  -3 -36  -1    0.10    0.11
  -3  36  -1    0.26    0.14
  -4 -36  -1    0.34    0.15
  -4  36  -1    0.49    0.17
  -5 -36  -1    1.46    0.22
  -5  36  -1    1.76    0.27
  -6 -36  -1    0.38    0.15
  -6  36  -1    0.31    0.17
  -7 -37   1    0.04    0.14
  -7  37   1    0.25    0.17
  -6 -37   1    0.07    0.14
  -6  37   1   -0.11    0.13
  -5 -37   1    3.38    0.34
  -5  37   1    3.30    0.37
  -4 -37   1    3.36    0.33
  -4  37   1    2.61    0.33
  -3 -37   1    1.54    0.24
  -3  37   1    1.26    0.24
  -2 -37   1    0.37    0.16
   2  37  -1    0.32    0.16
  -2  37   1    0.20    0.15
  -1  37   1    6.64    0.41
   1  37  -1    7.19    0.41
   0 -37  -1    0.48    0.16
   0  37   1    0.31    0.14
   0  37  -1    0.45    0.16
  -1 -37  -1    4.89    0.34
  -1  37  -1    4.96    0.36
  -2 -37  -1    0.09    0.12
  -2  37  -1    0.24    0.15
  -3 -37  -1    0.56    0.17
  -3  37  -1    0.28    0.15
  -4 -37  -1    0.17    0.14
  -4  37  -1   -0.05    0.13
  -5 -37  -1    0.03    0.12
  -5  37  -1    0.28    0.16
  -6 -37  -1    1.95    0.26
  -6  37  -1    1.45    0.26
  -6 -38   1    3.66    0.35
  -6  38   1    2.99    0.36
  -5 -38   1    0.46    0.16
  -5  38   1    0.32    0.17
  -4 -38   1    3.21    0.33
  -4  38   1    3.18    0.36
  -3 -38   1    0.21    0.14
  -3  38   1    0.26    0.17
  -2 -38   1    0.19    0.14
  -2  38   1   -0.01    0.13
   2  38  -1    0.05    0.13
  -1  38   1    0.51    0.19
   1  38  -1    1.10    0.21
   0 -38  -1    2.70    0.31
   0  38  -1    2.76    0.31
  -1 -38  -1    0.48    0.16
  -1  38  -1    0.36    0.15
  -2 -38  -1    1.04    0.21
  -2  38  -1    1.22    0.23
  -3 -38  -1    1.39    0.24
  -3  38  -1    1.58    0.25
  -4 -38  -1    1.01    0.21
  -4  38  -1    1.70    0.27
  -5 -38  -1    0.01    0.13
  -5  38  -1    0.19    0.16
  -6 -38  -1    1.10    0.22
  -6  38  -1    1.50    0.27
  -6 -39   1    0.17    0.15
  -6  39   1    0.34    0.19
  -5 -39   1    0.96    0.22
  -5  39   1    0.99    0.23
  -4 -39   1    1.68    0.26
  -4  39   1    1.79    0.28
  -3 -39   1    0.04    0.12
  -3  39   1   -0.09    0.14
  -2 -39   1    1.43    0.24
   2  39  -1    1.90    0.27
  -2  39   1    1.72    0.27
  -1  39   1    0.79    0.21
   1  39  -1    1.10    0.21
   0 -39  -1    0.47    0.17
   0  39  -1    0.77    0.19
  -1 -39  -1    2.38    0.30
  -1  39  -1    2.17    0.29
  -2 -39  -1    0.23    0.15
  -2  39  -1    0.10    0.13
  -3 -39  -1    0.37    0.17
  -3  39  -1    0.58    0.19
  -4 -39  -1    0.92    0.21
  -4  39  -1    0.73    0.21
  -5 -39  -1    0.46    0.17
  -5  39  -1    0.55    0.19
  -6 -40   1    1.10    0.23
  -6  40   1    1.48    0.28
  -5 -40   1   -0.02    0.12
  -5  40   1    0.14    0.16
  -4 -40   1    3.36    0.35
  -4  40   1    3.22    0.37
  -3 -40   1    0.67    0.19
  -3  40   1    0.59    0.21
  -2  40   1    0.02    0.13
   2  40  -1    0.15    0.15
  -1  40   1    0.35    0.17
   1  40  -1    0.42    0.17
   0 -40  -1    0.95    0.21
   0  40  -1    0.76    0.19
  -1 -40  -1    0.89    0.21
  -1  40  -1    1.52    0.25
  -2 -40  -1    0.00    0.13
  -2  40  -1   -0.12    0.13
  -3 -40  -1    1.08    0.22
  -3  40  -1    0.74    0.21
  -4 -40  -1    1.95    0.28
  -4  40  -1    1.50    0.27
  -5 -40  -1    0.90    0.22
  -5  40  -1    0.63    0.22
  -5 -41   1    0.11    0.15
  -5  41   1    0.07    0.17
  -4 -41   1    0.60    0.20
  -4  41   1    0.37    0.19
  -3 -41   1   -0.10    0.14
  -3  41   1   -0.09    0.15
  -2  41   1    1.62    0.27
  -1  41   1    0.80    0.21
   1  41  -1    0.45    0.17
   0 -41  -1   -0.03    0.14
   0  41  -1   -0.03    0.12
  -1 -41  -1    0.12    0.16
  -1  41  -1    0.02    0.13
  -2 -41  -1    0.99    0.22
  -2  41  -1    1.28    0.25
  -3 -41  -1   -0.06    0.13
  -3  41  -1    0.25    0.17
  -4 -41  -1    1.60    0.27
  -4  41  -1    1.57    0.27
  -5 -42   1   -0.04    0.15
  -4 -42   1    0.02    0.15
  -4  42   1   -0.04    0.16
  -3 -42   1    0.28    0.16
  -3  42   1    0.09    0.16
  -2  42   1    0.51    0.20
   1  42  -1    0.80    0.21
  -1  42   1    0.59    0.21
   0 -42  -1    0.49    0.18
   0  42  -1    0.19    0.16
  -1 -42  -1    0.70    0.20
  -1  42  -1    0.68    0.21
  -2 -42  -1    0.06    0.14
  -2  42  -1    0.06    0.16
  -3 -42  -1    0.55    0.19
  -3  42  -1    0.48    0.19
  -4 -42  -1    0.03    0.14
  -4  42  -1    0.53    0.19
  -4 -43   1    1.28    0.26
  -4  43   1    1.32    0.27
  -3 -43   1    0.01    0.15
  -3  43   1    0.19    0.18
  -2  43   1    3.28    0.39
   1  43  -1    0.00    0.15
  -1  43   1    0.12    0.17
   0  43  -1    0.16    0.16
  -1 -43  -1   -0.11    0.15
  -1  43  -1   -0.04    0.15
  -2 -43  -1    2.08    0.30
  -2  43  -1    2.12    0.31
  -3 -43  -1   -0.13    0.12
  -3  43  -1    0.10    0.16
  -3  44   1    0.61    0.22
  -2  44   1    0.14    0.17
   1  44  -1    0.90    0.24
   0  44  -1   -0.22    0.14
  -1 -44  -1    0.01    0.16
  -1  44  -1    0.29    0.18
  -2 -44  -1   -0.05    0.14
  -2  44  -1   -0.05    0.15
  -2  45   1    2.74    0.37
   1  45  -1    0.36    0.20
   0  45  -1    0.10    0.16
  -1 -45  -1    0.13    0.18
  -1  45  -1    0.10    0.17
 -12   0   2   -0.04    0.11
 -11   0   2    4.34    0.31
 -10   0   2   17.96    0.67
 -10   0   2   17.46    0.74
  -9   0   2    0.13    0.09
  -9   0   2    0.18    0.11
   9   0  -2    0.15    0.09
  -8   0   2    6.18    0.35
   8   0  -2    6.10    0.36
  -8   0   2    6.54    0.33
  -7   0   2    0.75    0.12
  -7   0   2    0.64    0.12
   7   0  -2    0.61    0.10
   7   0  -2    0.52    0.12
  -7   0   2    0.61    0.13
   6   0  -2   90.33    2.10
   6   0  -2   84.64    2.54
  -6   0   2   87.79    2.28
  -6   0   2   89.87    2.39
  -6   0   2   85.86    2.27
  -6   0   2   85.56    3.30
   5   0  -2   -0.03    0.04
  -5   0   2   -0.03    0.05
  -5   0   2    0.04    0.05
  -5   0   2    0.04    0.07
   5   0  -2    0.05    0.06
  -5   0   2    0.06    0.06
   5   0  -2    0.03    0.05
  -5   0   2    0.05    0.05
   4   0  -2  519.17   14.51
   4   0  -2  531.39   15.07
  -4   0   2  510.57   15.07
  -4   0   2  545.43   18.83
   4   0  -2  546.65   14.53
  -4   0   2  554.47   14.51
  -4   0   2  543.80   13.51
  -3   0   2    0.14    0.05
   3   0  -2    0.17    0.06
  -3   0   2    0.23    0.06
  -3   0   2    0.16    0.05
   3   0  -2    0.13    0.05
  -3   0   2    0.09    0.06
  -2   0   2   51.21    1.56
  -2   0   2   60.37    1.39
   2   0  -2   53.40    1.52
   2   0  -2   52.01    1.57
  -2   0   2   57.08    1.52
  -2   0   2   51.31    1.51
  -2   0   2   47.67    1.96
  -1   0   2    0.00    0.01
   1   0  -2    0.04    0.02
   1   0  -2    0.05    0.03
  -1   0   2    0.04    0.03
  -1   0   2    0.02    0.02
  -1   0   2    0.05    0.02
   1   0  -2    0.05    0.02
   0   0  -2  492.19   17.18
   0   0   2  488.77   13.24
   0   0   2  481.60   13.23
   2   0   2   16.61    0.47
  -2   0  -2   16.50    0.50
   2   0   2   16.04    0.46
  -3   0  -2   27.25    0.89
   3   0   2   27.64    0.64
  -3   0  -2   27.52    0.81
   3   0   2   27.32    0.79
   3   0   2   27.63    0.79
   3   0   2   27.22    0.64
   4   0   2   59.44    1.40
  -4   0  -2   59.58    1.65
   4   0   2   59.39    1.69
  -4   0  -2   58.67    1.83
   4   0   2   59.49    1.39
   4   0   2   62.44    1.69
   5   0   2   17.71    0.56
   5   0   2   17.20    0.46
   5   0   2   16.76    0.46
  -5   0  -2   16.54    0.60
  -5   0  -2   16.51    0.49
   6   0   2   31.95    0.80
  -6   0  -2   29.98    0.85
   6   0   2   31.24    0.96
  -6   0  -2   29.43    0.98
  -7   0  -2    9.67    0.35
  -7   0  -2    9.92    0.47
   7   0   2    9.20    0.34
   7   0   2   10.05    0.41
  -8   0  -2    2.96    0.30
   8   0   2    3.15    0.19
   9   0   2   -0.01    0.07
  -9   0  -2    0.26    0.14
  10   0   2    5.55    0.29
 -12  -1   2    0.25    0.14
 -12   1   2    0.15    0.13
 -11  -1   2    0.13    0.13
 -11   1   2    0.14    0.12
 -10  -1   2    0.20    0.13
 -10  -1   2    0.17    0.11
 -10   1   2    0.34    0.13
 -10   1   2    0.19    0.13
   9  -1  -2    0.00    0.08
  -9  -1   2    0.04    0.09
  -9  -1   2   -0.02    0.08
  -9   1   2    0.00    0.08
   9   1  -2    0.00    0.09
  -9   1   2    0.05    0.08
  -8  -1   2   -0.09    0.05
   8  -1  -2   -0.02    0.08
  -8  -1   2   -0.07    0.07
  -8   1   2   -0.07    0.07
   8   1  -2   -0.09    0.06
  -8   1   2   -0.06    0.07
  -8   1   2   -0.06    0.07
  -7  -1   2    0.06    0.07
  -7  -1   2    0.08    0.07
   7  -1  -2    0.09    0.07
  -7  -1   2    0.11    0.08
   7  -1  -2    0.12    0.07
  -7   1   2    0.14    0.07
   7   1  -2   -0.01    0.07
  -7   1   2    0.09    0.07
  -7   1   2    0.08    0.08
  -6  -1   2    0.07    0.09
  -6  -1   2    0.04    0.10
   6  -1  -2   -0.11    0.09
  -6  -1   2    0.09    0.08
  -6  -1   2    0.01    0.12
   6  -1  -2   -0.18    0.07
  -6   1   2   -0.07    0.12
   6   1  -2   -0.14    0.09
   6   1  -2   -0.24    0.07
  -6   1   2   -0.06    0.10
  -6   1   2   -0.04    0.08
  -5  -1   2    2.12    0.21
  -5  -1   2    2.33    0.15
  -5  -1   2    2.14    0.18
  -5  -1   2    2.36    0.15
   5  -1  -2    2.24    0.17
  -5  -1   2    2.02    0.15
   5  -1  -2    2.21    0.17
   5  -1  -2    2.02    0.13
  -5   1   2    2.19    0.15
  -5   1   2    2.06    0.16
   5   1  -2    2.02    0.17
   5   1  -2    2.21    0.16
  -5   1   2    2.04    0.17
   5   1  -2    2.25    0.13
  -5   1   2    2.01    0.21
  -4  -1   2   44.10    1.35
  -4  -1   2   43.01    1.28
  -4  -1   2   44.61    1.69
   4  -1  -2   43.82    1.35
   4  -1  -2   41.99    1.29
   4  -1  -2   42.65    1.30
  -4  -1   2   42.87    1.20
  -4   1   2   40.96    1.68
  -4   1   2   46.68    1.29
   4   1  -2   43.53    1.29
   4   1  -2   42.60    1.34
  -4   1   2   41.71    1.34
   4   1  -2   42.87    1.29
  -4   1   2   42.17    1.20
  -3  -1   2    1.64    0.10
  -3  -1   2    1.76    0.12
   3  -1  -2    1.54    0.12
   3  -1  -2    1.58    0.12
  -3  -1   2    1.73    0.12
  -3  -1   2    1.65    0.16
   3   1  -2    1.65    0.12
  -3   1   2    1.60    0.12
   3   1  -2    1.72    0.12
  -3   1   2    1.66    0.15
  -3   1   2    1.74    0.12
   2  -1  -2   71.93    2.08
   2  -1  -2   70.80    2.01
  -2  -1   2   70.07    2.60
  -2  -1   2   71.36    2.07
   2  -1  -2   76.40    2.61
  -2  -1   2   73.96    1.84
  -2  -1   2   75.48    2.01
  -2   1   2   73.77    2.01
  -2   1   2   71.62    2.07
   2   1  -2   68.59    2.00
  -2   1   2   64.69    2.59
   2   1  -2   70.80    2.07
   1  -1  -2    0.42    0.05
  -1  -1   2    0.52    0.05
  -1  -1   2    0.44    0.05
  -1  -1   2    0.52    0.06
   1  -1  -2    0.39    0.07
   1  -1  -2    0.51    0.05
   1   1  -2    0.53    0.06
  -1   1   2    0.40    0.05
  -1   1   2    0.47    0.06
  -1   1   2    0.50    0.05
   1   1  -2    0.51    0.05
   0  -1   2  141.29    3.85
   0  -1   2  142.14    3.88
   0   1   2  143.24    3.85
   0   1  -2  142.62    4.99
  -1  -1  -2    2.44    0.11
   1   1   2    2.53    0.09
   1   1   2    2.56    0.08
  -2  -1  -2    1.24    0.10
   2  -1   2    1.25    0.06
   2  -1   2    1.22    0.06
   2   1   2    1.23    0.06
   2   1   2    1.26    0.06
   3  -1   2    0.27    0.03
   3  -1   2    0.31    0.03
   3  -1   2    0.26    0.04
  -3  -1  -2    0.26    0.07
  -3  -1  -2    0.31    0.07
   3  -1   2    0.31    0.05
   3   1   2    0.32    0.03
  -3   1  -2    0.22    0.06
   3   1   2    0.33    0.05
   3   1   2    0.29    0.05
  -3   1  -2    0.24    0.06
   3   1   2    0.30    0.03
  -4  -1  -2    1.92    0.18
   4  -1   2    2.08    0.10
  -4  -1  -2    2.49    0.18
   4  -1   2    2.10    0.13
   4  -1   2    2.08    0.10
   4  -1   2    2.38    0.14
   4   1   2    2.26    0.13
   4   1   2    2.20    0.10
   4   1   2    2.17    0.13
   4   1   2    2.13    0.10
  -4   1  -2    2.29    0.18
  -4   1  -2    1.80    0.16
  -4   1  -2    2.36    0.17
   5  -1   2    0.03    0.04
  -5  -1  -2    0.05    0.04
   5  -1   2    0.05    0.04
  -5  -1  -2   -0.04    0.06
   5  -1   2    0.06    0.05
   5   1   2   -0.03    0.04
   5   1   2   -0.02    0.04
  -5   1  -2    0.08    0.05
  -5   1  -2    0.02    0.04
   5   1   2    0.02    0.05
  -5   1  -2   -0.03    0.06
  -6  -1  -2    0.15    0.07
   6  -1   2    0.21    0.08
  -6  -1  -2    0.37    0.12
   6  -1   2    0.20    0.07
   6   1   2    0.09    0.08
  -6   1  -2    0.35    0.13
  -6   1  -2    0.21    0.08
   6   1   2    0.20    0.07
   7  -1   2    0.95    0.14
  -7  -1  -2    0.87    0.12
   7  -1   2    0.76    0.11
  -7  -1  -2    0.72    0.16
   7   1   2    0.83    0.11
  -7   1  -2    0.89    0.12
   7   1   2    0.78    0.12
  -7   1  -2    1.24    0.19
   8  -1   2    4.72    0.24
  -8  -1  -2    4.73    0.33
  -8   1  -2    4.29    0.32
   8   1   2    4.60    0.23
   9  -1   2    1.89    0.18
  -9  -1  -2    1.79    0.25
  -9   1  -2    1.75    0.25
   9   1   2    1.67    0.17
  10  -1   2    0.13    0.10
  10   1   2    0.13    0.10
 -12  -2   2    0.08    0.11
 -12   2   2   -0.11    0.10
 -11  -2   2    2.34    0.26
 -11   2   2    3.03    0.30
 -10  -2   2   10.73    0.48
 -10  -2   2    9.73    0.52
 -10   2   2   10.46    0.48
 -10   2   2   10.30    0.53
   9  -2  -2    0.31    0.12
  -9  -2   2    0.50    0.13
  -9  -2   2    0.44    0.12
  -9   2   2    0.19    0.10
  -9   2   2    0.38    0.13
  -9   2   2    0.30    0.11
   9   2  -2    0.23    0.11
  -8  -2   2    0.16    0.10
   8  -2  -2    0.13    0.10
  -8  -2   2    0.02    0.08
  -8   2   2    0.15    0.09
  -8   2   2    0.16    0.10
  -8   2   2    0.07    0.08
   8   2  -2    0.28    0.11
  -7  -2   2    0.89    0.15
   7  -2  -2    0.83    0.12
  -7  -2   2    0.82    0.12
   7  -2  -2    0.81    0.14
  -7   2   2    0.77    0.14
  -7   2   2    1.13    0.15
   7   2  -2    1.03    0.15
  -6  -2   2   80.01    2.18
  -6  -2   2   83.45    3.05
  -6  -2   2   80.47    2.09
  -6  -2   2   79.25    2.09
   6  -2  -2   77.15    2.34
   6  -2  -2   77.65    1.93
   6   2  -2   77.40    1.92
  -6   2   2   74.91    2.09
  -6   2   2   81.80    3.05
   6   2  -2   82.59    2.34
  -6   2   2   80.87    2.20
  -5  -2   2    0.16    0.07
  -5  -2   2    0.32    0.07
  -5  -2   2    0.48    0.09
  -5  -2   2    0.37    0.11
  -5  -2   2    0.25    0.07
   5  -2  -2    0.34    0.07
   5  -2  -2    0.34    0.09
   5  -2  -2    0.44    0.09
   5   2  -2    0.24    0.07
   5   2  -2    0.29    0.06
   5   2  -2    0.23    0.07
  -5   2   2    0.24    0.08
  -5   2   2    0.21    0.07
  -5   2   2    0.26    0.07
  -5   2   2    0.35    0.11
  -4  -2   2   32.14    0.93
  -4  -2   2   34.51    1.07
   4  -2  -2   33.25    1.06
   4  -2  -2   31.34    1.00
  -4  -2   2   31.94    1.00
   4  -2  -2   33.39    1.02
  -4   2   2   32.21    1.06
   4   2  -2   32.77    1.05
  -4   2   2   34.09    1.33
   4   2  -2   31.99    1.01
   4   2  -2   31.93    1.01
  -4   2   2   33.48    1.01
   3  -2  -2    0.08    0.05
   3  -2  -2    0.07    0.04
  -3  -2   2    0.05    0.04
  -3  -2   2    0.04    0.04
  -3  -2   2    0.13    0.04
   3  -2  -2    0.07    0.04
  -3   2   2    0.10    0.04
   3   2  -2    0.07    0.04
   3   2  -2    0.29    0.06
  -3   2   2    0.06    0.05
  -3   2   2    0.03    0.04
   2  -2  -2   16.44    0.73
   2  -2  -2   16.83    0.57
   2  -2  -2   17.28    0.56
  -2  -2   2   20.44    0.57
  -2  -2   2   18.94    0.58
  -2   2   2   16.15    0.57
   2   2  -2   21.01    0.57
  -2   2   2   15.89    0.55
   2   2  -2   20.36    0.58
  -2   2   2   15.79    0.72
  -1  -2   2    2.16    0.10
   1  -2  -2    2.07    0.11
   1  -2  -2    2.14    0.14
  -1  -2   2    2.17    0.10
  -1  -2   2    2.16    0.07
   1  -2  -2    2.12    0.11
   1   2  -2    2.15    0.10
  -1   2   2    2.19    0.13
  -1   2   2    2.15    0.10
   1   2  -2    2.23    0.10
   0  -2   2  816.78   22.58
   0  -2   2  825.72   22.57
   0  -2   2  849.04   29.23
   0   2   2  845.49   22.62
  -1  -2  -2   94.51    2.43
   1   2   2   95.52    2.58
   1   2   2   95.86    2.59
   2  -2   2   13.44    0.39
  -2  -2  -2   14.33    0.42
   2  -2   2   13.37    0.39
  -2   2  -2   12.87    0.45
   2   2   2   13.64    0.39
   2   2   2   13.76    0.39
  -2   2  -2   13.09    0.50
   3  -2   2    0.49    0.05
  -3  -2  -2    0.40    0.07
   3  -2   2    0.52    0.06
   3  -2   2    0.47    0.03
   3  -2   2    0.45    0.03
   3   2   2    0.44    0.05
   3   2   2    0.42    0.05
   3   2   2    0.43    0.04
  -3   2  -2    0.48    0.08
   3   2   2    0.42    0.04
  -3   2  -2    0.47    0.07
  -4  -2  -2   45.49    1.31
  -4  -2  -2   47.19    1.47
   4  -2   2   46.53    1.34
   4  -2   2   48.37    1.33
  -4  -2  -2   44.21    1.19
   4  -2   2   46.04    1.10
   4  -2   2   46.93    1.10
   4   2   2   47.28    1.33
   4   2   2   46.43    1.10
  -4   2  -2   47.47    1.45
  -4   2  -2   45.18    1.72
   4   2   2   47.67    1.33
   4   2   2   46.27    1.10
  -4   2  -2   45.83    1.32
  -5  -2  -2    8.88    0.38
   5  -2   2    8.57    0.27
   5  -2   2    9.12    0.34
   5  -2   2    8.53    0.27
  -5  -2  -2    8.46    0.29
  -5   2  -2    8.25    0.29
   5   2   2    9.02    0.34
   5   2   2    8.99    0.27
   5   2   2    8.88    0.28
  -5   2  -2    8.54    0.38
  -6  -2  -2   34.66    0.95
   6  -2   2   36.03    1.09
   6  -2   2   35.64    0.90
  -6  -2  -2   34.54    1.09
  -6   2  -2   34.22    0.96
  -6   2  -2   34.43    0.96
   6   2   2   35.26    1.08
  -6   2  -2   35.92    1.12
   6   2   2   36.00    0.90
   7  -2   2   15.97    0.50
   7  -2   2   15.81    0.59
  -7  -2  -2   15.58    0.63
  -7  -2  -2   16.01    0.51
   7   2   2   16.31    0.49
  -7   2  -2   16.56    0.65
  -7   2  -2   16.59    0.52
   7   2   2   16.78    0.59
   8  -2   2    9.20    0.35
  -8  -2  -2    9.38    0.47
   8   2   2    8.87    0.35
  -8   2  -2    9.27    0.48
  -9  -2  -2    0.23    0.13
   9  -2   2    0.08    0.08
  -9   2  -2    0.17    0.14
   9   2   2   -0.07    0.07
  10  -2   2    4.01    0.25
  10   2   2    3.53    0.23
 -12  -3   2    1.64    0.23
 -12   3   2    1.28    0.22
 -11  -3   2    2.15    0.25
 -11   3   2    1.91    0.24
 -10  -3   2    2.50    0.26
 -10  -3   2    1.97    0.26
 -10   3   2    2.29    0.28
 -10   3   2    2.51    0.26
  -9  -3   2   -0.08    0.07
  -9  -3   2   -0.07    0.08
   9  -3  -2   -0.04    0.08
   9   3  -2   -0.04    0.08
  -9   3   2   -0.03    0.09
  -9   3   2    0.07    0.08
  -9   3   2    0.10    0.08
  -8  -3   2    1.91    0.20
   8  -3  -2    1.82    0.22
  -8  -3   2    1.92    0.22
  -8   3   2    2.13    0.24
   8   3  -2    2.05    0.23
  -8   3   2    2.09    0.21
  -8   3   2    1.76    0.20
  -7  -3   2    1.87    0.20
  -7  -3   2    1.94    0.19
   7  -3  -2    2.03    0.22
   7  -3  -2    1.92    0.17
  -7   3   2    1.78    0.19
   7   3  -2    1.95    0.18
  -7   3   2    2.36    0.23
  -6  -3   2   42.86    1.69
   6  -3  -2   40.80    1.06
   6  -3  -2   39.90    1.29
  -6  -3   2   41.32    1.20
  -6  -3   2   40.74    1.14
   6   3  -2   40.31    1.28
  -6   3   2   40.07    1.21
  -6   3   2   38.79    1.67
  -6   3   2   40.39    1.15
   5  -3  -2    0.16    0.06
  -5  -3   2    0.21    0.06
   5  -3  -2    0.13    0.05
   5  -3  -2    0.10    0.06
  -5  -3   2    0.09    0.05
  -5  -3   2    0.13    0.07
  -5   3   2    0.28    0.07
  -5   3   2    0.15    0.07
  -5   3   2    0.23    0.09
   5   3  -2    0.31    0.08
   5   3  -2    0.20    0.07
   5   3  -2    0.14    0.05
   4  -3  -2  107.60    3.13
  -4  -3   2  107.61    2.79
  -4  -3   2  106.67    3.13
  -4  -3   2  107.44    2.99
   4  -3  -2  110.33    3.02
   4  -3  -2  107.71    3.00
  -4   3   2  107.83    3.00
  -4   3   2  101.31    3.90
   4   3  -2  103.39    3.00
   4   3  -2  107.26    3.12
  -4   3   2  106.75    3.12
   4   3  -2  108.39    3.00
  -3  -3   2   12.30    0.38
   3  -3  -2   12.69    0.44
   3  -3  -2   13.05    0.57
  -3  -3   2   11.96    0.44
   3  -3  -2   12.13    0.45
  -3  -3   2   11.34    0.42
  -3   3   2   12.73    0.45
   3   3  -2   12.26    0.43
   3   3  -2   12.14    0.44
  -3   3   2   12.15    0.43
  -2  -3   2  588.69   14.56
   2  -3  -2  551.61   16.12
  -2  -3   2  596.28   15.79
   2  -3  -2  574.53   15.55
  -2  -3   2  578.33   16.29
   2  -3  -2  583.74   20.42
  -2   3   2  560.89   16.15
   2   3  -2  583.41   16.19
  -2   3   2  558.89   20.22
  -2   3   2  598.89   15.68
   2   3  -2  532.73   15.60
  -1  -3   2    4.85    0.18
  -1  -3   2    4.96    0.14
  -1  -3   2    4.94    0.19
   1  -3  -2    5.03    0.25
   1  -3  -2    4.78    0.19
   1  -3  -2    4.81    0.20
   1   3  -2    4.89    0.18
   1   3  -2    5.03    0.18
   0  -3   2  130.91    3.62
   0  -3  -2  142.44    3.38
   0  -3   2  127.80    3.63
   0   3   2  134.32    3.64
   1  -3   2   11.02    0.32
  -1  -3  -2   10.65    0.32
   1   3   2   11.13    0.33
   1   3   2   11.52    0.33
   1   3   2   10.86    0.26
  -2  -3  -2   16.58    0.50
   2  -3   2   16.95    0.49
   2   3   2   16.82    0.40
   2   3   2   17.20    0.50
  -2   3  -2   17.02    0.55
   2   3   2   16.99    0.40
  -2   3  -2   16.82    0.63
   2   3   2   17.11    0.49
   3  -3   2    0.32    0.05
  -3  -3  -2    0.27    0.07
   3  -3   2    0.33    0.03
   3  -3   2    0.31    0.05
   3  -3   2    0.35    0.03
  -3   3  -2    0.34    0.06
  -3   3  -2    0.29    0.06
   3   3   2    0.24    0.03
   3   3   2    0.40    0.05
   3   3   2    0.30    0.03
   3   3   2    0.44    0.05
   4  -3   2   35.03    1.02
   4  -3   2   36.42    1.03
  -4  -3  -2   33.51    0.91
  -4  -3  -2   35.61    1.03
   4  -3   2   34.58    0.84
  -4  -3  -2   35.48    1.15
   4  -3   2   34.90    0.84
  -4   3  -2   35.93    1.13
   4   3   2   35.50    1.02
  -4   3  -2   33.49    1.32
   4   3   2   34.59    0.84
   4   3   2   33.78    0.84
   4   3   2   35.63    1.03
  -5  -3  -2    3.29    0.15
   5  -3   2    3.31    0.14
  -5  -3  -2    3.37    0.22
   5  -3   2    3.25    0.18
   5  -3   2    3.34    0.15
  -5   3  -2    2.88    0.16
  -5   3  -2    3.19    0.23
   5   3   2    3.53    0.15
   5   3   2    3.36    0.17
   5   3   2    3.46    0.15
   6  -3   2    1.34    0.12
  -6  -3  -2    1.12    0.12
  -6  -3  -2    1.28    0.17
   6  -3   2    1.24    0.14
  -6   3  -2    1.26    0.19
   6   3   2    1.41    0.12
   6   3   2    1.16    0.13
  -6   3  -2    1.29    0.13
  -6   3  -2    1.03    0.12
  -7  -3  -2   10.84    0.38
  -7  -3  -2   11.67    0.50
   7  -3   2   10.94    0.45
   7  -3   2   11.49    0.39
   7   3   2   11.39    0.45
   7   3   2   10.87    0.37
  -7   3  -2   11.21    0.51
  -7   3  -2   11.23    0.40
  -8  -3  -2    5.47    0.35
   8  -3   2    5.88    0.27
  -8   3  -2    6.07    0.39
   8   3   2    5.74    0.26
   9  -3   2    4.92    0.26
  -9  -3  -2    5.52    0.37
  -9   3  -2    4.58    0.36
   9   3   2    5.18    0.26
  10  -3   2    0.54    0.12
  10   3   2    0.51    0.12
 -12  -4   2    0.24    0.13
 -12   4   2   -0.10    0.11
 -11  -4   2    0.49    0.15
 -11   4   2    0.35    0.14
 -10  -4   2    3.61    0.27
 -10  -4   2    3.37    0.29
 -10   4   2    3.23    0.33
 -10   4   2    3.06    0.26
  -9  -4   2    0.54    0.14
   9  -4  -2    0.19    0.11
  -9  -4   2    0.48    0.12
  -9   4   2    0.36    0.12
  -9   4   2    0.56    0.13
   9   4  -2    0.27    0.11
  -9   4   2    0.23    0.12
  -8  -4   2    3.18    0.25
   8  -4  -2    2.59    0.25
  -8  -4   2    3.40    0.23
  -8   4   2    2.78    0.23
   8   4  -2    3.20    0.25
  -8   4   2    2.77    0.28
   7  -4  -2    0.02    0.08
  -7  -4   2    0.01    0.06
  -7  -4   2    0.11    0.08
   7   4  -2    0.11    0.07
  -7   4   2    0.10    0.08
  -7   4   2    0.04    0.08
   6  -4  -2   28.57    0.79
  -6  -4   2   27.36    0.84
  -6  -4   2   29.59    0.90
   6  -4  -2   28.87    0.97
  -6   4   2   28.58    0.86
   6   4  -2   28.58    0.78
  -6   4   2   28.90    1.26
   6   4  -2   28.43    0.95
   5  -4  -2    0.77    0.09
   5  -4  -2    1.02    0.14
  -5  -4   2    0.84    0.10
  -5  -4   2    0.79    0.11
  -5  -4   2    0.94    0.14
   5  -4  -2    1.12    0.14
  -5   4   2    1.13    0.15
   5   4  -2    0.87    0.09
   5   4  -2    0.81    0.13
   5   4  -2    1.00    0.13
  -5   4   2    1.07    0.12
  -5   4   2    0.96    0.16
   4  -4  -2    1.01    0.13
   4  -4  -2    1.23    0.17
  -4  -4   2    1.20    0.12
   4  -4  -2    0.94    0.12
  -4  -4   2    1.11    0.12
   4  -4  -2    1.10    0.13
  -4  -4   2    1.30    0.13
  -4   4   2    1.01    0.16
   4   4  -2    0.88    0.12
   4   4  -2    1.23    0.12
  -4   4   2    1.05    0.13
  -4   4   2    1.22    0.12
  -3  -4   2   69.67    1.97
   3  -4  -2   71.97    2.58
   3  -4  -2   70.26    2.05
  -3  -4   2   67.18    2.05
   3  -4  -2   68.13    1.98
  -3  -4   2   68.89    1.81
   3   4  -2   70.81    1.97
   3   4  -2   69.13    2.04
  -3   4   2   74.00    1.98
  -3   4   2   64.92    2.04
  -2  -4   2    8.71    0.32
   2  -4  -2    8.70    0.42
  -2  -4   2    9.12    0.27
   2  -4  -2    9.01    0.33
   2  -4  -2    8.74    0.33
  -2  -4   2    8.59    0.32
  -2   4   2    8.95    0.33
   2   4  -2    9.01    0.32
   2   4  -2    8.87    0.32
  -2   4   2    9.05    0.42
   1  -4  -2   39.38    1.19
  -1  -4   2   39.89    1.16
   1  -4  -2   40.34    1.49
  -1  -4   2   40.26    1.03
  -1  -4   2   42.14    1.14
   1  -4  -2   41.99    1.15
   1   4  -2   39.28    1.13
   1   4  -2   39.30    1.16
   0  -4   2    0.05    0.02
   0  -4   2    0.01    0.02
   0  -4  -2    0.07    0.02
   0   4   2    0.00    0.02
   0   4  -2    0.04    0.02
   1  -4   2   12.26    0.35
  -1  -4  -2   11.59    0.34
   1  -4   2   11.45    0.28
   1   4   2   11.36    0.28
   1   4   2   12.27    0.36
  -1   4  -2   11.88    0.37
   1   4   2   11.87    0.36
   2  -4   2   46.45    1.05
  -2  -4  -2   48.62    1.24
   2  -4   2   45.55    1.27
   2  -4   2   45.34    1.05
   2   4   2   45.50    1.28
  -2   4  -2   45.15    1.36
   2   4   2   45.54    1.06
   2   4   2   46.47    1.06
   2   4   2   45.92    1.28
   3  -4   2    0.07    0.02
   3  -4   2    0.07    0.02
   3  -4   2    0.10    0.03
  -3  -4  -2    0.11    0.05
   3  -4   2    0.09    0.03
   3   4   2    0.09    0.03
   3   4   2    0.07    0.03
   3   4   2    0.09    0.04
  -3   4  -2    0.02    0.04
   3   4   2    0.12    0.03
  -3   4  -2    0.07    0.04
   4  -4   2    9.79    0.36
  -4  -4  -2   10.67    0.39
   4  -4   2   10.34    0.29
   4  -4   2   10.23    0.29
  -4  -4  -2   10.09    0.31
   4  -4   2   10.41    0.35
   4   4   2   10.04    0.29
   4   4   2   10.61    0.36
  -4   4  -2    9.67    0.46
  -4   4  -2   10.23    0.42
   4   4   2   10.32    0.36
   4   4   2    9.77    0.29
  -4   4  -2    9.42    0.32
   5  -4   2    4.06    0.21
  -5  -4  -2    4.47    0.25
   5  -4   2    4.31    0.17
  -5  -4  -2    4.15    0.18
   5  -4   2    4.39    0.17
   5   4   2    4.19    0.21
  -5   4  -2    4.22    0.19
   5   4   2    4.65    0.18
   5   4   2    4.33    0.17
  -6  -4  -2    9.45    0.33
  -6  -4  -2   10.31    0.44
   6  -4   2    9.22    0.39
   6  -4   2   10.18    0.33
   6   4   2   10.19    0.33
   6   4   2    9.88    0.39
  -6   4  -2    9.45    0.35
  -6   4  -2   10.38    0.47
   7  -4   2    5.58    0.25
  -7  -4  -2    5.67    0.25
   7  -4   2    6.50    0.31
  -7  -4  -2    6.31    0.34
  -7   4  -2    6.34    0.27
  -7   4  -2    5.97    0.27
   7   4   2    6.36    0.30
   7   4   2    6.02    0.25
  -7   4  -2    5.90    0.37
   8  -4   2    3.76    0.21
  -8  -4  -2    3.96    0.22
  -8  -4  -2    4.10    0.29
   8   4   2    3.74    0.21
  -8   4  -2    3.99    0.31
  -9  -4  -2    0.42    0.15
   9  -4   2    0.08    0.09
   9   4   2    0.08    0.08
  -9   4  -2    0.14    0.14
  10  -4   2    1.24    0.17
  10   4   2    1.07    0.15
 -12  -5   2    2.15    0.25
 -12   5   2    1.47    0.23
 -11  -5   2    5.56    0.34
 -11   5   2    5.41    0.35
 -10  -5   2    0.91    0.17
 -10  -5   2    1.18    0.20
 -10   5   2    0.94    0.18
 -10   5   2    1.36    0.20
 -10   5   2    0.94    0.20
   9  -5  -2    0.07    0.10
  -9  -5   2    0.05    0.08
  -9  -5   2   -0.01    0.09
  -9   5   2    0.09    0.08
  -9   5   2   -0.01    0.09
  -9   5   2   -0.02    0.08
   9   5  -2    0.06    0.10
   8  -5  -2   20.62    0.81
  -8  -5   2   21.35    0.76
  -8  -5   2   22.37    0.71
  -8   5   2   21.57    0.73
   8   5  -2   19.38    0.78
  -8   5   2   21.44    0.79
  -7  -5   2    6.48    0.30
  -7  -5   2    6.16    0.33
   7  -5  -2    6.50    0.36
  -7   5   2    6.22    0.31
   7   5  -2    6.47    0.34
  -7   5   2    6.31    0.34
  -6  -5   2   68.96    1.75
  -6  -5   2   66.62    1.81
   6  -5  -2   66.39    1.97
   6   5  -2   63.39    1.60
   6   5  -2   66.57    1.95
  -6   5   2   60.43    2.52
  -6   5   2   64.17    1.75
   5  -5  -2    0.69    0.11
  -5  -5   2    0.76    0.10
   5  -5  -2    0.86    0.10
  -5  -5   2    0.77    0.11
   5  -5  -2    0.92    0.14
  -5  -5   2    0.85    0.13
   5   5  -2    0.85    0.10
  -5   5   2    0.75    0.11
   5   5  -2    0.88    0.13
   5   5  -2    0.85    0.12
  -5   5   2    0.90    0.13
  -5   5   2    0.77    0.15
   4  -5  -2   45.08    1.92
  -4  -5   2   49.55    1.48
   4  -5  -2   52.98    1.51
   4  -5  -2   50.90    1.56
  -4  -5   2   50.10    1.37
  -4  -5   2   49.39    1.56
   4  -5  -2   48.80    1.48
   4   5  -2   50.76    1.55
  -4   5   2   51.06    1.55
   4   5  -2   51.78    1.49
  -4   5   2   53.04    1.49
  -4   5   2   50.48    1.95
  -4   5   2   51.27    1.35
  -3  -5   2    0.25    0.06
   3  -5  -2    0.19    0.07
   3  -5  -2    0.21    0.06
  -3  -5   2    0.26    0.06
  -3  -5   2    0.25    0.05
   3  -5  -2    0.29    0.07
  -3   5   2    0.25    0.08
  -3   5   2    0.24    0.06
   3   5  -2    0.29    0.06
  -3   5   2    0.17    0.06
   3   5  -2    0.31    0.07
  -2  -5   2  530.49   14.18
   2  -5  -2  501.02   14.06
   2  -5  -2  520.19   14.73
  -2  -5   2  510.15   14.71
  -2  -5   2  513.79   13.04
   2  -5  -2  514.67   18.30
   2   5  -2  523.16   14.18
  -2   5   2  500.52   14.54
  -2   5   2  529.66   14.09
   2   5  -2  515.93   14.60
   1  -5  -2    8.39    0.29
  -1  -5   2    7.75    0.28
  -1  -5   2    8.18    0.23
  -1  -5   2    8.01    0.27
   1   5  -2    8.42    0.27
   1   5  -2    8.11    0.27
   0  -5   2    3.03    0.13
   0   5   2    3.07    0.14
   1  -5   2   38.68    0.89
  -1  -5  -2   37.60    1.02
   1  -5   2   38.88    1.08
   1  -5   2   39.09    1.08
   1   5   2   38.77    0.90
   1   5   2   39.68    1.09
   1   5   2   39.38    1.09
  -1   5  -2   39.05    1.12
   2  -5   2   99.16    2.65
   2  -5   2   96.56    2.19
   2  -5   2   96.73    2.19
  -2  -5  -2   95.07    2.50
   2   5   2   97.49    2.66
   2   5   2   96.50    2.20
   2   5   2   96.17    2.20
  -2   5  -2   95.76    2.77
   2   5   2   98.64    2.65
   3  -5   2    4.16    0.17
   3  -5   2    4.04    0.13
  -3  -5  -2    4.32    0.20
   3  -5   2    4.06    0.13
   3   5   2    3.94    0.17
   3   5   2    3.71    0.13
  -3   5  -2    4.00    0.20
   3   5   2    4.02    0.13
   3   5   2    3.84    0.17
   4  -5   2  101.93    2.81
  -4  -5  -2  100.87    2.67
   4  -5   2  100.73    2.32
  -4  -5  -2   96.47    2.51
   4  -5   2  101.22    2.32
   4   5   2  100.88    2.33
  -4   5  -2  101.46    2.96
   4   5   2  101.77    2.80
   4   5   2  105.15    2.81
   4   5   2  102.72    2.33
  -4   5  -2   97.52    3.63
  -4   5  -2  100.17    2.52
   5  -5   2    7.00    0.24
   5  -5   2    6.84    0.30
  -5  -5  -2    6.75    0.24
   5  -5   2    7.15    0.24
  -5  -5  -2    7.24    0.33
  -5   5  -2    6.94    0.26
   5   5   2    6.92    0.24
   5   5   2    7.26    0.24
   5   5   2    6.89    0.28
   6  -5   2    1.13    0.13
   6  -5   2    0.98    0.10
  -6  -5  -2    0.97    0.15
  -6  -5  -2    1.31    0.12
   6   5   2    1.08    0.11
   6   5   2    1.01    0.12
  -6   5  -2    1.11    0.18
  -6   5  -2    1.02    0.12
   7  -5   2   13.62    0.44
   7  -5   2   13.54    0.53
  -7  -5  -2   13.46    0.44
  -7  -5  -2   13.42    0.55
  -7   5  -2   13.85    0.59
   7   5   2   13.77    0.52
   7   5   2   13.33    0.43
  -7   5  -2   13.36    0.46
  -7   5  -2   14.01    0.46
  -8  -5  -2    6.15    0.37
  -8  -5  -2    6.62    0.28
   8  -5   2    6.49    0.29
   8   5   2    6.38    0.28
  -8   5  -2    6.68    0.41
   9  -5   2    7.64    0.34
  -9  -5  -2    7.41    0.42
   9   5   2    7.78    0.33
  -9   5  -2    8.07    0.48
  10  -5   2    0.59    0.13
  10   5   2    0.89    0.14
 -12  -6   2    0.19    0.12
 -12   6   2    0.18    0.13
 -11  -6   2    0.93    0.17
 -11   6   2    0.65    0.17
 -10  -6   2    0.15    0.11
 -10  -6   2    0.22    0.13
 -10   6   2    0.26    0.13
 -10   6   2    0.04    0.11
 -10   6   2    0.01    0.13
  -9  -6   2   -0.08    0.07
  -9  -6   2   -0.17    0.07
   9  -6  -2    0.00    0.09
   9   6  -2   -0.05    0.07
  -9   6   2    0.04    0.09
  -9   6   2    0.03    0.10
  -8  -6   2    6.47    0.35
   8  -6  -2    6.38    0.38
  -8  -6   2    7.22    0.34
  -8   6   2    6.65    0.35
   8   6  -2    5.74    0.35
  -8   6   2    5.93    0.37
   7  -6  -2    0.26    0.10
  -7  -6   2    0.17    0.09
  -7  -6   2    0.31    0.10
  -7   6   2    0.35    0.10
   7   6  -2    0.35    0.11
   6  -6  -2   15.60    0.63
  -6  -6   2   17.02    0.55
   6  -6  -2   15.86    0.51
  -6  -6   2   16.44    0.58
  -6   6   2   16.62    0.82
   6   6  -2   16.28    0.62
  -6   6   2   17.16    0.57
  -5  -6   2    0.12    0.06
   5  -6  -2    0.11    0.05
  -5  -6   2    0.12    0.06
   5  -6  -2    0.08    0.06
   5  -6  -2    0.07    0.07
  -5   6   2    0.12    0.07
  -5   6   2    0.19    0.09
   5   6  -2    0.17    0.07
   5   6  -2    0.26    0.06
  -5   6   2    0.08    0.05
  -4  -6   2    0.06    0.05
   4  -6  -2    0.12    0.06
  -4  -6   2   -0.03    0.04
   4  -6  -2   -0.06    0.05
   4  -6  -2    0.05    0.07
  -4  -6   2   -0.01    0.04
   4  -6  -2   -0.08    0.04
  -4  -6   2   -0.02    0.04
  -4   6   2    0.02    0.05
  -4   6   2   -0.14    0.04
   4   6  -2    0.00    0.05
  -4   6   2   -0.05    0.06
   4   6  -2   -0.01    0.04
  -4   6   2    0.05    0.05
   3  -6  -2  191.19    6.32
   3  -6  -2  181.12    4.88
  -3  -6   2  180.06    5.04
  -3  -6   2  178.08    4.49
   3  -6  -2  179.02    5.05
  -3  -6   2  178.47    4.85
  -3   6   2  164.33    5.03
   3   6  -2  172.68    5.03
  -3   6   2  178.59    6.31
  -3   6   2  167.55    4.85
   3   6  -2  172.59    4.85
   2  -6  -2   73.87    2.08
  -2  -6   2   77.69    1.89
   2  -6  -2   71.08    2.15
  -2  -6   2   71.27    2.07
  -2  -6   2   72.74    2.14
   2  -6  -2   69.49    2.70
  -2   6   2   73.50    2.08
   2   6  -2   76.27    2.14
  -2   6   2   73.71    2.15
   2   6  -2   78.49    2.07
  -1  -6   2   11.55    0.37
  -1  -6   2   11.00    0.35
  -1  -6   2   11.00    0.31
   1  -6  -2   10.76    0.37
   1   6  -2   10.88    0.36
   1   6  -2   10.98    0.35
   0  -6   2    0.03    0.03
   0  -6  -2    0.05    0.02
   0  -6   2    0.08    0.03
   0   6   2    0.04    0.03
  -1  -6  -2    7.71    0.24
   1  -6   2    8.25    0.26
   1  -6   2    7.85    0.21
   1  -6   2    7.64    0.25
   1   6   2    7.65    0.26
   1   6   2    8.05    0.26
  -1   6  -2    7.74    0.25
   1   6   2    7.64    0.21
   2  -6   2    2.12    0.08
   2  -6   2    2.12    0.08
   2  -6   2    1.96    0.10
   2   6   2    2.31    0.11
   2   6   2    1.92    0.09
   2   6   2    2.32    0.08
  -2   6  -2    2.16    0.12
   2   6   2    2.02    0.11
  -3  -6  -2    4.49    0.21
   3  -6   2    4.85    0.15
   3  -6   2    4.99    0.15
   3  -6   2    5.07    0.20
   3   6   2    4.84    0.20
   3   6   2    5.02    0.16
   3   6   2    5.22    0.21
   3   6   2    4.85    0.16
  -3   6  -2    4.55    0.22
  -4  -6  -2    9.30    0.36
  -4  -6  -2    9.33    0.29
   4  -6   2    9.42    0.35
   4  -6   2    9.15    0.27
   4  -6   2    9.20    0.27
   4   6   2    9.59    0.35
  -4   6  -2    9.13    0.31
  -4   6  -2    9.13    0.39
   4   6   2    9.34    0.34
   4   6   2    9.44    0.28
   4   6   2    9.90    0.29
   5  -6   2    1.30    0.13
  -5  -6  -2    1.45    0.16
   5  -6   2    1.37    0.10
   5  -6   2    1.27    0.09
  -5  -6  -2    1.38    0.10
  -5   6  -2    1.54    0.12
  -5   6  -2    1.40    0.16
   5   6   2    1.48    0.12
   5   6   2    1.53    0.10
   5   6   2    1.50    0.10
  -6  -6  -2    3.57    0.18
  -6  -6  -2    3.76    0.24
   6  -6   2    3.87    0.18
   6  -6   2    3.42    0.21
  -6   6  -2    3.67    0.20
   6   6   2    3.59    0.17
  -6   6  -2    3.97    0.27
   6   6   2    3.75    0.21
  -7  -6  -2    1.40    0.13
   7  -6   2    1.17    0.13
   7  -6   2    1.18    0.16
  -7  -6  -2    1.23    0.17
   7   6   2    1.32    0.15
   7   6   2    1.40    0.13
  -7   6  -2    1.14    0.20
  -7   6  -2    1.52    0.15
   8  -6   2    1.00    0.14
  -8  -6  -2    1.40    0.15
  -8  -6  -2    1.24    0.19
   8   6   2    1.49    0.15
  -8   6  -2    1.22    0.21
  -9  -6  -2    0.96    0.18
   9  -6   2    0.48    0.12
  -9   6  -2    0.94    0.21
   9   6   2    0.72    0.12
  10  -6   2    0.71    0.14
  10   6   2    0.68    0.13
 -12  -7   2    1.40    0.21
 -12   7   2    1.18    0.21
 -11  -7   2    4.12    0.29
 -11   7   2    4.25    0.31
 -11   7   2    4.32    0.32
 -10  -7   2    0.27    0.13
 -10  -7   2    0.13    0.10
 -10   7   2    0.22    0.15
 -10   7   2    0.27    0.12
 -10   7   2    0.14    0.12
  -9  -7   2    0.30    0.11
   9  -7  -2    0.23    0.12
  -9  -7   2    0.14    0.10
  -9   7   2   -0.03    0.09
   9   7  -2    0.16    0.10
  -9   7   2    0.13    0.11
   8  -7  -2   19.56    0.79
  -8  -7   2   19.97    0.68
  -8  -7   2   20.17    0.73
  -8   7   2   20.19    0.70
  -8   7   2   19.82    0.77
   8   7  -2   21.47    0.78
  -7  -7   2   13.50    0.52
  -7  -7   2   13.52    0.49
   7  -7  -2   13.55    0.58
  -7   7   2   14.11    0.52
   7   7  -2   12.98    0.55
  -6  -7   2   41.22    1.16
   6  -7  -2   39.31    1.27
  -6  -7   2   38.44    1.10
   6   7  -2   38.22    1.24
  -6   7   2   40.07    1.64
   6   7  -2   39.37    1.02
  -6   7   2   38.63    1.13
   5  -7  -2    5.43    0.22
  -5  -7   2    5.09    0.24
   5  -7  -2    5.22    0.29
   5  -7  -2    5.29    0.35
   5  -7  -2    5.03    0.28
  -5  -7   2    5.35    0.24
  -5   7   2    5.30    0.29
  -5   7   2    5.21    0.25
   5   7  -2    5.21    0.27
   5   7  -2    5.04    0.21
  -5   7   2    5.47    0.37
   4  -7  -2   37.53    1.14
  -4  -7   2   36.43    0.99
  -4  -7   2   34.32    1.16
  -4  -7   2   36.75    1.02
   4  -7  -2   36.41    1.17
  -4  -7   2   36.99    1.11
   4  -7  -2   37.41    1.12
   4  -7  -2   39.48    1.48
  -4   7   2   36.45    1.12
  -4   7   2   34.74    1.15
   4   7  -2   36.90    1.16
  -4   7   2   34.75    1.01
   4   7  -2   36.46    1.11
  -3  -7   2   14.66    0.52
   3  -7  -2   14.61    0.51
  -3  -7   2   14.08    0.49
   3  -7  -2   15.17    0.67
   3  -7  -2   14.66    0.52
  -3  -7   2   14.62    0.43
   3   7  -2   13.84    0.49
  -3   7   2   14.50    0.51
   3   7  -2   14.59    0.51
  -3   7   2   14.18    0.50
   2  -7  -2    7.74    0.37
   2  -7  -2    6.16    0.27
  -2  -7   2    6.68    0.27
   2  -7  -2    6.38    0.27
  -2  -7   2    6.38    0.26
  -2  -7   2    6.41    0.21
   2   7  -2    6.79    0.26
  -2   7   2    8.07    0.28
  -2   7   2    6.74    0.27
   1  -7  -2   38.40    1.11
  -1  -7   2   39.06    0.99
  -1  -7   2   38.90    1.11
  -1  -7   2   40.04    1.11
  -1   7   2   36.01    1.11
   1   7  -2   37.26    1.09
   0  -7   2  209.75    5.49
   0  -7  -2  197.61    5.12
   0  -7   2  201.02    5.48
   0   7   2  199.07    5.49
   1  -7   2  114.60    2.64
   1  -7   2  118.47    3.17
  -1  -7  -2  113.96    2.95
   1  -7   2  118.95    3.18
   1   7   2  114.65    2.64
  -1   7  -2  116.67    3.26
   1   7   2  115.95    3.19
   1   7   2  116.64    3.19
  -2  -7  -2    1.36    0.09
   2  -7   2    1.65    0.07
   2  -7   2    1.48    0.10
   2  -7   2    1.55    0.09
   2  -7   2    1.43    0.07
   2   7   2    1.40    0.07
   2   7   2    1.44    0.07
   2   7   2    1.57    0.09
   2   7   2    1.49    0.09
  -2   7  -2    1.55    0.09
   3  -7   2   11.32    0.30
  -3  -7  -2   10.76    0.37
   3  -7   2   11.30    0.30
   3  -7   2   10.96    0.37
   3   7   2   11.40    0.38
   3   7   2   10.85    0.30
   3   7   2   11.38    0.38
   3   7   2   10.71    0.31
  -3   7  -2   11.45    0.41
   4  -7   2   34.42    0.83
  -4  -7  -2   33.05    0.89
  -4  -7  -2   34.15    0.98
   4  -7   2   33.62    0.82
   4  -7   2   33.57    1.01
   4   7   2   33.90    1.01
   4   7   2   33.55    0.83
   4   7   2   33.74    1.00
  -4   7  -2   32.97    1.07
  -4   7  -2   33.47    0.90
   4   7   2   34.32    0.83
  -5  -7  -2    8.97    0.38
   5  -7   2    9.34    0.37
   5  -7   2    9.78    0.30
  -5  -7  -2    9.10    0.31
   5  -7   2    9.40    0.29
   5   7   2    9.76    0.36
   5   7   2    9.60    0.30
  -5   7  -2    8.83    0.32
  -5   7  -2    9.19    0.41
  -6  -7  -2    0.37    0.11
   6  -7   2    0.11    0.06
   6  -7   2    0.11    0.07
  -6  -7  -2    0.15    0.06
  -6   7  -2    0.07    0.07
   6   7   2    0.14    0.06
   6   7   2    0.15    0.07
  -7  -7  -2    4.30    0.28
   7  -7   2    4.70    0.27
   7  -7   2    4.72    0.22
  -7  -7  -2    4.52    0.22
   7   7   2    4.53    0.21
  -7   7  -2    4.76    0.24
   7   7   2    4.58    0.26
  -7   7  -2    5.17    0.33
  -8  -7  -2   12.32    0.55
   8  -7   2   13.00    0.45
  -8  -7  -2   13.07    0.45
   8   7   2   13.52    0.44
  -8   7  -2   12.88    0.61
   9  -7   2    5.09    0.27
  -9  -7  -2    4.86    0.34
  -9   7  -2    4.73    0.37
   9   7   2    4.75    0.25
  10  -7   2    2.92    0.25
  10   7   2    2.83    0.21
 -12  -8   2    0.04    0.11
 -12   8   2    0.32    0.14
 -11  -8   2    2.79    0.27
 -11   8   2    2.65    0.29
 -11   8   2    2.61    0.29
 -10  -8   2    3.02    0.30
 -10  -8   2    2.74    0.23
 -10   8   2    3.13    0.30
 -10   8   2    2.97    0.33
 -10   8   2    3.14    0.26
  -9  -8   2    2.11    0.24
  -9  -8   2    2.10    0.21
   9  -8  -2    1.94    0.25
  -9   8   2    2.26    0.27
  -9   8   2    2.15    0.24
   9   8  -2    2.04    0.24
  -8  -8   2    1.03    0.15
   8  -8  -2    0.94    0.17
  -8  -8   2    0.92    0.16
   8   8  -2    1.16    0.17
  -8   8   2    1.06    0.17
  -8   8   2    1.37    0.20
  -7  -8   2    1.86    0.20
  -7  -8   2    1.27    0.15
   7  -8  -2    1.30    0.18
   7   8  -2    1.19    0.17
  -7   8   2    1.61    0.18
   6  -8  -2    0.07    0.08
  -6  -8   2    0.31    0.10
   6  -8  -2    0.13    0.10
  -6  -8   2    0.32    0.09
  -6   8   2    0.15    0.09
   6   8  -2    0.31    0.10
  -5  -8   2    0.06    0.05
   5  -8  -2    0.02    0.05
  -5  -8   2   -0.03    0.05
   5  -8  -2    0.05    0.07
   5  -8  -2    0.51    0.13
   5  -8  -2    0.07    0.05
  -5   8   2    0.12    0.08
   5   8  -2    0.00    0.04
  -5   8   2    0.06    0.06
   5   8  -2    0.03    0.05
  -4  -8   2  103.17    2.65
  -4  -8   2   97.17    2.57
   4  -8  -2  104.31    3.75
   4  -8  -2  102.15    2.90
  -4  -8   2  103.41    3.01
   4  -8  -2  101.02    3.00
  -4  -8   2  100.89    2.87
   4   8  -2  104.13    2.88
  -4   8   2  102.08    2.61
  -4   8   2  102.66    2.88
  -4   8   2  100.13    2.99
   3  -8  -2   78.66    2.38
  -3  -8   2   80.77    2.29
   3  -8  -2   79.10    2.99
  -3  -8   2   81.00    2.10
  -3  -8   2   82.49    2.38
   3  -8  -2   81.09    2.31
   3   8  -2   79.03    2.28
  -3   8   2   83.02    2.30
  -3   8   2   83.32    2.38
  -2  -8   2    9.01    0.34
  -2  -8   2    9.29    0.28
   2  -8  -2    9.10    0.45
   2  -8  -2    9.48    0.36
   2  -8  -2    9.62    0.36
  -2  -8   2    9.95    0.35
   2   8  -2    9.46    0.34
  -1  -8   2    1.28    0.07
  -1  -8   2    1.35    0.07
   1  -8  -2    1.26    0.10
  -1  -8   2    1.28    0.09
   1   8  -2    1.29    0.09
  -1   8   2    1.32    0.10
   0  -8   2    5.23    0.20
   0  -8  -2    4.83    0.16
   0  -8   2    4.91    0.19
   0   8   2    4.25    0.19
   1  -8   2    2.89    0.13
   1  -8   2    3.06    0.11
  -1  -8  -2    2.83    0.12
   1  -8   2    3.01    0.14
  -1   8  -2    3.00    0.10
   1   8   2    2.89    0.11
   1   8   2    3.01    0.14
   1   8   2    2.96    0.14
   2  -8   2    0.27    0.05
   2  -8   2    0.07    0.04
   2  -8   2    0.06    0.03
   2  -8   2    0.05    0.03
   2   8   2    0.06    0.05
   2   8   2   -0.04    0.03
   2   8   2    0.05    0.04
   3  -8   2    6.71    0.20
  -3  -8  -2    6.56    0.22
   3  -8   2    6.74    0.20
  -3  -8  -2    6.73    0.26
   3  -8   2    6.76    0.26
   3   8   2    6.92    0.21
  -3   8  -2    6.48    0.27
   3   8   2    7.04    0.27
   3   8   2    7.04    0.26
   3   8   2    6.82    0.21
   4  -8   2   10.64    0.30
  -4  -8  -2    9.80    0.38
   4  -8   2   10.54    0.30
  -4  -8  -2    9.89    0.32
   4  -8   2   10.48    0.38
   4   8   2   10.29    0.37
  -4   8  -2   10.27    0.33
  -4   8  -2   10.20    0.41
   4   8   2   10.15    0.31
   4   8   2   10.04    0.30
  -5  -8  -2   23.81    0.76
   5  -8   2   23.11    0.62
   5  -8   2   23.56    0.77
  -5  -8  -2   23.48    0.66
   5  -8   2   24.32    0.63
   5   8   2   24.50    0.63
  -5   8  -2   22.93    0.68
   5   8   2   24.30    0.76
   6  -8   2   15.12    0.55
  -6  -8  -2   14.30    0.45
  -6  -8  -2   14.54    0.55
   6  -8   2   14.80    0.45
   6   8   2   14.33    0.53
  -6   8  -2   14.51    0.48
   6   8   2   14.11    0.43
   7  -8   2    0.47    0.09
  -7  -8  -2    0.63    0.13
  -7  -8  -2    0.69    0.10
   7  -8   2    0.53    0.11
   7   8   2    0.55    0.09
  -7   8  -2    0.74    0.17
  -7   8  -2    0.70    0.12
   7   8   2    0.58    0.11
   8  -8   2    4.49    0.24
  -8  -8  -2    4.71    0.23
  -8  -8  -2    4.98    0.31
  -8   8  -2    3.78    0.32
   8   8   2    4.43    0.23
   9  -8   2    1.56    0.17
   9   8   2    1.60    0.17
  10  -8   2    0.29    0.11
  10   8   2    0.15    0.09
 -12  -9   2    1.07    0.19
 -12   9   2    1.08    0.21
 -11  -9   2    0.90    0.17
 -11   9   2    0.65    0.17
 -11   9   2    1.27    0.21
 -10  -9   2    0.58    0.13
 -10  -9   2    0.45    0.14
 -10   9   2    0.45    0.17
 -10   9   2    0.74    0.17
  -9  -9   2    0.34    0.11
  -9  -9   2    0.24    0.12
   9  -9  -2    0.21    0.12
   9   9  -2    0.24    0.11
  -9   9   2    0.42    0.13
  -9   9   2    0.52    0.16
  -8  -9   2    8.71    0.37
   8  -9  -2    8.35    0.45
  -8  -9   2    7.23    0.38
   8   9  -2    8.30    0.42
  -8   9   2    8.16    0.39
  -7  -9   2   12.78    0.50
   7  -9  -2   13.82    0.58
  -7  -9   2   12.98    0.47
  -7   9   2   12.95    0.50
   7   9  -2   12.46    0.54
  -6  -9   2    4.36    0.24
   6  -9  -2    3.81    0.21
  -6  -9   2    3.67    0.21
   6  -9  -2    4.24    0.28
  -6   9   2    3.98    0.25
   6   9  -2    4.05    0.25
   5  -9  -2   24.92    0.87
  -5  -9   2   25.71    0.77
   5  -9  -2   25.77    1.11
  -5  -9   2   26.12    0.74
   5  -9  -2   24.95    0.70
   5   9  -2   26.55    0.85
  -5   9   2   24.82    0.77
  -4  -9   2    0.97    0.12
  -4  -9   2    0.99    0.11
   4  -9  -2    1.04    0.13
   4  -9  -2    1.00    0.13
  -4  -9   2    0.97    0.13
  -4  -9   2    0.84    0.09
   4  -9  -2    1.02    0.16
   4   9  -2    0.96    0.12
  -4   9   2    0.87    0.12
  -4   9   2    0.95    0.12
  -4   9   2    1.01    0.12
  -3  -9   2   42.03    1.13
   3  -9  -2   41.77    1.31
   3  -9  -2   42.03    1.65
   3  -9  -2   42.08    1.27
  -3  -9   2   42.33    1.30
  -3  -9   2   41.83    1.25
  -3   9   2   43.81    1.27
  -3   9   2   41.14    1.29
   3   9  -2   43.17    1.25
  -2  -9   2   14.85    0.41
  -2  -9   2   15.10    0.49
  -2  -9   2   14.07    0.48
   2  -9  -2   14.29    0.50
   2  -9  -2   14.46    0.50
   2   9  -2   14.18    0.48
  -1  -9   2   22.00    0.65
  -1  -9   2   21.57    0.59
   1  -9  -2   21.29    0.67
  -1  -9   2   20.01    0.66
   1   9  -2   22.22    0.66
  -1   9   2   22.32    0.67
   0  -9  -2  120.45    3.35
   0  -9   2  125.74    3.35
   0  -9   2  118.46    3.33
   0  -9  -2  121.53    3.08
   1  -9   2   79.34    2.18
   1  -9   2   77.83    1.81
  -1  -9  -2   76.94    2.01
   1  -9   2   78.73    2.18
   1   9   2   81.55    2.19
   1   9   2   78.39    1.81
   1   9   2   76.11    2.19
   2  -9   2   61.81    1.66
   2  -9   2   58.52    1.37
   2  -9   2   56.98    1.36
   2  -9   2   57.79    2.12
  -2  -9  -2   56.50    1.54
   2  -9   2   58.45    1.36
   2   9   2   57.64    1.66
   2   9   2   59.24    1.66
  -2   9  -2   60.47    1.69
   2   9   2   58.86    1.37
   3  -9   2    0.01    0.03
  -3  -9  -2   -0.05    0.04
  -3  -9  -2    0.11    0.04
   3  -9   2    0.04    0.03
   3  -9   2    0.07    0.04
   3   9   2    0.08    0.03
   3   9   2    0.00    0.03
   3   9   2    0.07    0.04
  -3   9  -2    0.11    0.05
  -3   9  -2   -0.02    0.03
   3   9   2    0.06    0.04
  -4  -9  -2    7.14    0.25
   4  -9   2    7.32    0.24
   4  -9   2    7.34    0.30
   4  -9   2    7.46    0.24
  -4  -9  -2    7.03    0.30
   4   9   2    7.12    0.23
  -4   9  -2    7.20    0.32
  -4   9  -2    7.48    0.27
   4   9   2    7.06    0.24
   4   9   2    7.56    0.30
  -5  -9  -2    9.56    0.33
  -5  -9  -2    9.39    0.39
   5  -9   2    9.73    0.39
   5  -9   2    9.83    0.32
   5   9   2    9.52    0.38
   5   9   2   10.18    0.31
  -5   9  -2   10.04    0.35
   6  -9   2    6.31    0.31
   6  -9   2    6.48    0.25
  -6  -9  -2    6.84    0.33
  -6  -9  -2    6.21    0.25
  -6   9  -2    5.85    0.27
   6   9   2    6.28    0.29
   6   9   2    6.15    0.24
   7  -9   2    0.03    0.07
  -7  -9  -2    0.01    0.06
   7  -9   2    0.05    0.06
  -7  -9  -2   -0.06    0.07
   7   9   2    0.01    0.05
   7   9   2    0.02    0.06
  -7   9  -2    0.02    0.07
  -8  -9  -2    3.53    0.27
  -8  -9  -2    3.45    0.20
   8  -9   2    3.29    0.21
  -8   9  -2    3.73    0.31
   8   9   2    3.47    0.20
   9  -9   2    1.30    0.16
   9   9   2    1.17    0.14
  10  -9   2    1.72    0.20
  10   9   2    2.05    0.19
 -12 -10   2    0.22    0.13
 -12  10   2   -0.05    0.11
 -11 -10   2    4.27    0.29
 -11  10   2    3.72    0.30
 -11  10   2    3.76    0.31
 -10 -10   2    3.99    0.30
 -10 -10   2    3.75    0.26
 -10  10   2    3.43    0.36
 -10  10   2    3.47    0.29
  -9 -10   2    3.99    0.26
   9 -10  -2    4.45    0.34
  -9 -10   2    4.16    0.29
  -9  10   2    4.09    0.29
  -9  10   2    4.23    0.33
   8 -10  -2    0.03    0.09
  -8 -10   2    0.06    0.08
  -8 -10   2    0.06    0.08
  -8  10   2    0.08    0.09
   8  10  -2   -0.02    0.08
  -7 -10   2    4.47    0.27
   7 -10  -2    4.40    0.30
  -7 -10   2    5.11    0.26
  -7  10   2    4.83    0.28
   7  10  -2    3.96    0.27
  -6 -10   2   43.36    1.21
   6 -10  -2   44.95    1.41
  -6 -10   2   44.02    1.26
   6  10  -2   41.76    1.36
  -6  10   2   45.25    1.26
   5 -10  -2    1.06    0.11
   5 -10  -2    0.81    0.13
  -5 -10   2    1.01    0.12
  -5 -10   2    0.96    0.11
   5 -10  -2    1.05    0.18
   5  10  -2    1.00    0.13
  -5  10   2    1.09    0.13
  -4 -10   2   97.48    2.50
   4 -10  -2   98.15    2.84
  -4 -10   2   96.30    2.72
  -4 -10   2   94.22    2.44
  -4 -10   2   98.68    2.85
   4 -10  -2   99.47    3.57
   4 -10  -2   91.62    2.75
   4  10  -2   95.88    2.72
  -4  10   2   94.13    2.82
  -4  10   2   96.21    2.47
  -4  10   2   93.93    2.73
   3 -10  -2   46.58    1.45
  -3 -10   2   47.99    1.29
   3 -10  -2   46.96    1.88
  -3 -10   2   48.87    1.43
   3 -10  -2   48.74    1.49
  -3 -10   2   48.74    1.48
  -3  10   2   49.25    1.48
   3  10  -2   51.41    1.43
  -3  10   2   49.28    1.44
  -2 -10   2    2.49    0.11
   2 -10  -2    2.44    0.16
  -2 -10   2    2.53    0.14
   2 -10  -2    2.54    0.15
  -2 -10   2    2.65    0.15
   2  10  -2    2.43    0.14
  -1 -10   2   21.67    0.66
  -1 -10   2   21.04    0.64
  -1 -10   2   21.04    0.58
   1 -10  -2   21.00    0.67
  -1 -10   2   20.47    0.65
  -1  10   2   20.99    0.66
   1  10  -2   21.17    0.65
   0 -10   2  120.66    3.32
   0 -10   2  123.00    3.33
   0 -10  -2  119.58    3.06
   0 -10  -2  119.58    3.33
   1 -10   2    0.49    0.06
   1 -10   2    0.66    0.06
   1 -10   2    0.58    0.07
  -1 -10  -2    0.54    0.05
   1  10   2    0.65    0.08
   1  10   2    0.59    0.06
   2 -10   2   10.85    0.48
   2 -10   2   10.88    0.38
  -2 -10  -2   12.71    0.36
   2 -10   2   10.75    0.30
   2 -10   2   10.96    0.31
  -2  10  -2   11.12    0.36
   2  10   2   10.63    0.39
   2  10   2   11.20    0.31
   2  10   2   10.72    0.38
   3 -10   2   29.13    0.89
  -3 -10  -2   28.77    0.78
  -3 -10  -2   29.23    0.83
   3 -10   2   29.08    0.72
   3 -10   2   29.43    0.72
   3  10   2   29.42    0.89
   3  10   2   28.85    0.72
  -3  10  -2   29.55    0.91
   3  10   2   29.81    0.74
  -3  10  -2   28.61    0.79
   3  10   2   29.34    0.89
   4 -10   2    0.47    0.06
  -4 -10  -2    0.52    0.07
   4 -10   2    0.43    0.06
  -4 -10  -2    0.46    0.08
   4 -10   2    0.44    0.08
  -4  10  -2    0.32    0.07
  -4  10  -2    0.41    0.08
   4  10   2    0.49    0.06
   4  10   2    0.69    0.09
  -5 -10  -2   35.30    0.97
  -5 -10  -2   36.44    1.07
   5 -10   2   37.24    0.92
   5 -10   2   34.58    1.12
   5  10   2   36.48    0.91
   5  10   2   36.17    1.11
  -5  10  -2   36.38    1.00
  -6 -10  -2    8.71    0.38
   6 -10   2    9.13    0.32
   6 -10   2    8.39    0.39
  -6 -10  -2    9.30    0.32
   6  10   2    8.42    0.30
   6  10   2    9.04    0.38
  -6  10  -2    8.57    0.34
   7 -10   2    0.81    0.14
  -7 -10  -2    0.70    0.14
  -7 -10  -2    0.96    0.12
   7 -10   2    0.85    0.12
  -7  10  -2    0.92    0.14
   7  10   2    0.95    0.14
   7  10   2    0.98    0.11
   8 -10   2    2.22    0.19
  -8 -10  -2    2.07    0.16
  -8 -10  -2    1.61    0.20
  -8  10  -2    1.82    0.26
   8  10   2    2.00    0.15
   9 -10   2    1.25    0.16
   9  10   2    1.02    0.13
  10 -10   2    3.01    0.23
  10  10   2    2.80    0.21
 -12 -11   2    0.04    0.11
 -12  11   2    0.17    0.15
 -12  11   2    0.22    0.13
 -11 -11   2    0.18    0.12
 -11  11   2    0.20    0.14
 -11  11   2    0.47    0.14
 -10 -11   2    2.15    0.25
 -10 -11   2    1.97    0.22
 -10  11   2    1.90    0.28
 -10  11   2    2.40    0.28
  -9 -11   2    0.45    0.13
   9 -11  -2    0.32    0.13
  -9 -11   2    0.45    0.12
  -9  11   2    0.41    0.13
  -9  11   2    0.37    0.14
  -8 -11   2    2.29    0.22
   8 -11  -2    2.08    0.25
  -8 -11   2    2.67    0.20
   8  11  -2    2.41    0.22
  -8  11   2    2.55    0.25
  -7 -11   2    3.39    0.22
  -7 -11   2    2.99    0.20
   7 -11  -2    3.54    0.27
  -7  11   2    3.34    0.24
   7  11  -2    3.29    0.24
  -6 -11   2    0.43    0.10
  -6 -11   2    0.48    0.10
   6 -11  -2    0.51    0.12
  -6  11   2    0.36    0.11
   6  11  -2    0.52    0.12
  -5 -11   2   26.29    0.80
   5 -11  -2   27.99    1.18
  -5 -11   2   25.08    0.77
   5 -11  -2   28.10    0.93
   5  11  -2   26.85    0.80
   5  11  -2   27.24    0.89
  -5  11   2   27.48    0.82
  -4 -11   2    0.23    0.07
  -4 -11   2    0.28    0.07
   4 -11  -2    0.42    0.10
   4 -11  -2    0.26    0.08
  -4 -11   2    0.39    0.09
  -4 -11   2    0.40    0.07
   4 -11  -2    0.24    0.11
   4  11  -2    0.25    0.07
  -4  11   2    0.21    0.08
  -4  11   2    0.42    0.09
  -4  11   2    0.37    0.08
   3 -11  -2   26.16    0.87
  -3 -11   2   26.84    0.75
  -3 -11   2   27.42    0.88
   3 -11  -2   26.98    0.89
   3 -11  -2   29.11    1.14
  -3 -11   2   27.52    0.86
  -3  11   2   26.49    0.86
   3  11  -2   26.25    0.84
  -3  11   2   26.42    0.87
  -3  11   2   26.50    0.78
   2 -11  -2    0.03    0.05
   2 -11  -2    0.07    0.05
  -2 -11   2    0.03    0.04
  -2 -11   2    0.06    0.04
  -2 -11   2    0.10    0.04
   2  11  -2    0.16    0.05
   1 -11  -2    4.05    0.19
  -1 -11   2    3.44    0.18
  -1 -11   2    3.53    0.14
  -1 -11   2    3.44    0.18
  -1 -11   2    3.64    0.15
   1  11  -2    3.52    0.17
   0 -11  -2    8.73    0.34
   0 -11  -2    9.98    0.28
   0 -11   2    9.00    0.33
   0 -11   2    8.74    0.27
   0 -11   2    9.44    0.34
   1 -11   2   69.96    1.94
  -1 -11  -2   68.97    1.77
   1 -11   2   67.70    1.60
   1 -11   2   69.37    1.93
   1 -11   2   67.45    1.93
   1  11   2   69.00    1.60
   1  11   2   66.99    1.94
  -2 -11  -2  156.66    3.93
  -2 -11  -2  157.48    4.05
   2 -11   2  162.16    4.37
   2 -11   2  157.49    4.48
   2 -11   2  156.20    3.62
   2 -11   2  159.21    3.63
   2  11   2  161.23    3.63
  -2  11  -2  160.92    4.48
   2  11   2  159.47    4.37
  -2  11  -2  155.06    3.93
   2  11   2  163.09    4.38
   3 -11   2    1.83    0.10
   3 -11   2    2.13    0.11
  -3 -11  -2    1.89    0.13
   3 -11   2    1.96    0.10
  -3 -11  -2    1.97    0.11
   3 -11   2    2.10    0.14
   3  11   2    2.10    0.12
   3  11   2    1.91    0.13
  -3  11  -2    1.91    0.12
   3  11   2    1.97    0.10
  -3  11  -2    2.03    0.12
   4 -11   2    0.13    0.04
  -4 -11  -2    0.11    0.06
  -4 -11  -2    0.07    0.05
   4 -11   2    0.11    0.04
   4 -11   2    0.01    0.05
   4  11   2    0.12    0.05
  -4  11  -2    0.17    0.06
   4  11   2    0.04    0.04
   5 -11   2    1.80    0.12
  -5 -11  -2    1.51    0.13
  -5 -11  -2    1.93    0.18
   5 -11   2    1.87    0.16
   5  11   2    1.63    0.14
   5  11   2    1.62    0.11
  -5  11  -2    1.62    0.15
  -6 -11  -2    4.20    0.20
  -6 -11  -2    4.11    0.25
   6 -11   2    3.90    0.25
   6 -11   2    4.09    0.20
   6  11   2    3.67    0.23
  -6  11  -2    4.48    0.23
   6  11   2    4.02    0.19
   7 -11   2    4.54    0.28
  -7 -11  -2    4.58    0.23
   7 -11   2    4.94    0.24
  -7 -11  -2    5.27    0.30
   7  11   2    4.51    0.21
  -7  11  -2    4.84    0.26
   7  11   2    4.46    0.27
  -8 -11  -2    0.05    0.09
   8 -11   2    0.03    0.07
  -8 -11  -2   -0.03    0.07
  -8  11  -2   -0.02    0.12
   8  11   2    0.02    0.06
  -9 -11  -2    1.06    0.14
   9 -11   2    1.02    0.15
   9  11   2    0.96    0.13
  10 -11   2    0.10    0.10
 -12 -12   2    0.17    0.12
 -12  12   2    0.08    0.14
 -12  12   2    0.21    0.12
 -11 -12   2    5.06    0.32
 -11  12   2    4.34    0.32
 -11  12   2    4.76    0.35
 -10 -12   2    3.81    0.27
 -10  12   2    3.79    0.38
 -10  12   2    3.68    0.30
   9 -12  -2    3.11    0.29
  -9 -12   2    3.07    0.25
  -9 -12   2    3.74    0.25
  -9  12   2    3.92    0.29
   8 -12  -2    0.29    0.13
  -8 -12   2    0.25    0.10
  -8 -12   2    0.34    0.11
   8  12  -2    0.23    0.11
  -8  12   2    0.16    0.10
   7 -12  -2    3.46    0.27
  -7 -12   2    3.05    0.22
  -7 -12   2    3.22    0.21
  -7  12   2    3.15    0.23
   7  12  -2    3.31    0.24
  -6 -12   2   13.69    0.48
   6 -12  -2   13.04    0.58
  -6 -12   2   13.86    0.50
  -6  12   2   14.26    0.53
   6  12  -2   15.44    0.57
   5 -12  -2    0.32    0.12
   5 -12  -2    0.51    0.11
  -5 -12   2    0.40    0.09
  -5 -12   2    0.42    0.09
   5  12  -2    0.53    0.10
   5  12  -2    0.34    0.09
  -5  12   2    0.48    0.11
   4 -12  -2   71.10    2.74
  -4 -12   2   71.96    2.18
   4 -12  -2   72.92    2.12
  -4 -12   2   71.41    1.90
  -4 -12   2   73.64    2.09
   4 -12  -2   72.38    2.18
  -4 -12   2   74.31    1.87
   4  12  -2   70.48    2.08
   4  12  -2   72.21    1.89
  -4  12   2   68.23    1.89
  -4  12   2   73.00    2.16
  -3 -12   2    0.55    0.09
   3 -12  -2    0.66    0.11
   3 -12  -2    0.68    0.10
   3 -12  -2    1.23    0.17
  -3 -12   2    0.55    0.08
  -3 -12   2    0.66    0.10
  -3 -12   2    0.66    0.07
   3  12  -2    0.49    0.08
  -3  12   2    0.54    0.09
  -3  12   2    0.70    0.10
  -2 -12   2   14.82    0.54
   2 -12  -2   15.77    0.55
  -2 -12   2   15.70    0.53
   2 -12  -2   15.93    0.56
  -2 -12   2   16.10    0.46
   2  12  -2   16.56    0.54
  -1 -12   2   59.84    1.76
   1 -12  -2   63.00    1.79
  -1 -12   2   61.49    1.78
  -1 -12   2   62.73    1.79
  -1 -12   2   61.23    1.61
   1  12  -2   63.05    1.76
   0 -12  -2   43.39    1.17
   0 -12  -2   43.15    1.30
   0 -12   2   45.92    1.30
   0 -12   2   45.26    1.08
  -1 -12  -2   36.31    1.00
  -1 -12  -2   37.63    1.01
   1 -12   2   38.32    0.93
   1 -12   2   38.20    1.11
   1 -12   2   37.85    1.08
   1 -12   2   37.77    1.12
   1  12   2   39.98    1.13
   1  12   2   38.06    0.92
   2 -12   2   81.91    1.90
   2 -12   2   78.83    2.29
   2 -12   2   79.71    2.33
  -2 -12  -2   85.50    2.12
  -2 -12  -2   78.67    2.06
   2 -12   2   83.23    1.91
  -2  12  -2   81.81    2.32
   2  12   2   81.16    2.31
  -2  12  -2   79.70    2.06
   2  12   2   84.67    2.31
   2  12   2   82.32    1.90
   3 -12   2   18.83    0.48
   3 -12   2   18.18    0.60
   3 -12   2   18.47    0.49
   3 -12   2   18.50    0.48
  -3 -12  -2   17.33    0.52
  -3 -12  -2   18.16    0.55
   3  12   2   17.49    0.60
  -3  12  -2   18.08    0.53
   3  12   2   17.97    0.48
  -3  12  -2   17.81    0.59
   4 -12   2    0.90    0.12
  -4 -12  -2    0.92    0.10
  -4 -12  -2    0.88    0.11
   4 -12   2    0.77    0.09
  -4  12  -2    0.80    0.10
   4  12   2    0.87    0.11
   4  12   2    0.96    0.09
   5 -12   2   24.59    0.65
   5 -12   2   21.94    0.78
  -5 -12  -2   23.22    0.68
  -5 -12  -2   23.80    0.74
   5  12   2   23.67    0.78
   5  12   2   23.17    0.63
  -5  12  -2   23.92    0.70
  -6 -12  -2    6.18    0.31
   6 -12   2    6.28    0.26
   6 -12   2    6.05    0.32
  -6 -12  -2    6.41    0.27
  -6  12  -2    6.27    0.29
   6  12   2    6.38    0.25
   6  12   2    6.11    0.31
   7 -12   2    2.04    0.21
   7 -12   2    1.74    0.17
  -7 -12  -2    2.25    0.16
  -7 -12  -2    2.11    0.21
  -7  12  -2    2.10    0.20
   7  12   2    2.27    0.15
   7  12   2    2.14    0.18
  -8 -12  -2    1.22    0.14
  -8 -12  -2    1.00    0.16
   8 -12   2    1.06    0.14
  -8  12  -2    1.04    0.16
  -8  12  -2    0.71    0.18
   8  12   2    1.09    0.13
  -9 -12  -2    0.27    0.10
   9 -12   2    0.40    0.11
   9  12   2    0.27    0.09
  10 -12   2    2.01    0.22
 -11 -13   2    0.51    0.14
 -11  13   2    0.60    0.18
 -10 -13   2    1.06    0.18
 -10  13   2    1.10    0.21
  -9 -13   2    0.01    0.08
  -9 -13   2    0.05    0.08
   9 -13  -2    0.10    0.11
  -9  13   2    0.03    0.10
  -8 -13   2    0.01    0.08
  -8 -13   2    0.08    0.08
   8 -13  -2    0.05    0.10
  -8  13   2   -0.01    0.09
  -7 -13   2    0.87    0.13
  -7 -13   2    0.78    0.13
   7 -13  -2    0.62    0.15
  -7  13   2    0.77    0.14
   7  13  -2    0.57    0.13
  -6 -13   2    2.00    0.17
  -6 -13   2    1.89    0.16
   6 -13  -2    2.25    0.24
   6  13  -2    2.15    0.19
  -6  13   2    1.98    0.20
   5 -13  -2   14.18    0.57
  -5 -13   2   13.87    0.47
  -5 -13   2   14.03    0.46
   5 -13  -2   14.65    0.73
   5  13  -2   13.05    0.52
  -5  13   2   13.43    0.49
   4 -13  -2   34.49    1.43
   4 -13  -2   33.32    1.10
   4 -13  -2   35.31    1.13
  -4 -13   2   33.95    0.95
  -4 -13   2   35.42    0.96
  -4 -13   2   34.86    1.13
  -4  13   2   34.54    0.99
   4  13  -2   31.25    0.97
   4  13  -2   35.72    1.08
  -4  13   2   34.74    1.11
   3 -13  -2   28.62    0.91
  -3 -13   2   26.70    0.77
   3 -13  -2   29.28    1.19
  -3 -13   2   27.68    0.77
  -3 -13   2   27.05    0.91
   3 -13  -2   29.36    0.93
  -3 -13   2   27.85    0.89
   3  13  -2   27.40    0.88
   3  13  -2   28.45    0.80
  -3  13   2   26.08    0.80
  -2 -13   2   76.99    2.03
  -2 -13   2   77.24    2.28
  -2 -13   2   78.04    2.24
   2 -13  -2   79.59    2.32
   2  13  -2   80.15    2.23
  -1 -13   2    1.34    0.09
   1 -13  -2    1.29    0.12
  -1 -13   2    1.27    0.11
  -1 -13   2    1.48    0.09
  -1 -13   2    1.29    0.11
   1  13  -2    1.38    0.11
   0 -13  -2    8.17    0.26
   0 -13   2    8.03    0.32
   0 -13  -2    8.06    0.32
   0 -13   2    7.30    0.25
   1 -13   2    0.05    0.02
  -1 -13  -2    0.03    0.03
  -1 -13  -2    0.10    0.04
   1 -13   2    0.09    0.05
   1 -13   2    0.08    0.04
   1 -13   2    0.01    0.04
   1  13   2    0.00    0.04
   1  13   2    0.06    0.03
  -1  13  -2    0.05    0.04
   2 -13   2    0.70    0.07
  -2 -13  -2    0.78    0.08
   2 -13   2    0.72    0.09
   2 -13   2    0.71    0.06
  -2 -13  -2    0.64    0.08
   2 -13   2    0.70    0.07
   2  13   2    0.97    0.08
   2  13   2    0.61    0.09
  -2  13  -2    0.79    0.09
   3 -13   2   16.61    0.46
   3 -13   2   16.54    0.45
  -3 -13  -2   16.67    0.51
  -3 -13  -2   15.95    0.49
   3 -13   2   16.51    0.56
   3  13   2   16.46    0.56
  -3  13  -2   16.34    0.50
   3  13   2   16.74    0.45
   4 -13   2    7.75    0.34
  -4 -13  -2    7.74    0.31
  -4 -13  -2    7.09    0.28
   4 -13   2    7.65    0.26
  -4  13  -2    7.86    0.30
   4  13   2    7.23    0.32
   4  13   2    7.62    0.26
   5 -13   2    0.02    0.06
   5 -13   2    0.01    0.05
  -5 -13  -2    0.05    0.06
  -5 -13  -2    0.02    0.07
   5  13   2    0.01    0.06
  -5  13  -2    0.04    0.07
   5  13   2   -0.04    0.04
  -6 -13  -2    4.71    0.23
   6 -13   2    4.59    0.28
  -6 -13  -2    4.65    0.26
   6 -13   2    4.47    0.22
   6  13   2    4.78    0.26
  -6  13  -2    4.68    0.25
   6  13   2    4.87    0.21
   7 -13   2    6.85    0.30
   7 -13   2    7.10    0.37
  -7 -13  -2    6.37    0.34
  -7 -13  -2    7.22    0.30
   7  13   2    6.90    0.35
   7  13   2    6.89    0.28
  -7  13  -2    7.13    0.33
  -8 -13  -2    3.05    0.24
   8 -13   2    2.99    0.21
  -8 -13  -2    2.87    0.20
  -8  13  -2    2.89    0.23
   8  13   2    2.88    0.19
   9 -13   2    0.06    0.09
  -9 -13  -2    0.21    0.10
   9  13   2    0.07    0.08
  10 -13   2    0.53    0.14
 -11 -14   2    4.19    0.30
 -11  14   2    3.79    0.37
 -10 -14   2    3.97    0.28
 -10  14   2    3.87    0.31
  -9 -14   2    1.22    0.17
  -9 -14   2    1.55    0.20
  -9  14   2    1.57    0.22
  -8 -14   2    0.94    0.15
   8 -14  -2    0.61    0.16
  -8 -14   2    0.95    0.15
  -8  14   2    1.00    0.17
  -7 -14   2    1.29    0.15
  -7 -14   2    1.23    0.15
   7 -14  -2    1.14    0.19
  -7  14   2    1.32    0.18
   7  14  -2    1.06    0.16
   6 -14  -2   24.39    0.90
  -6 -14   2   24.72    0.75
  -6 -14   2   25.64    0.78
  -6  14   2   23.43    0.79
   6  14  -2   25.04    0.86
   5 -14  -2    0.89    0.15
  -5 -14   2    0.80    0.10
   5 -14  -2    0.83    0.18
  -5 -14   2    1.00    0.12
   5  14  -2    0.76    0.13
  -5  14   2    0.57    0.11
   5  14  -2    0.71    0.12
   4 -14  -2   55.90    1.70
  -4 -14   2   56.41    1.50
   4 -14  -2   53.31    1.51
   4 -14  -2   55.17    1.73
  -4 -14   2   55.90    1.48
   4 -14  -2   57.25    2.20
  -4 -14   2   54.83    1.74
  -4  14   2   55.84    1.52
  -4  14   2   57.97    1.72
   4  14  -2   57.20    1.67
   4  14  -2   54.44    1.50
   3 -14  -2   13.17    0.45
  -3 -14   2   12.95    0.40
  -3 -14   2   12.66    0.49
   3 -14  -2   13.48    0.66
  -3 -14   2   12.65    0.49
   3 -14  -2   13.34    0.51
   3 -14  -2   12.95    0.50
  -3 -14   2   13.17    0.42
   3  14  -2   12.63    0.44
  -3  14   2   12.79    0.45
   3  14  -2   13.48    0.48
   2 -14  -2   92.94    2.45
   2 -14  -2   99.29    2.74
  -2 -14   2   97.64    2.73
  -2 -14   2   96.43    2.78
  -2 -14   2   95.88    2.47
   2 -14  -2   96.69    2.81
   2  14  -2   94.76    2.45
   2  14  -2   94.98    2.71
  -1 -14   2   42.39    1.26
   1 -14  -2   40.24    1.12
  -1 -14   2   41.61    1.12
   1 -14  -2   41.47    1.26
  -1 -14   2   41.08    1.24
   1  14  -2   43.84    1.25
   1  14  -2   42.79    1.13
   0 -14  -2   81.86    2.07
   0 -14  -2   80.74    2.28
   0 -14  -2   77.22    2.03
   0 -14   2   83.34    1.89
   0 -14   2   80.99    2.27
   0  14  -2   77.89    2.04
   0  14   2   77.20    2.27
   1 -14   2    3.58    0.13
  -1 -14  -2    3.54    0.15
  -1 -14  -2    3.32    0.16
   1 -14   2    3.70    0.19
   1 -14   2    3.50    0.15
   1 -14   2    3.38    0.18
  -1  14  -2    3.05    0.16
   1  14   2    3.37    0.14
   2 -14   2    0.11    0.04
   2 -14   2    0.09    0.05
   2  14   2    0.17    0.06
  -2  14  -2    0.28    0.07
  -3 -14  -2    7.36    0.28
  -3 -14  -2    7.78    0.29
   3 -14   2    7.41    0.26
   3 -14   2    8.05    0.33
   3  14   2    7.63    0.26
  -3  14  -2    8.09    0.29
   3  14   2    7.98    0.33
  -4 -14  -2   24.23    0.71
  -4 -14  -2   25.01    0.75
   4 -14   2   24.33    0.82
   4 -14   2   25.51    0.67
  -4  14  -2   24.66    0.73
   4  14   2   25.15    0.66
   4  14   2   25.47    0.82
   5 -14   2    3.99    0.19
   5 -14   2    3.71    0.24
  -5 -14  -2    4.03    0.20
  -5 -14  -2    4.14    0.22
  -5  14  -2    3.86    0.22
   5  14   2    4.14    0.19
   5  14   2    3.67    0.23
  -6 -14  -2   13.25    0.50
  -6 -14  -2   13.14    0.44
   6 -14   2   13.01    0.54
   6 -14   2   13.33    0.44
  -6  14  -2   12.28    0.47
   6  14   2   12.99    0.52
   6  14   2   13.48    0.42
  -7 -14  -2    5.24    0.30
  -7 -14  -2    5.63    0.27
   7 -14   2    5.31    0.26
   7  14   2    5.52    0.25
  -7  14  -2    6.34    0.30
   7  14   2    5.66    0.31
  -8 -14  -2    1.04    0.17
   8 -14   2    0.67    0.13
  -8 -14  -2    0.97    0.14
   8  14   2    0.87    0.13
  -8  14  -2    0.73    0.15
   9 -14   2    1.22    0.17
  -9 -14  -2    1.34    0.16
  10 -14   2    0.68    0.15
 -11 -15   2    1.50    0.21
 -11  15   2    1.26    0.23
 -10 -15   2    4.15    0.28
 -10  15   2    3.54    0.35
  -9 -15   2    0.81    0.15
  -9 -15   2    0.76    0.15
  -9  15   2    0.86    0.17
  -8 -15   2    4.12    0.25
  -8 -15   2    4.35    0.27
   8 -15  -2    4.12    0.32
  -8  15   2    4.03    0.29
  -7 -15   2    1.49    0.17
  -7 -15   2    1.37    0.16
   7 -15  -2    1.40    0.21
  -7  15   2    1.27    0.19
  -6 -15   2   45.88    1.25
   6 -15  -2   43.34    1.46
  -6 -15   2   46.69    1.28
  -6  15   2   44.00    1.30
   6  15  -2   43.54    1.41
  -5 -15   2    0.98    0.12
   5 -15  -2    0.99    0.16
  -5 -15   2    0.82    0.11
   5 -15  -2    1.11    0.21
   5  15  -2    1.00    0.14
   5  15  -2    0.70    0.12
  -5  15   2    1.02    0.14
   4 -15  -2   47.57    1.87
  -4 -15   2   45.71    1.47
   4 -15  -2   45.02    1.46
   4 -15  -2   45.70    1.28
  -4 -15   2   49.04    1.25
   4 -15  -2   44.46    1.44
  -4 -15   2   46.00    1.26
   4  15  -2   45.22    1.27
   4  15  -2   45.86    1.41
  -4  15   2   46.54    1.29
   3 -15  -2    6.60    0.28
   3 -15  -2    6.97    0.33
  -3 -15   2    7.02    0.32
  -3 -15   2    6.69    0.26
  -3 -15   2    6.58    0.24
   3 -15  -2    6.47    0.31
  -3 -15   2    6.37    0.30
   3  15  -2    6.18    0.29
  -3  15   2    6.58    0.29
   3  15  -2    6.80    0.28
  -2 -15   2   54.07    1.57
   2 -15  -2   54.36    1.58
   2 -15  -2   52.17    1.40
   2 -15  -2   53.09    1.61
  -2 -15   2   51.82    1.58
  -2 -15   2   51.70    1.39
  -2  15   2   52.48    1.41
   2  15  -2   52.48    1.40
   2  15  -2   51.46    1.55
   1 -15  -2   23.47    0.69
  -1 -15   2   23.88    0.78
  -1 -15   2   23.74    0.68
   1 -15  -2   23.77    0.78
   1  15  -2   24.02    0.76
   1  15  -2   24.42    0.70
   0 -15   2    3.43    0.20
   0  15  -2    3.72    0.18
  -1 -15  -2    8.20    0.27
   1 -15   2    7.88    0.27
  -1 -15  -2    8.21    0.29
   1 -15   2    8.38    0.34
   1 -15   2    8.38    0.27
   1  15   2    8.15    0.26
  -1  15  -2    7.98    0.29
   2 -15   2   16.03    0.56
  -2 -15  -2   16.67    0.49
  -2 -15  -2   16.03    0.49
   2 -15   2   16.14    0.46
  -2  15  -2   16.77    0.50
   2  15   2   15.97    0.56
   2  15   2   16.70    0.46
  -3 -15  -2   12.25    0.40
   3 -15   2   12.56    0.37
   3 -15   2   11.69    0.45
  -3 -15  -2   12.28    0.40
   3  15   2   12.14    0.46
  -3  15  -2   11.17    0.40
   3  15   2   12.55    0.37
   4 -15   2   36.31    1.13
  -4 -15  -2   34.85    0.99
   4 -15   2   36.16    0.92
  -4 -15  -2   35.98    1.03
  -4  15  -2   36.17    1.01
   4  15   2   36.91    0.92
   4  15   2   35.67    1.12
   5 -15   2    1.02    0.11
   5 -15   2    0.78    0.13
  -5 -15  -2    0.91    0.11
  -5 -15  -2    0.84    0.12
   5  15   2    0.67    0.12
   5  15   2    0.65    0.09
  -5  15  -2    0.67    0.12
  -6 -15  -2    0.11    0.08
   6 -15   2    0.07    0.06
   6 -15   2    0.07    0.08
  -6 -15  -2    0.20    0.07
  -6  15  -2    0.09    0.08
   6  15   2    0.11    0.06
   6  15   2    0.07    0.07
  -7 -15  -2    3.56    0.24
  -7 -15  -2    4.04    0.23
   7 -15   2    3.49    0.21
  -7  15  -2    4.16    0.25
   7  15   2    3.58    0.20
  -8 -15  -2    2.94    0.23
  -8 -15  -2    3.31    0.22
   8 -15   2    3.04    0.22
  -8  15  -2    3.40    0.25
   8  15   2    3.13    0.20
   9 -15   2    1.22    0.17
  -9 -15  -2    1.33    0.17
  10 -15   2    0.43    0.14
 -11 -16   2    1.10    0.19
 -11  16   2    1.07    0.22
 -10 -16   2    1.92    0.22
 -10  16   2    1.69    0.24
  -9 -16   2    0.05    0.09
  -9 -16   2    0.03    0.08
  -9  16   2    0.13    0.12
  -8 -16   2    1.31    0.18
  -8 -16   2    1.20    0.16
  -8  16   2    1.52    0.21
  -7 -16   2   11.49    0.45
   7 -16  -2   10.56    0.54
  -7 -16   2   11.23    0.44
  -7  16   2   11.28    0.49
   6 -16  -2   14.70    0.64
  -6 -16   2   15.21    0.52
  -6 -16   2   14.74    0.52
  -6  16   2   14.82    0.56
  -5 -16   2   14.80    0.49
  -5 -16   2   14.66    0.49
   5 -16  -2   13.90    0.60
   5  16  -2   15.23    0.52
   5  16  -2   15.28    0.58
  -5  16   2   14.87    0.54
  -4 -16   2   35.94    0.98
   4 -16  -2   32.63    1.00
   4 -16  -2   34.75    1.47
  -4 -16   2   34.82    0.97
   4 -16  -2   35.96    1.15
  -4  16   2   34.63    1.02
   4  16  -2   35.27    1.11
   4  16  -2   33.37    0.99
   3 -16  -2    3.28    0.20
  -3 -16   2    3.07    0.20
   3 -16  -2    3.22    0.21
   3 -16  -2    3.14    0.21
  -3 -16   2    3.14    0.16
  -3 -16   2    3.54    0.21
  -3 -16   2    3.39    0.18
   3  16  -2    3.26    0.20
  -3  16   2    3.67    0.21
   3  16  -2    3.14    0.19
   2 -16  -2   13.55    0.46
  -2 -16   2   13.43    0.49
   2 -16  -2   13.41    0.52
  -2 -16   2   13.75    0.42
  -2 -16   2   13.83    0.44
   2 -16  -2   14.37    0.52
  -2 -16   2   13.11    0.51
   2  16  -2   13.91    0.50
  -1 -16   2   15.83    0.56
  -1 -16   2   15.02    0.47
   1 -16  -2   15.71    0.56
   1  16  -2   15.08    0.53
   1  16  -2   15.61    0.49
   0 -16  -2    2.62    0.13
   0 -16  -2    2.48    0.14
   0 -16  -2    2.38    0.17
   0 -16   2    2.45    0.16
   0  16  -2    2.38    0.14
  -1 -16  -2   10.29    0.33
  -1 -16  -2   10.25    0.34
   1 -16   2    9.68    0.32
   1 -16   2    9.75    0.39
  -1  16  -2    9.67    0.34
   1  16   2   10.01    0.31
  -2 -16  -2    0.70    0.08
  -2 -16  -2    0.59    0.08
   2 -16   2    0.67    0.11
   2 -16   2    0.58    0.08
   2  16   2    0.78    0.08
   2  16   2    0.70    0.11
  -2  16  -2    0.58    0.09
   3 -16   2    2.05    0.16
   3 -16   2    1.98    0.12
  -3 -16  -2    1.91    0.13
  -3 -16  -2    2.01    0.14
   3  16   2    1.90    0.15
  -3  16  -2    2.07    0.15
   3  16   2    2.06    0.12
   4 -16   2   50.92    1.60
  -4 -16  -2   54.63    1.42
  -4 -16  -2   53.98    1.46
   4 -16   2   54.27    1.32
   4  16   2   54.46    1.31
  -4  16  -2   53.18    1.44
   4  16   2   51.20    1.59
   5 -16   2   -0.02    0.06
  -5 -16  -2   -0.01    0.05
   5 -16   2   -0.01    0.05
  -5 -16  -2   -0.06    0.05
   5  16   2   -0.03    0.06
  -5  16  -2    0.03    0.07
   5  16   2   -0.01    0.05
   6 -16   2    5.12    0.30
  -6 -16  -2    4.65    0.26
  -6 -16  -2    4.97    0.24
   6 -16   2    5.11    0.24
   6  16   2    5.02    0.29
   6  16   2    5.17    0.23
  -6  16  -2    4.74    0.26
  -7 -16  -2    2.80    0.21
  -7 -16  -2    2.50    0.19
   7 -16   2    2.41    0.18
  -7  16  -2    2.53    0.23
   7  16   2    2.78    0.17
  -8 -16  -2    0.12    0.11
   8 -16   2    0.20    0.10
  -8 -16  -2    0.12    0.09
   8  16   2    0.08    0.08
  -8  16  -2    0.12    0.10
   9 -16   2    1.27    0.18
  -9 -16  -2    1.27    0.17
 -11 -17   2    2.08    0.24
 -11  17   2    2.00    0.29
 -10 -17   2    3.37    0.26
 -10  17   2    3.32    0.34
  -9 -17   2   -0.07    0.08
  -9 -17   2   -0.08    0.08
  -9  17   2   -0.01    0.10
  -8 -17   2   19.15    0.65
  -8 -17   2   18.32    0.67
  -8  17   2   18.86    0.71
  -7 -17   2    0.10    0.08
   7 -17  -2    0.09    0.11
  -7 -17   2   -0.02    0.07
  -7  17   2    0.11    0.10
  -6 -17   2   21.75    0.68
   6 -17  -2   20.48    0.81
  -6 -17   2   20.54    0.67
  -6  17   2   21.27    0.73
   5 -17  -2    7.41    0.39
  -5 -17   2    7.36    0.31
  -5 -17   2    7.21    0.29
  -5  17   2    7.17    0.34
   5  17  -2    7.32    0.33
   5  17  -2    6.34    0.34
  -4 -17   2    0.18    0.07
   4 -17  -2    0.16    0.08
  -4 -17   2    0.23    0.06
   4 -17  -2    0.14    0.10
   4 -17  -2    0.17    0.08
   4  17  -2    0.34    0.09
  -4  17   2    0.22    0.09
   4  17  -2    0.16    0.08
  -3 -17   2    3.41    0.21
   3 -17  -2    3.30    0.20
  -3 -17   2    3.03    0.16
   3 -17  -2    3.30    0.22
  -3 -17   2    3.17    0.17
   3 -17  -2    3.02    0.21
  -3  17   2    3.54    0.21
   3  17  -2    3.37    0.20
   3  17  -2    3.19    0.20
   2 -17  -2  113.03    2.90
  -2 -17   2  115.34    3.29
  -2 -17   2  117.88    2.93
   2 -17  -2  117.11    3.32
  -2 -17   2  110.63    2.87
  -2 -17   2  109.01    3.21
   2 -17  -2  116.00    3.23
  -2  17   2  116.28    2.91
   2  17  -2  107.46    3.19
   2  17  -2  112.31    2.90
  -1 -17   2   13.61    0.44
  -1 -17   2   14.21    0.52
   1 -17  -2   14.34    0.52
   1 -17  -2   14.41    0.46
   1  17  -2   13.46    0.45
   1  17  -2   13.42    0.50
  -1  17   2   13.50    0.46
   0 -17  -2    4.84    0.21
   0 -17  -2    4.50    0.19
   0 -17   2    3.95    0.23
   0  17  -2    3.92    0.20
  -1 -17  -2   12.09    0.37
  -1 -17  -2   11.17    0.39
   1 -17   2   11.71    0.45
   1 -17   2   11.48    0.36
  -1  17  -2   11.63    0.39
  -2 -17  -2    2.24    0.15
   2 -17   2    2.67    0.14
   2 -17   2    2.79    0.18
  -2 -17  -2    2.49    0.14
   2  17   2    2.39    0.14
   2  17   2    2.63    0.18
  -2  17  -2    2.53    0.15
   3 -17   2    2.52    0.15
   3 -17   2    2.55    0.18
  -3 -17  -2    2.62    0.16
  -3 -17  -2    2.52    0.15
   3  17   2    2.84    0.15
  -3  17  -2    2.45    0.16
   3  17   2    2.71    0.19
  -4 -17  -2   22.26    0.68
   4 -17   2   22.21    0.78
  -4 -17  -2   23.32    0.70
   4 -17   2   22.20    0.64
  -4  17  -2   22.92    0.70
   4  17   2   23.45    0.63
   4  17   2   23.04    0.78
  -5 -17  -2    6.19    0.29
   5 -17   2    6.40    0.33
  -5 -17  -2    6.33    0.28
   5 -17   2    6.23    0.26
  -5  17  -2    6.09    0.29
   5  17   2    5.79    0.24
   5  17   2    5.92    0.31
  -6 -17  -2    4.50    0.25
   6 -17   2    4.75    0.24
  -6 -17  -2    4.57    0.24
   6 -17   2    4.27    0.29
  -6  17  -2    4.79    0.27
   6  17   2    4.81    0.29
   6  17   2    4.68    0.22
   7 -17   2    0.55    0.11
  -7 -17  -2    0.55    0.13
  -7 -17  -2    0.33    0.10
   7  17   2    0.38    0.09
  -7  17  -2    0.50    0.13
   8 -17   2    8.83    0.39
  -8 -17  -2    9.47    0.43
  -8 -17  -2    9.55    0.40
  -8  17  -2    9.43    0.42
  -9 -17  -2    3.33    0.24
   9 -17   2    3.26    0.25
 -11 -18   2    0.09    0.11
 -11  18   2    0.09    0.14
 -10 -18   2    1.18    0.18
 -10  18   2    1.01    0.21
  -9 -18   2    0.10    0.10
  -9 -18   2    0.10    0.11
  -9  18   2    0.12    0.13
  -8 -18   2    0.69    0.13
  -8 -18   2    0.39    0.11
  -8  18   2    0.66    0.16
  -7 -18   2    6.76    0.32
  -7 -18   2    6.57    0.32
  -7  18   2    7.03    0.37
  -6 -18   2    5.34    0.27
   6 -18  -2    5.49    0.36
  -6 -18   2    5.62    0.27
  -6  18   2    5.63    0.32
  -5 -18   2   16.28    0.53
   5 -18  -2   15.77    0.66
  -5 -18   2   15.62    0.54
  -5  18   2   16.98    0.60
   5  18  -2   17.03    0.58
   4 -18  -2    4.15    0.24
  -4 -18   2    3.88    0.19
  -4 -18   2    3.59    0.21
   4 -18  -2    3.53    0.26
   4  18  -2    3.55    0.22
  -4  18   2    3.72    0.24
  -3 -18   2    2.76    0.15
   3 -18  -2    2.78    0.21
   3 -18  -2    2.69    0.20
  -3 -18   2    3.03    0.17
  -3 -18   2    3.06    0.20
   3 -18  -2    2.54    0.19
  -3  18   2    2.69    0.19
   3  18  -2    2.68    0.18
  -2 -18   2    2.83    0.15
   2 -18  -2    2.40    0.18
   2 -18  -2    2.26    0.17
  -2 -18   2    1.99    0.18
   2 -18  -2    2.33    0.19
  -2 -18   2    2.11    0.16
  -2  18   2    2.35    0.18
  -1 -18   2    0.92    0.12
   1 -18  -2    0.85    0.11
  -1 -18   2    0.86    0.10
  -1 -18   2    0.65    0.09
  -1  18   2    0.73    0.10
   1  18  -2    0.96    0.11
   0 -18  -2    1.04    0.10
   0 -18  -2    1.29    0.13
   0 -18   2    1.34    0.12
   0 -18   2    1.18    0.14
   0  18  -2    1.28    0.13
  -1 -18  -2    7.13    0.26
  -1 -18  -2    7.05    0.28
   1 -18   2    7.27    0.26
   1 -18   2    7.45    0.33
  -1  18  -2    7.42    0.28
   1  18   2    6.89    0.25
   2 -18   2    0.16    0.07
  -2 -18  -2    0.24    0.07
   2 -18   2    0.14    0.05
   2  18   2    0.23    0.08
   2  18   2    0.21    0.06
  -2  18  -2    0.08    0.05
   3 -18   2   12.68    0.50
   3 -18   2   13.24    0.40
  -3 -18  -2   12.56    0.43
  -3 -18  -2   12.43    0.42
  -3  18  -2   12.56    0.43
   3  18   2   11.81    0.39
   3  18   2   12.49    0.49
   4 -18   2    2.13    0.15
   4 -18   2    2.51    0.20
  -4 -18  -2    2.13    0.17
  -4 -18  -2    2.37    0.16
  -4  18  -2    2.25    0.18
   4  18   2    2.32    0.15
   4  18   2    2.17    0.19
   5 -18   2    5.51    0.32
  -5 -18  -2    6.45    0.29
  -5 -18  -2    6.03    0.28
   5 -18   2    6.12    0.27
   5  18   2    5.63    0.31
  -5  18  -2    6.28    0.30
   5  18   2    5.92    0.25
  -6 -18  -2    0.63    0.12
  -6 -18  -2    0.83    0.13
   6 -18   2    0.74    0.12
   6 -18   2    0.50    0.13
   6  18   2    0.67    0.13
  -6  18  -2    0.85    0.14
   6  18   2    0.59    0.10
   7 -18   2    0.23    0.09
  -7 -18  -2    0.44    0.12
  -7 -18  -2    0.21    0.09
  -7  18  -2    0.36    0.11
   8 -18   2    0.13    0.10
  -8 -18  -2    0.11    0.09
  -8 -18  -2    0.06    0.11
  -8  18  -2    0.11    0.11
   9 -18   2    0.80    0.16
  -9 -18  -2    0.61    0.14
 -11 -19   2    0.76    0.17
 -11  19   2    1.40    0.25
 -10 -19   2    0.12    0.11
 -10  19   2    0.12    0.14
  -9 -19   2    1.72    0.21
  -9 -19   2    1.63    0.20
  -9  19   2    1.77    0.25
  -8 -19   2    2.75    0.23
  -8 -19   2    2.99    0.22
  -8  19   2    2.92    0.29
  -7 -19   2    1.30    0.15
  -7 -19   2    1.24    0.16
  -7  19   2    1.33    0.20
  -6 -19   2    2.91    0.20
  -6 -19   2    2.99    0.19
  -6  19   2    2.81    0.26
  -5 -19   2   25.64    0.79
  -5 -19   2   26.71    0.79
   5 -19  -2   26.17    0.95
  -5  19   2   25.87    0.85
   5  19  -2   26.14    0.82
  -4 -19   2   75.25    1.97
   4 -19  -2   75.59    2.01
   4 -19  -2   74.89    2.26
  -4 -19   2   77.37    2.00
  -4  19   2   70.17    2.01
   4  19  -2   76.64    2.01
  -3 -19   2    5.85    0.27
  -3 -19   2    6.61    0.25
  -3 -19   2    6.01    0.31
   3 -19  -2    6.36    0.30
   3 -19  -2    6.50    0.34
  -3  19   2    6.70    0.31
   3  19  -2    6.44    0.29
  -2 -19   2   75.08    2.00
   2 -19  -2   77.29    2.04
   2 -19  -2   76.43    2.32
  -2 -19   2   79.40    2.04
  -2 -19   2   74.64    2.26
   2  19  -2   79.38    2.03
  -2  19   2   78.92    2.04
  -1 -19   2    0.23    0.08
   1 -19  -2    0.42    0.08
  -1 -19   2    0.35    0.07
  -1 -19   2    0.21    0.07
   1  19  -2    0.34    0.08
  -1  19   2    0.45    0.09
   0 -19  -2   19.33    0.57
   0 -19   2   17.69    0.65
   0  19  -2   19.04    0.58
   0  19   2   17.99    0.58
   1 -19   2    0.20    0.06
  -1 -19  -2    0.18    0.05
   1 -19   2    0.18    0.07
  -1 -19  -2    0.07    0.05
   1  19   2    0.43    0.07
  -1  19  -2    0.05    0.05
   2 -19   2   12.66    0.40
  -2 -19  -2   13.19    0.41
  -2 -19  -2   11.96    0.43
   2 -19   2   12.35    0.49
  -2  19  -2   12.75    0.43
   2  19   2   12.87    0.40
   3 -19   2   12.98    0.53
  -3 -19  -2   13.74    0.45
   3 -19   2   13.31    0.43
  -3 -19  -2   13.75    0.46
  -3  19  -2   13.69    0.47
   3  19   2   13.96    0.53
   3  19   2   13.35    0.42
  -4 -19  -2   19.55    0.61
  -4 -19  -2   19.54    0.62
   4 -19   2   19.60    0.58
   4 -19   2   19.12    0.71
   4  19   2   19.55    0.71
  -4  19  -2   19.33    0.63
  -5 -19  -2   11.60    0.42
   5 -19   2   11.44    0.50
   5 -19   2   10.81    0.39
  -5 -19  -2   10.43    0.41
   5  19   2   10.52    0.47
   5  19   2   11.19    0.38
  -5  19  -2   11.76    0.45
   6 -19   2    8.46    0.36
   6 -19   2    9.60    0.47
  -6 -19  -2    9.20    0.39
  -6 -19  -2    9.59    0.39
   6  19   2    9.46    0.44
   6  19   2    9.17    0.35
  -6  19  -2    9.86    0.41
  -7 -19  -2    0.60    0.12
   7 -19   2    0.68    0.12
  -7 -19  -2    0.73    0.13
  -7  19  -2    0.71    0.14
  -8 -19  -2   11.75    0.46
   8 -19   2   11.14    0.46
  -8  19  -2   11.21    0.49
  -9 -19  -2    4.82    0.29
 -11 -20   2    0.25    0.12
 -11  20   2   -0.13    0.13
 -10 -20   2    0.57    0.15
 -10  20   2    0.66    0.19
  -9 -20   2    0.22    0.11
  -9 -20   2    0.37    0.12
  -9  20   2    0.22    0.14
  -8 -20   2    0.50    0.12
  -8 -20   2    0.63    0.14
  -8  20   2    0.73    0.17
  -7 -20   2    1.93    0.20
  -7 -20   2    1.89    0.19
  -7  20   2    2.01    0.24
  -6 -20   2    3.81    0.22
  -6 -20   2    3.78    0.23
  -6  20   2    4.22    0.29
  -5 -20   2    0.23    0.08
  -5 -20   2    0.11    0.08
  -5  20   2    0.16    0.10
   5  20  -2    0.01    0.08
  -4 -20   2   28.10    0.86
   4 -20  -2   30.63    0.91
  -4 -20   2   30.00    0.85
   4  20  -2   28.49    0.89
  -4  20   2   28.66    0.91
  -3 -20   2    5.50    0.30
   3 -20  -2    5.90    0.29
  -3 -20   2    6.28    0.27
  -3 -20   2    5.62    0.24
   3  20  -2    5.87    0.28
  -3  20   2    5.86    0.29
  -2 -20   2    5.21    0.30
  -2 -20   2    5.74    0.24
  -2 -20   2    5.78    0.26
   2 -20  -2    6.43    0.30
  -2  20   2    5.11    0.27
   2  20  -2    6.34    0.28
   1 -20  -2    0.00    0.05
  -1 -20   2    0.10    0.06
  -1 -20   2    0.04    0.06
  -1  20   2    0.13    0.07
   1  20  -2    0.07    0.06
   0 -20  -2   11.22    0.41
   0 -20   2   11.81    0.47
   0 -20  -2   11.48    0.39
   0  20  -2   11.39    0.41
   0  20   2   11.31    0.41
   1 -20   2    5.56    0.29
  -1 -20  -2    5.16    0.25
  -1 -20  -2    5.14    0.22
  -1  20  -2    5.23    0.25
  -2 -20  -2    4.12    0.22
  -2 -20  -2    4.62    0.20
   2 -20   2    3.66    0.23
   2 -20   2    3.74    0.19
  -2  20  -2    3.33    0.21
   2  20   2    4.48    0.20
   3 -20   2   12.18    0.51
  -3 -20  -2   12.73    0.43
  -3 -20  -2   13.24    0.45
   3 -20   2   12.68    0.42
   3  20   2   12.17    0.51
  -3  20  -2   13.14    0.45
   3  20   2   13.23    0.41
  -4 -20  -2    0.53    0.09
  -4 -20  -2    0.61    0.11
   4 -20   2    0.54    0.10
   4 -20   2    0.42    0.11
   4  20   2    0.43    0.08
  -4  20  -2    0.41    0.11
   4  20   2    0.42    0.11
  -5 -20  -2    3.67    0.22
   5 -20   2    3.73    0.21
   5 -20   2    3.64    0.27
  -5 -20  -2    3.54    0.21
   5  20   2    3.52    0.19
   5  20   2    3.63    0.25
  -5  20  -2    3.80    0.24
  -6 -20  -2    0.02    0.08
   6 -20   2   -0.04    0.06
  -6 -20  -2   -0.02    0.08
   6 -20   2   -0.01    0.08
   6  20   2    0.00    0.08
  -6  20  -2    0.12    0.09
   7 -20   2   -0.01    0.07
  -7 -20  -2   -0.07    0.08
  -7 -20  -2   -0.13    0.07
  -7  20  -2    0.04    0.09
  -8 -20  -2    0.09    0.10
   8 -20   2    0.12    0.10
  -8  20  -2    0.17    0.13
  -9 -20  -2    0.18    0.11
 -11 -21   2    0.44    0.15
 -11  21   2    0.43    0.18
 -10 -21   2    0.16    0.11
 -10  21   2   -0.01    0.13
  -9 -21   2    1.78    0.22
  -9  21   2    1.56    0.24
  -8 -21   2    0.72    0.14
  -8 -21   2    0.94    0.16
  -8  21   2    0.85    0.18
  -7 -21   2    0.51    0.13
  -7 -21   2    0.49    0.11
  -7  21   2    0.61    0.14
  -6 -21   2    3.69    0.22
  -6 -21   2    3.64    0.23
  -6  21   2    3.99    0.28
  -5 -21   2   13.81    0.48
  -5 -21   2   14.53    0.51
  -5  21   2   13.97    0.56
  -4 -21   2   17.22    0.55
  -4 -21   2   16.93    0.57
   4 -21  -2   16.73    0.60
   4  21  -2   17.63    0.60
  -4  21   2   16.74    0.61
  -3 -21   2    5.49    0.26
   3 -21  -2    5.22    0.28
  -3 -21   2    5.38    0.29
  -3 -21   2    5.40    0.23
  -3  21   2    5.59    0.29
   3  21  -2    5.83    0.28
  -2 -21   2   42.41    1.19
   2 -21  -2   41.27    1.21
  -2 -21   2   43.77    1.19
  -2  21   2   44.11    1.23
   2  21  -2   43.40    1.21
  -1 -21   2   15.20    0.49
  -1 -21   2   14.52    0.57
   1 -21  -2   15.02    0.51
  -1  21   2   13.65    0.50
   1  21  -2   15.18    0.51
   0 -21  -2    2.07    0.16
   0 -21   2    1.35    0.16
   0  21  -2    2.06    0.16
   0  21   2    1.59    0.16
  -1 -21  -2   12.06    0.43
   1 -21   2   12.32    0.50
   1 -21   2   11.91    0.40
  -1 -21  -2   12.50    0.41
  -1  21  -2   12.78    0.44
  -2 -21  -2    4.74    0.24
  -2 -21  -2    5.10    0.22
   2 -21   2    5.12    0.23
   2 -21   2    4.65    0.27
  -2  21  -2    4.92    0.25
   3 -21   2    0.54    0.09
  -3 -21  -2    0.67    0.10
   3 -21   2    0.68    0.12
  -3 -21  -2    0.59    0.11
  -3  21  -2    0.52    0.10
   3  21   2    0.49    0.11
   4 -21   2    8.87    0.43
  -4 -21  -2    8.77    0.36
  -4 -21  -2    8.92    0.35
   4 -21   2    8.75    0.34
   4  21   2    9.01    0.42
  -4  21  -2    9.62    0.38
   5 -21   2    5.62    0.34
  -5 -21  -2    6.01    0.29
  -5 -21  -2    5.66    0.28
   5 -21   2    5.92    0.27
   5  21   2    5.53    0.32
  -5  21  -2    5.64    0.30
   6 -21   2    3.68    0.29
  -6 -21  -2    3.96    0.24
  -6 -21  -2    3.92    0.24
   6 -21   2    3.77    0.23
  -6  21  -2    3.95    0.27
   6  21   2    3.97    0.28
  -7 -21  -2   -0.04    0.08
   7 -21   2    0.01    0.08
  -7 -21  -2   -0.02    0.07
  -7  21  -2   -0.02    0.09
  -8 -21  -2    3.77    0.26
  -8  21  -2    4.63    0.31
  -9 -21  -2    1.31    0.18
 -10 -22   2    1.50    0.21
 -10  22   2    1.50    0.26
  -9 -22   2    3.58    0.27
  -9  22   2    3.29    0.34
  -8 -22   2    0.77    0.13
  -8 -22   2    0.48    0.13
  -8  22   2    0.92    0.19
  -7 -22   2   -0.01    0.06
  -7 -22   2   -0.03    0.08
  -7  22   2    0.10    0.11
  -6 -22   2   10.16    0.40
  -6 -22   2    9.94    0.42
  -6  22   2    9.55    0.46
  -5 -22   2    1.49    0.17
  -5 -22   2    1.60    0.15
  -5  22   2    1.35    0.19
   4 -22  -2    3.65    0.26
  -4 -22   2    3.80    0.20
  -4 -22   2    3.64    0.22
   4  22  -2    3.97    0.25
  -4  22   2    4.00    0.26
   3 -22  -2    2.55    0.20
  -3 -22   2    2.60    0.16
  -3 -22   2    2.66    0.18
   3  22  -2    2.43    0.19
  -3  22   2    2.74    0.21
  -2 -22   2    1.35    0.14
   2 -22  -2    1.32    0.16
  -2 -22   2    1.03    0.11
   2  22  -2    1.36    0.15
  -2  22   2    1.25    0.16
  -1 -22   2    2.11    0.18
   1 -22  -2    1.92    0.18
  -1 -22   2    1.99    0.15
  -1  22   2    1.64    0.17
   1  22  -2    1.89    0.16
   0 -22  -2   35.74    1.03
   0 -22   2   37.41    1.18
   0  22  -2   34.61    1.03
   0  22   2   36.45    1.04
  -1 -22  -2    0.05    0.05
   1 -22   2   -0.06    0.05
  -1 -22  -2    0.05    0.06
  -1  22  -2    0.04    0.06
  -2 -22  -2   11.88    0.40
  -2 -22  -2   11.46    0.43
   2 -22   2   11.51    0.49
   2 -22   2   11.60    0.40
  -2  22  -2   11.79    0.43
   3 -22   2    5.93    0.33
  -3 -22  -2    6.14    0.26
  -3 -22  -2    5.91    0.28
   3 -22   2    5.94    0.26
   3  22   2    5.96    0.33
  -3  22  -2    6.06    0.29
  -4 -22  -2    1.15    0.13
   4 -22   2    0.98    0.15
   4 -22   2    1.03    0.13
  -4 -22  -2    1.00    0.14
   4  22   2    0.80    0.14
  -4  22  -2    0.78    0.14
  -5 -22  -2    9.09    0.37
   5 -22   2    9.58    0.37
  -5 -22  -2    9.65    0.39
   5 -22   2    9.03    0.46
   5  22   2    9.36    0.45
  -5  22  -2    9.36    0.41
   6 -22   2    5.45    0.28
  -6 -22  -2    5.57    0.28
  -6 -22  -2    4.72    0.28
   6  22   2    4.64    0.32
  -6  22  -2    5.37    0.31
  -7 -22  -2    1.03    0.16
  -7 -22  -2    1.23    0.17
  -7  22  -2    0.83    0.16
  -8 -22  -2    0.48    0.13
  -8  22  -2    0.52    0.16
  -9 -22  -2   -0.07    0.10
 -10 -23   2    0.09    0.11
 -10  23   2    0.04    0.13
  -9 -23   2    1.03    0.18
  -9  23   2    1.42    0.23
  -8 -23   2    1.62    0.21
  -8 -23   2    1.33    0.18
  -8  23   2    1.52    0.23
  -7 -23   2    0.28    0.11
  -7 -23   2    0.24    0.09
  -7  23   2    0.18    0.11
  -6 -23   2    2.00    0.21
  -6 -23   2    2.25    0.17
  -6  23   2    1.95    0.23
  -5 -23   2    2.85    0.18
  -5 -23   2    3.07    0.22
  -5  23   2    2.34    0.25
  -4 -23   2    0.52    0.11
   4 -23  -2    0.62    0.14
  -4 -23   2    0.59    0.10
  -4  23   2    0.46    0.12
   4  23  -2    0.81    0.14
  -3 -23   2    0.10    0.08
  -3 -23   2    0.02    0.05
   3 -23  -2   -0.01    0.08
  -3  23   2    0.05    0.07
   3  23  -2   -0.03    0.06
  -2 -23   2    1.66    0.17
  -2 -23   2    1.49    0.14
   2 -23  -2    1.96    0.20
  -2  23   2    1.38    0.17
   2  23  -2    1.53    0.17
  -1 -23   2    0.81    0.12
   1 -23  -2    0.96    0.13
  -1  23   2    0.88    0.14
   1  23  -2    0.71    0.12
   0 -23   2    8.75    0.42
   0 -23  -2    9.24    0.38
   0  23   2    9.27    0.38
   0  23  -2    8.95    0.37
  -1 -23  -2    9.66    0.35
  -1 -23  -2   10.28    0.40
   1 -23   2    9.36    0.43
  -1  23  -2    9.44    0.38
   2 -23   2    6.94    0.36
  -2 -23  -2    7.45    0.32
  -2 -23  -2    7.31    0.29
  -2  23  -2    6.83    0.31
   3 -23   2    0.09    0.06
  -3 -23  -2   -0.03    0.06
  -3 -23  -2   -0.06    0.05
   3 -23   2    0.07    0.08
  -3  23  -2    0.05    0.07
   4 -23   2    5.61    0.27
   4 -23   2    5.46    0.33
  -4 -23  -2    6.00    0.29
  -4 -23  -2    5.66    0.26
  -4  23  -2    6.00    0.30
   4  23   2    5.65    0.33
  -5 -23  -2    3.94    0.24
   5 -23   2    3.67    0.22
  -5 -23  -2    3.94    0.23
   5 -23   2    3.44    0.28
   5  23   2    3.94    0.27
  -5  23  -2    3.14    0.24
  -6 -23  -2    0.66    0.13
  -6 -23  -2    0.63    0.12
   6  23   2    0.52    0.14
  -6  23  -2    0.62    0.14
  -7 -23  -2    0.84    0.15
  -7 -23  -2    0.47    0.12
  -7  23  -2    0.84    0.16
  -8 -23  -2    1.30    0.18
  -8  23  -2    1.15    0.20
  -9 -23  -2    0.01    0.10
 -10 -24   2    2.66    0.28
 -10  24   2    2.75    0.33
  -9 -24   2    1.41    0.20
  -9  24   2    1.69    0.26
  -8 -24   2   -0.01    0.10
  -8 -24   2   -0.02    0.08
  -8  24   2    0.06    0.12
  -7 -24   2    0.51    0.11
  -7 -24   2    0.50    0.14
  -7  24   2    0.46    0.15
  -6 -24   2    6.30    0.31
  -6 -24   2    6.69    0.33
  -6  24   2    7.17    0.39
  -5 -24   2    3.49    0.21
  -5 -24   2    3.20    0.22
  -5  24   2    3.78    0.27
  -4 -24   2   16.05    0.57
  -4 -24   2   15.81    0.54
   4  24  -2   17.00    0.60
  -4  24   2   16.20    0.61
  -3 -24   2    0.20    0.07
  -3 -24   2    0.13    0.08
   3 -24  -2    0.06    0.09
   3  24  -2    0.44    0.11
  -3  24   2    0.30    0.10
   2 -24  -2    5.84    0.31
  -2 -24   2    5.65    0.28
  -2 -24   2    5.74    0.26
   2  24  -2    5.40    0.29
  -2  24   2    5.61    0.30
   1 -24  -2    8.30    0.36
  -1 -24   2    7.72    0.33
  -1  24   2    7.77    0.35
   1  24  -2    7.85    0.34
   0 -24   2    0.59    0.13
   0 -24  -2    0.57    0.12
   0  24  -2    0.63    0.12
   0  24   2    0.67    0.13
  -1 -24  -2    3.95    0.21
  -1 -24  -2    3.84    0.23
   1 -24   2    3.43    0.25
  -1  24  -2    3.75    0.23
  -2 -24  -2    0.89    0.11
   2 -24   2    0.90    0.15
  -2 -24  -2    1.02    0.14
  -2  24  -2    0.95    0.14
   3 -24   2    0.25    0.10
  -3 -24  -2    0.28    0.08
  -3 -24  -2    0.31    0.10
  -3  24  -2    0.21    0.09
  -4 -24  -2    7.84    0.36
   4 -24   2    7.44    0.41
  -4 -24  -2    8.11    0.33
  -4  24  -2    8.38    0.37
   4  24   2    7.48    0.40
  -5 -24  -2    5.33    0.28
   5 -24   2    6.05    0.37
  -5 -24  -2    6.40    0.31
  -5  24  -2    5.99    0.33
   5  24   2    6.12    0.36
  -6 -24  -2    7.30    0.34
  -6 -24  -2    7.04    0.35
  -6  24  -2    7.23    0.38
  -7 -24  -2    1.03    0.16
  -7 -24  -2    1.32    0.18
  -7  24  -2    0.86    0.17
  -8 -24  -2    1.08    0.17
  -8  24  -2    1.34    0.22
  -9 -24  -2    0.10    0.11
 -10 -25   2    0.02    0.11
 -10  25   2   -0.12    0.13
  -9 -25   2    1.93    0.24
  -9  25   2    1.92    0.27
  -8 -25   2    1.73    0.19
  -8 -25   2    1.70    0.21
  -8  25   2    1.46    0.23
  -7 -25   2    1.57    0.17
  -7 -25   2    1.88    0.21
  -7  25   2    1.52    0.23
  -6 -25   2    1.42    0.19
  -6 -25   2    1.60    0.16
  -6  25   2    1.59    0.22
  -5 -25   2    0.86    0.12
  -5 -25   2    0.77    0.15
  -5  25   2    0.94    0.17
  -4 -25   2    0.12    0.10
  -4 -25   2    0.06    0.06
  -4  25   2    0.14    0.10
   4  25  -2    0.00    0.09
   3 -25  -2   -0.01    0.09
  -3 -25   2    0.15    0.08
  -3 -25   2    0.23    0.08
  -3  25   2    0.18    0.10
   3  25  -2    0.21    0.09
   2 -25  -2    8.33    0.39
  -2 -25   2    8.83    0.35
  -2 -25   2    9.10    0.38
  -2  25   2    8.57    0.39
   2  25  -2    8.29    0.38
   1 -25  -2    0.71    0.13
  -1 -25   2    0.69    0.12
  -1  25   2    0.61    0.13
   1  25  -2    0.84    0.14
   0 -25  -2   10.38    0.42
   0  25  -2    9.98    0.41
   0  25   2   10.11    0.42
   1 -25   2    9.84    0.46
  -1 -25  -2    9.98    0.40
  -1 -25  -2    8.81    0.36
  -1  25  -2    9.55    0.40
   2 -25   2    1.82    0.21
  -2 -25  -2    1.68    0.13
  -2 -25  -2    1.70    0.18
  -2  25  -2    1.80    0.19
  -3 -25  -2    2.07    0.15
   3 -25   2    2.11    0.23
  -3 -25  -2    2.20    0.20
  -3  25  -2    2.22    0.21
  -4 -25  -2    0.24    0.10
  -4 -25  -2    0.41    0.09
   4 -25   2    0.11    0.09
  -4  25  -2    0.29    0.11
   4  25   2    0.30    0.12
   5 -25   2    4.76    0.34
  -5 -25  -2    4.94    0.27
  -5 -25  -2    5.50    0.29
  -5  25  -2    5.33    0.31
   5  25   2    5.30    0.34
  -6 -25  -2    0.10    0.09
  -6 -25  -2    0.02    0.08
  -6  25  -2    0.22    0.12
  -7 -25  -2    3.95    0.26
  -7  25  -2    3.22    0.27
  -8 -25  -2   -0.09    0.09
  -8  25  -2   -0.12    0.11
 -10 -26   2    1.66    0.24
 -10  26   2    2.38    0.31
  -9 -26   2    0.03    0.11
  -9  26   2    0.10    0.13
  -8 -26   2    0.27    0.13
  -8  26   2    0.33    0.14
  -7 -26   2    2.23    0.24
  -7 -26   2    2.63    0.20
  -7  26   2    2.10    0.27
  -6 -26   2    0.31    0.09
  -6 -26   2    0.42    0.13
  -6  26   2    0.61    0.16
  -5 -26   2    4.85    0.28
  -5 -26   2    4.25    0.23
  -5  26   2    4.16    0.30
  -4 -26   2   11.84    0.48
  -4 -26   2   12.18    0.45
   4  26  -2   12.38    0.50
  -4  26   2   12.50    0.53
   3 -26  -2    4.56    0.28
  -3 -26   2    4.65    0.24
  -3 -26   2    4.86    0.27
  -3  26   2    4.67    0.29
   3  26  -2    4.90    0.28
   2 -26  -2    4.80    0.29
  -2 -26   2    4.06    0.25
  -2 -26   2    4.65    0.24
  -2  26   2    3.75    0.26
   2  26  -2    4.14    0.27
  -1 -26   2    0.12    0.09
   1 -26  -2    0.02    0.09
   1  26  -2   -0.10    0.06
  -1  26   2    0.00    0.08
   0 -26  -2   11.76    0.47
   0  26  -2   13.37    0.49
   0  26   2   11.98    0.48
   1 -26   2    1.00    0.16
  -1 -26  -2    1.12    0.13
  -1 -26  -2    0.81    0.14
  -1  26  -2    0.95    0.14
  -2 -26  -2    0.49    0.12
   2 -26   2    0.43    0.12
  -2 -26  -2    0.37    0.09
  -2  26  -2    0.47    0.12
  -3 -26  -2    0.95    0.15
  -3 -26  -2    0.90    0.12
   3 -26   2    0.93    0.16
  -3  26  -2    0.92    0.15
  -4 -26  -2    3.44    0.21
  -4 -26  -2    2.98    0.22
   4 -26   2    3.23    0.27
  -4  26  -2    3.50    0.25
  -5 -26  -2   -0.05    0.07
   5 -26   2    0.10    0.11
  -5 -26  -2    0.16    0.10
   5  26   2    0.03    0.09
  -5  26  -2    0.07    0.09
  -6 -26  -2    4.96    0.29
  -6 -26  -2    4.66    0.27
  -6  26  -2    4.56    0.31
  -7 -26  -2    0.34    0.12
  -7  26  -2    0.03    0.12
  -8 -26  -2    0.39    0.14
  -8  26  -2    0.61    0.17
 -10 -27   2    0.74    0.18
 -10  27   2    0.91    0.23
  -9 -27   2    0.80    0.17
  -9  27   2    1.36    0.24
  -8 -27   2    1.13    0.19
  -8  27   2    0.98    0.20
  -7 -27   2    2.30    0.22
  -7 -27   2    2.84    0.27
  -7  27   2    3.17    0.33
  -6 -27   2    0.23    0.09
  -6 -27   2    0.32    0.11
  -6  27   2    0.31    0.13
  -5 -27   2    0.01    0.08
  -5 -27   2    0.06    0.07
  -5  27   2   -0.05    0.10
  -4 -27   2    4.56    0.28
  -4 -27   2    4.81    0.25
  -4  27   2    4.35    0.30
   4  27  -2    5.12    0.31
  -3 -27   2    0.03    0.06
  -3 -27   2    0.08    0.09
   3 -27  -2    0.15    0.11
   3  27  -2    0.22    0.10
  -3  27   2    0.07    0.10
  -2 -27   2    0.22    0.10
   2 -27  -2    0.44    0.13
  -2 -27   2    0.23    0.08
  -2  27   2    0.07    0.10
   2  27  -2    0.22    0.11
  -1 -27   2    2.24    0.21
   1 -27  -2    2.48    0.23
  -1  27   2    2.75    0.25
   1  27  -2    2.34    0.22
   0 -27  -2    9.75    0.42
   0  27   2   10.42    0.43
   0  27  -2    9.17    0.41
  -1 -27  -2    6.29    0.33
  -1 -27  -2    6.24    0.28
  -1  27  -2    6.35    0.32
   2 -27   2    0.07    0.09
  -2 -27  -2    0.10    0.09
  -2 -27  -2    0.11    0.07
  -2  27  -2    0.01    0.08
   3 -27   2    0.01    0.08
  -3 -27  -2    0.08    0.08
  -3 -27  -2    0.07    0.06
  -3  27  -2    0.20    0.10
  -4 -27  -2    2.22    0.17
   4 -27   2    1.49    0.22
  -4 -27  -2    1.98    0.22
  -4  27  -2    2.22    0.23
  -5 -27  -2    2.83    0.23
  -5 -27  -2    2.74    0.20
  -5  27  -2    2.89    0.27
  -6 -27  -2   -0.09    0.08
  -6 -27  -2    0.00    0.08
  -6  27  -2    0.00    0.11
  -7 -27  -2    2.56    0.25
  -7  27  -2    2.20    0.26
  -8 -27  -2    0.20    0.11
  -8  27  -2    0.10    0.13
  -9 -28   2    0.21    0.13
  -9  28   2    0.04    0.13
  -8 -28   2    2.25    0.26
  -8  28   2    1.89    0.28
  -7 -28   2    0.79    0.17
  -7 -28   2    0.87    0.14
  -7  28   2    0.67    0.18
  -6 -28   2    0.42    0.13
  -6 -28   2    0.68    0.12
  -6  28   2    0.65    0.17
  -5 -28   2    0.05    0.07
  -5 -28   2    0.06    0.10
  -5  28   2    0.19    0.12
  -4 -28   2    1.55    0.19
  -4 -28   2    1.15    0.14
  -4  28   2    1.37    0.21
   4  28  -2    1.46    0.20
  -3 -28   2    5.42    0.27
  -3 -28   2    5.51    0.30
   3 -28  -2    5.11    0.32
  -3  28   2    6.07    0.35
   3  28  -2    5.50    0.31
  -2 -28   2    4.58    0.28
  -2 -28   2    4.19    0.24
   2 -28  -2    4.92    0.30
   2  28  -2    4.75    0.29
  -2  28   2    4.68    0.30
   1 -28  -2    0.23    0.10
   1  28  -2    0.24    0.11
  -1  28   2    0.04    0.09
   0 -28  -2    7.23    0.36
   0  28   2    8.42    0.39
   0  28  -2    7.44    0.36
  -1 -28  -2    0.12    0.07
  -1 -28  -2    0.24    0.10
  -1  28  -2    0.12    0.09
  -2 -28  -2    2.48    0.24
  -2 -28  -2    2.11    0.16
  -2  28  -2    2.15    0.22
   3 -28   2    3.85    0.30
  -3 -28  -2    4.27    0.23
  -3 -28  -2    4.11    0.26
  -3  28  -2    4.05    0.27
  -4 -28  -2    0.37    0.10
  -4 -28  -2    0.48    0.13
   4 -28   2    0.34    0.13
  -4  28  -2    0.60    0.14
  -5 -28  -2    0.00    0.09
  -5 -28  -2    0.05    0.09
  -5  28  -2    0.11    0.11
  -6 -28  -2    0.94    0.15
  -6 -28  -2    1.00    0.17
  -6  28  -2    0.95    0.20
  -7 -28  -2    0.12    0.11
  -7  28  -2    0.10    0.12
  -8 -28  -2    0.02    0.11
  -8  28  -2    0.09    0.13
  -9 -29   2    0.10    0.13
  -9  29   2    0.09    0.15
  -8 -29   2    0.73    0.17
  -8  29   2    0.29    0.16
  -7 -29   2    2.65    0.27
  -7  29   2    2.54    0.31
  -6 -29   2    0.19    0.09
  -6 -29   2    0.07    0.10
  -6  29   2    0.08    0.13
  -5 -29   2   -0.10    0.06
  -5 -29   2   -0.06    0.09
  -5  29   2   -0.01    0.09
  -4 -29   2    1.15    0.14
  -4 -29   2    1.27    0.18
  -4  29   2    1.13    0.20
   4  29  -2    1.27    0.19
  -3 -29   2    0.12    0.09
  -3 -29   2    0.12    0.07
   3 -29  -2    0.16    0.10
  -3  29   2   -0.02    0.08
   3  29  -2   -0.05    0.09
   2 -29  -2    9.55    0.45
  -2 -29   2    9.39    0.42
   2  29  -2    9.74    0.44
  -2  29   2    9.92    0.46
   1 -29  -2    0.06    0.09
   1  29  -2    0.17    0.10
  -1  29   2    0.01    0.09
   0 -29  -2    3.52    0.25
   0  29  -2    3.19    0.24
  -1 -29  -2    5.62    0.32
  -1  29  -2    6.11    0.32
  -2 -29  -2    1.38    0.15
  -2 -29  -2    1.53    0.20
  -2  29  -2    1.70    0.20
  -3 -29  -2    0.29    0.11
  -3 -29  -2    0.23    0.09
  -3  29  -2    0.37    0.12
  -4 -29  -2    2.38    0.18
  -4 -29  -2    2.55    0.25
   4 -29   2    2.68    0.29
  -4  29  -2    2.52    0.26
  -5 -29  -2    0.23    0.11
  -5 -29  -2    0.06    0.09
  -5  29  -2    0.28    0.13
  -6 -29  -2    0.03    0.10
  -6  29  -2    0.00    0.11
  -7 -29  -2    0.15    0.11
  -7  29  -2    0.09    0.12
  -8 -29  -2    0.23    0.12
  -8  29  -2    0.21    0.15
  -9 -30   2    0.07    0.13
  -9  30   2    0.15    0.16
  -8 -30   2    1.56    0.22
  -8  30   2    1.29    0.25
  -7 -30   2    0.09    0.12
  -7  30   2    0.39    0.16
  -6 -30   2    2.30    0.19
  -6 -30   2    2.36    0.26
  -6  30   2    2.62    0.30
  -5 -30   2    0.55    0.15
  -5 -30   2    0.23    0.09
  -5  30   2    0.14    0.13
  -4 -30   2    2.05    0.18
  -4 -30   2    2.00    0.22
  -4  30   2    1.78    0.24
   4  30  -2    2.16    0.24
  -3 -30   2    2.68    0.25
   3 -30  -2    2.64    0.27
  -3 -30   2    2.22    0.19
   3  30  -2    2.61    0.25
  -3  30   2    2.40    0.26
  -2 -30   2    0.70    0.14
   2 -30  -2    0.82    0.16
  -2  30   2    0.51    0.14
   2  30  -2    0.54    0.14
   1 -30  -2    9.30    0.43
   1  30  -2    9.38    0.43
  -1  30   2    8.58    0.42
   0 -30  -2    0.08    0.10
   0  30  -2    0.00    0.08
  -1 -30  -2    0.13    0.10
  -1  30  -2   -0.07    0.08
  -2 -30  -2    0.46    0.11
  -2 -30  -2    0.40    0.12
  -2  30  -2    0.40    0.12
  -3 -30  -2    3.21    0.25
  -3 -30  -2    2.98    0.21
  -3  30  -2    3.59    0.27
  -4 -30  -2    0.58    0.14
  -4 -30  -2    0.62    0.12
  -4  30  -2    0.41    0.14
  -5 -30  -2    0.10    0.11
  -5 -30  -2    0.09    0.09
  -5  30  -2   -0.09    0.10
  -6 -30  -2    0.33    0.13
  -6  30  -2    0.17    0.14
  -7 -30  -2    0.11    0.11
  -7  30  -2    0.18    0.14
  -9 -31   2    0.31    0.15
  -9  31   2    0.37    0.18
  -8 -31   2    0.62    0.16
  -8  31   2    0.97    0.23
  -7 -31   2    2.33    0.26
  -7  31   2    1.93    0.29
  -6 -31   2    2.88    0.22
  -6 -31   2    3.34    0.31
  -6  31   2    3.36    0.35
  -5 -31   2   -0.03    0.08
  -5 -31   2    0.21    0.12
  -5  31   2    0.02    0.11
  -4 -31   2    2.52    0.25
  -4 -31   2    2.35    0.19
  -4  31   2    2.95    0.31
   4  31  -2    2.73    0.27
  -3 -31   2    1.13    0.17
  -3 -31   2    0.82    0.14
   3 -31  -2    0.89    0.18
  -3  31   2    0.81    0.17
   3  31  -2    0.91    0.16
   2 -31  -2    7.88    0.42
  -2 -31   2    7.35    0.37
  -2  31   2    7.91    0.42
   2  31  -2    8.52    0.41
   1 -31  -2    0.70    0.15
   1  31  -2    0.57    0.15
  -1  31   2    0.81    0.16
   0 -31  -2   -0.08    0.07
   0  31  -2    0.13    0.10
  -1 -31  -2    0.15    0.10
  -1  31  -2   -0.03    0.09
  -2 -31  -2    5.01    0.31
  -2 -31  -2    4.41    0.26
  -2  31  -2    4.92    0.31
  -3 -31  -2    0.07    0.10
  -3 -31  -2   -0.01    0.07
  -3  31  -2   -0.01    0.09
  -4 -31  -2    5.28    0.32
  -4 -31  -2    5.42    0.29
  -4  31  -2    4.89    0.33
  -5 -31  -2    0.42    0.14
  -5 -31  -2    0.55    0.13
  -5  31  -2    0.31    0.15
  -6 -31  -2    0.35    0.14
  -6  31  -2    0.45    0.16
  -7 -31  -2    0.04    0.11
  -7  31  -2    0.01    0.13
  -9 -32   2   -0.01    0.12
  -9  32   2   -0.03    0.15
  -8 -32   2    1.01    0.19
  -8  32   2    1.20    0.26
  -7 -32   2    1.60    0.23
  -7  32   2    1.01    0.23
  -6 -32   2    0.98    0.20
  -6  32   2    0.97    0.22
  -5 -32   2   -0.08    0.09
  -5 -32   2    0.05    0.08
  -5  32   2    0.08    0.13
  -4 -32   2    0.81    0.16
  -4 -32   2    0.64    0.13
  -4  32   2    0.86    0.19
   4  32  -2    0.74    0.17
  -3 -32   2    0.26    0.10
  -3 -32   2    0.23    0.12
   3  32  -2    0.24    0.12
  -3  32   2    0.18    0.13
   2 -32  -2    0.16    0.13
  -2 -32   2    0.32    0.12
  -2  32   2    0.14    0.13
   2  32  -2    0.29    0.12
   1 -32  -2    4.38    0.30
  -1  32   2    4.48    0.31
   1  32  -2    4.40    0.29
   0 -32  -2    2.60    0.27
   0  32  -2    2.87    0.27
  -1 -32  -2   -0.07    0.09
  -1  32  -2   -0.01    0.09
  -2 -32  -2    1.08    0.18
  -2 -32  -2    1.20    0.16
  -2  32  -2    1.25    0.19
  -3 -32  -2    4.42    0.27
  -3 -32  -2    4.29    0.30
  -3  32  -2    4.45    0.31
  -4 -32  -2    0.00    0.09
  -4 -32  -2    0.16    0.09
  -4  32  -2    0.22    0.13
  -5 -32  -2    0.19    0.12
  -5  32  -2    0.12    0.12
  -6 -32  -2    0.04    0.11
  -6  32  -2   -0.07    0.11
  -7 -32  -2    0.04    0.11
  -7  32  -2   -0.01    0.13
  -8 -33   2    1.11    0.21
  -8  33   2    1.52    0.27
  -7 -33   2    0.57    0.16
  -7  33   2    0.42    0.17
  -6 -33   2    7.06    0.41
  -6  33   2    7.77    0.47
  -5 -33   2   -0.08    0.08
  -5 -33   2    0.19    0.12
  -5  33   2    0.30    0.15
  -4 -33   2    0.56    0.15
  -4 -33   2    0.42    0.11
  -4  33   2    0.19    0.13
  -3 -33   2    0.29    0.09
  -3 -33   2    0.13    0.11
  -3  33   2    0.19    0.13
   3  33  -2    0.56    0.14
  -2 -33   2    0.19    0.12
   2 -33  -2    0.30    0.14
  -2  33   2    0.28    0.14
   2  33  -2    0.08    0.11
   1 -33  -2    0.25    0.13
  -1  33   2    0.17    0.14
   1  33  -2    0.14    0.11
   0 -33  -2    0.24    0.13
   0  33  -2    0.24    0.12
  -1 -33  -2    0.86    0.17
  -1  33  -2    0.71    0.16
  -2 -33  -2    4.27    0.26
  -2 -33  -2    4.27    0.30
  -2  33  -2    4.06    0.31
  -3 -33  -2   -0.05    0.09
  -3 -33  -2    0.01    0.08
  -3  33  -2    0.27    0.12
  -4 -33  -2    3.04    0.23
  -4 -33  -2    3.27    0.27
  -4  33  -2    2.78    0.30
  -5 -33  -2    1.76    0.23
  -5  33  -2    1.45    0.23
  -6 -33  -2    0.02    0.11
  -6  33  -2    0.17    0.14
  -7 -33  -2   -0.26    0.09
  -7  33  -2    0.02    0.13
  -8 -34   2    0.13    0.14
  -8  34   2    0.28    0.19
  -7 -34   2    0.86    0.19
  -7  34   2    0.60    0.20
  -6 -34   2    3.75    0.31
  -6  34   2    2.81    0.35
  -5 -34   2    0.68    0.17
  -5  34   2    0.62    0.18
  -4 -34   2    0.10    0.09
  -4 -34   2    0.52    0.14
  -4  34   2    0.31    0.15
  -3 -34   2    0.05    0.10
   3  34  -2    0.15    0.12
  -3  34   2    0.15    0.13
   2 -34  -2   -0.02    0.10
  -2  34   2    0.04    0.12
   2  34  -2    0.10    0.12
   1 -34  -2   -0.06    0.10
  -1  34   2   -0.11    0.10
   1  34  -2   -0.07    0.09
   0 -34  -2    5.42    0.35
   0  34  -2    5.12    0.33
  -1 -34  -2    0.01    0.11
  -1  34  -2    0.15    0.12
  -2 -34  -2    1.27    0.20
  -2  34  -2    1.53    0.22
  -3 -34  -2    1.17    0.17
  -3 -34  -2    1.42    0.21
  -3  34  -2    1.30    0.21
  -4 -34  -2    1.17    0.20
  -4  34  -2    0.73    0.18
  -5 -34  -2    0.89    0.17
  -5  34  -2    0.86    0.20
  -6 -34  -2    0.47    0.15
  -6  34  -2    0.46    0.17
  -8 -35   2    0.67    0.18
  -8  35   2    0.25    0.18
  -7 -35   2   -0.02    0.12
  -7  35   2    0.02    0.14
  -6 -35   2    2.07    0.26
  -6  35   2    2.08    0.31
  -5 -35   2    1.21    0.21
  -5  35   2    1.25    0.25
  -4 -35   2    0.08    0.10
  -4 -35   2    0.07    0.12
  -4  35   2    0.11    0.13
  -3 -35   2    1.41    0.21
   3  35  -2    1.38    0.21
  -3  35   2    1.16    0.21
   2 -35  -2    0.37    0.16
   2  35  -2    0.50    0.15
  -2  35   2    0.55    0.17
   1 -35  -2    0.66    0.17
  -1  35   2    0.33    0.16
   1  35  -2    0.65    0.17
   0 -35  -2    1.13    0.20
   0  35  -2    0.91    0.18
  -1 -35  -2    2.94    0.30
  -1  35  -2    2.26    0.27
  -2 -35  -2    1.19    0.20
  -2  35  -2    0.90    0.19
  -3 -35  -2    1.38    0.22
  -3 -35  -2    1.39    0.18
  -3  35  -2    1.31    0.22
  -4 -35  -2    3.30    0.33
  -4  35  -2    3.67    0.31
  -5 -35  -2    4.81    0.34
  -5  35  -2    5.16    0.37
  -6 -35  -2    0.11    0.12
  -6  35  -2    0.01    0.15
  -7 -36   2   -0.03    0.12
  -7  36   2    0.02    0.15
  -6 -36   2    1.72    0.24
  -6  36   2    1.57    0.29
  -5 -36   2    0.05    0.12
  -5  36   2    0.17    0.15
  -4 -36   2    0.49    0.17
  -4  36   2    0.69    0.20
  -3 -36   2    0.01    0.10
  -3  36   2   -0.05    0.11
   3  36  -2    0.11    0.12
   2 -36  -2    0.61    0.18
   2  36  -2    0.79    0.17
  -2  36   2    0.37    0.16
   1 -36  -2    0.00    0.11
   1  36  -2   -0.07    0.10
  -1  36   2    0.07    0.13
   0 -36  -2    9.10    0.48
   0  36  -2    8.81    0.46
  -1 -36  -2    1.61    0.24
  -1  36  -2    1.47    0.23
  -2 -36  -2    1.91    0.25
  -2  36  -2    1.88    0.25
  -3 -36  -2    0.08    0.12
  -3  36  -2   -0.09    0.11
  -4 -36  -2    0.63    0.18
  -4  36  -2    0.73    0.19
  -5 -36  -2    0.34    0.15
  -5  36  -2    0.36    0.17
  -6 -36  -2    0.94    0.19
  -6  36  -2    0.43    0.17
  -7 -37   2    0.35    0.16
  -7  37   2    0.06    0.15
  -6 -37   2    0.22    0.15
  -6  37   2    0.58    0.21
  -5 -37   2    1.87    0.26
  -5  37   2    2.32    0.32
  -4 -37   2   -0.05    0.11
  -4  37   2    0.10    0.15
  -3 -37   2    0.40    0.15
  -3  37   2    0.75    0.20
   3  37  -2    0.37    0.16
   2 -37  -2    0.53    0.17
   2  37  -2    0.51    0.17
  -2  37   2    0.42    0.17
   1 -37  -2    0.35    0.15
   1  37  -2    0.35    0.15
   0 -37  -2    0.32    0.14
   0  37  -2    0.14    0.13
  -1 -37  -2    3.03    0.32
  -1  37  -2    3.02    0.31
  -2 -37  -2    0.01    0.11
  -2  37  -2   -0.15    0.10
  -3 -37  -2    0.63    0.17
  -3  37  -2    0.69    0.19
  -4 -37  -2    0.17    0.14
  -4  37  -2    0.33    0.16
  -5 -37  -2    1.02    0.20
  -5  37  -2    0.91    0.21
  -7 -38   2    0.08    0.15
  -7  38   2    0.05    0.17
  -6 -38   2    0.73    0.20
  -6  38   2    0.65    0.21
  -5 -38   2    0.54    0.17
  -5  38   2    0.75    0.22
  -4 -38   2    1.13    0.22
  -4  38   2    1.65    0.28
   3  38  -2    0.00    0.12
  -3  38   2    0.08    0.13
   2  38  -2   -0.07    0.12
  -2  38   2   -0.03    0.13
   1 -38  -2    0.07    0.14
   1  38  -2   -0.14    0.11
   0 -38  -2    6.33    0.41
   0  38  -2    5.43    0.38
  -1 -38  -2    2.77    0.31
  -1  38  -2    2.39    0.29
  -2 -38  -2    1.12    0.22
  -2  38  -2    1.12    0.22
  -3 -38  -2    1.88    0.26
  -3  38  -2    2.47    0.30
  -4 -38  -2    0.26    0.14
  -4  38  -2    0.18    0.15
  -5 -38  -2    0.09    0.13
  -5  38  -2   -0.19    0.12
  -6 -39   2   -0.05    0.12
  -6  39   2   -0.11    0.15
  -5 -39   2    1.03    0.21
  -5  39   2    0.14    0.18
  -4 -39   2    0.54    0.17
  -4  39   2    0.55    0.20
   3  39  -2    0.23    0.16
  -3  39   2    0.34    0.16
   2  39  -2    0.03    0.12
  -2  39   2    0.07    0.14
   1 -39  -2    0.41    0.18
   1  39  -2    0.24    0.16
   0 -39  -2    0.26    0.16
   0  39  -2    0.35    0.16
  -1 -39  -2    1.40    0.24
  -1  39  -2    1.17    0.23
  -2 -39  -2    0.97    0.22
  -2  39  -2    0.52    0.18
  -3 -39  -2    1.08    0.21
  -3  39  -2    1.09    0.23
  -4 -39  -2    1.55    0.24
  -4  39  -2    2.00    0.28
  -5 -39  -2   -0.14    0.12
  -5  39  -2    0.12    0.15
  -6 -40   2    0.43    0.18
  -6  40   2    0.13    0.18
  -5 -40   2   -0.03    0.12
  -5  40   2   -0.10    0.13
  -4 -40   2    1.33    0.24
  -4  40   2    1.52    0.29
   3  40  -2    0.38    0.18
  -3  40   2    0.67    0.20
  -2  40   2    0.05    0.14
   2  40  -2    0.07    0.13
   1 -40  -2    0.55    0.18
   1  40  -2    0.30    0.16
   0 -40  -2    1.11    0.23
   0  40  -2    1.28    0.23
  -1 -40  -2    0.76    0.20
  -1  40  -2    0.64    0.20
  -2 -40  -2    0.02    0.14
  -2  40  -2   -0.07    0.12
  -3 -40  -2    1.11    0.22
  -3  40  -2    0.94    0.22
  -4 -40  -2    1.46    0.24
  -4  40  -2    1.62    0.27
  -5 -41   2    0.58    0.19
  -5  41   2    0.26    0.21
  -4 -41   2    0.01    0.14
  -4  41   2    0.05    0.17
  -3  41   2   -0.22    0.12
  -2  41   2    0.48    0.19
   2  41  -2    0.26    0.16
   1 -41  -2    0.04    0.14
   1  41  -2    0.11    0.14
   0 -41  -2    0.10    0.15
   0  41  -2    0.44    0.18
  -1 -41  -2    0.92    0.21
  -1  41  -2    0.51    0.18
  -2 -41  -2    0.43    0.19
  -2  41  -2    0.42    0.18
  -3 -41  -2    0.13    0.15
  -3  41  -2    0.07    0.15
  -4 -41  -2    0.42    0.17
  -4  41  -2    0.45    0.18
  -5 -42   2    0.07    0.15
  -5  42   2    0.01    0.17
  -4  42   2    0.16    0.18
  -3  42   2    0.80    0.25
  -2  42   2    0.68    0.21
   2  42  -2    0.48    0.20
   1 -42  -2    0.41    0.19
   1  42  -2    0.34    0.16
   0 -42  -2    0.26    0.18
   0  42  -2    0.09    0.15
  -1 -42  -2    0.10    0.16
  -1  42  -2    0.11    0.16
  -2 -42  -2    0.26    0.17
  -2  42  -2    0.17    0.15
  -3 -42  -2    0.47    0.19
  -3  42  -2    0.51    0.20
  -4  43   2    0.43    0.20
  -3  43   2   -0.01    0.17
   2  43  -2    1.16    0.25
   1  43  -2   -0.09    0.13
   0 -43  -2    0.03    0.17
   0  43  -2   -0.15    0.13
  -1 -43  -2   -0.19    0.14
  -1  43  -2    0.06    0.16
  -2 -43  -2    0.15    0.15
  -2  43  -2    0.13    0.16
  -3  44   2    0.48    0.22
   2  44  -2    0.04    0.16
   1  44  -2   -0.02    0.14
   0 -44  -2    0.11    0.17
   0  44  -2   -0.02    0.15
  -1 -44  -2    0.22    0.18
  -1  44  -2    0.19    0.17
   1  45  -2   -0.10    0.14
   0 -45  -2    0.22    0.18
   0  45  -2    0.03    0.15
 -12   0   3    0.07    0.12
 -11   0   3    0.08    0.12
 -10   0   3    0.01    0.10
 -10   0   3   -0.15    0.06
  -9   0   3    0.19    0.13
  -9   0   3   -0.01    0.09
  -8   0   3    0.01    0.08
   8   0  -3   -0.11    0.07
  -8   0   3    0.03    0.07
  -8   0   3    0.02    0.08
  -7   0   3   -0.11    0.08
  -7   0   3   -0.04    0.06
   7   0  -3   -0.05    0.07
  -7   0   3   -0.03    0.07
  -6   0   3    0.02    0.07
  -6   0   3   -0.09    0.08
   6   0  -3    0.03    0.08
  -6   0   3   -0.10    0.07
   6   0  -3   -0.08    0.08
  -5   0   3   -0.18    0.09
  -5   0   3   -0.07    0.07
  -5   0   3    0.24    0.08
  -5   0   3   -0.11    0.07
   5   0  -3   -0.09    0.08
   5   0  -3    0.14    0.07
  -5   0   3   -0.13    0.08
   4   0  -3    0.23    0.07
  -4   0   3   -0.07    0.05
  -4   0   3   -0.01    0.05
   4   0  -3   -0.09    0.06
  -4   0   3   -0.05    0.08
  -4   0   3    0.12    0.06
   3   0  -3    0.02    0.04
  -3   0   3    0.06    0.05
  -3   0   3   -0.06    0.05
   3   0  -3   -0.08    0.05
  -3   0   3   -0.08    0.03
  -3   0   3   -0.11    0.05
  -2   0   3   -0.11    0.02
   2   0  -3   -0.03    0.04
   2   0  -3   -0.12    0.02
  -2   0   3   -0.07    0.03
   2   0  -3   -0.11    0.03
  -2   0   3   -0.07    0.03
  -2   0   3   -0.12    0.02
  -2   0   3   -0.11    0.03
   1   0  -3   -0.06    0.05
  -1   0   3    0.11    0.06
  -1   0   3   -0.07    0.04
  -1   0   3    0.01    0.05
   1   0  -3    0.22    0.05
   0   0  -3   -0.02    0.04
   0   0  -3   -0.09    0.03
   0   0   3    0.04    0.04
   0   0   3   -0.02    0.02
   0   0   3    0.02    0.04
   1   0   3    0.00    0.01
  -1   0  -3   -0.07    0.02
  -2   0  -3   -0.08    0.04
  -3   0  -3   -0.18    0.05
   3   0   3   -0.04    0.02
  -3   0  -3    0.00    0.05
   3   0   3   -0.04    0.02
  -4   0  -3    0.03    0.06
   4   0   3    0.00    0.03
   4   0   3   -0.03    0.02
  -4   0  -3    0.04    0.06
   4   0   3   -0.03    0.02
   4   0   3    0.02    0.03
   5   0   3   -0.22    0.06
  -5   0  -3    0.09    0.12
   5   0   3   -0.18    0.06
   5   0   3   -0.10    0.06
   6   0   3    0.05    0.05
   6   0   3    0.00    0.05
   6   0   3   -0.06    0.04
  -6   0  -3    0.03    0.08
   7   0   3   -0.15    0.06
  -7   0  -3    0.14    0.11
   7   0   3   -0.06    0.07
   8   0   3   -0.03    0.06
  -8   0  -3   -0.05    0.10
   9   0   3   -0.07    0.06
  10   0   3    0.00    0.08
 -12  -1   3    0.19    0.13
 -12   1   3    0.24    0.14
 -11  -1   3    3.64    0.29
 -11   1   3    3.37    0.28
 -10  -1   3    0.13    0.11
 -10  -1   3    0.05    0.11
 -10   1   3    0.08    0.12
 -10   1   3    0.06    0.10
  -9  -1   3   14.55    0.57
  -9  -1   3   13.58    0.59
  -9   1   3   13.29    0.55
  -9   1   3   13.83    0.60
  -8  -1   3    2.36    0.24
   8  -1  -3    2.42    0.26
  -8  -1   3    2.02    0.21
  -8   1   3    2.90    0.22
   8   1  -3    2.46    0.23
  -8   1   3    2.36    0.23
  -8   1   3    2.39    0.25
  -7  -1   3    0.40    0.11
  -7  -1   3    0.38    0.10
   7  -1  -3    0.38    0.12
  -7  -1   3    0.34    0.11
  -7   1   3    0.47    0.13
  -7   1   3    0.37    0.11
   7   1  -3    0.43    0.12
  -7   1   3    0.33    0.10
   6  -1  -3   25.47    0.80
  -6  -1   3   26.02    0.80
  -6  -1   3   26.47    0.80
   6  -1  -3   27.39    0.91
  -6  -1   3   26.83    0.83
   6   1  -3   25.14    0.80
  -6   1   3   26.54    0.83
  -6   1   3   25.82    0.80
   6   1  -3   26.05    0.90
  -5  -1   3   70.19    1.93
  -5  -1   3   75.38    1.99
  -5  -1   3   74.59    2.25
  -5  -1   3   73.56    2.81
   5  -1  -3   74.34    2.17
  -5  -1   3   72.15    2.15
  -5  -1   3   71.36    1.94
   5  -1  -3   73.70    2.25
  -5   1   3   74.54    2.82
  -5   1   3   72.05    1.94
  -5   1   3   74.24    2.15
  -5   1   3   73.07    2.24
   5   1  -3   74.54    2.25
  -5   1   3   75.66    2.00
   5   1  -3   79.14    2.17
  -4  -1   3   52.65    1.66
  -4  -1   3   52.66    1.59
   4  -1  -3   57.16    1.61
   4  -1  -3   54.77    1.66
  -4  -1   3   53.44    1.46
  -4  -1   3   54.53    2.09
  -4   1   3   54.04    1.66
  -4   1   3   53.52    1.60
   4   1  -3   52.28    1.66
  -4   1   3   57.33    2.10
  -4   1   3   55.16    1.47
   4   1  -3   53.11    1.60
   3  -1  -3   47.12    1.42
  -3  -1   3   47.56    1.79
  -3  -1   3   47.76    1.41
  -3  -1   3   46.24    1.23
   3  -1  -3   45.22    1.37
  -3  -1   3   47.01    1.37
  -3   1   3   47.14    1.79
   3   1  -3   46.13    1.37
  -3   1   3   46.28    1.37
   3   1  -3   46.78    1.42
  -3   1   3   46.14    1.41
  -3   1   3   46.42    1.24
  -2  -1   3    0.15    0.03
  -2  -1   3    0.20    0.06
  -2  -1   3    0.23    0.05
   2  -1  -3    0.14    0.06
   2  -1  -3    0.15    0.05
   2  -1  -3    0.16    0.05
  -2  -1   3    0.11    0.04
   2   1  -3    0.13    0.04
  -2   1   3    0.20    0.03
  -2   1   3    0.19    0.05
   2   1  -3    0.22    0.05
  -2   1   3    0.04    0.03
  -2   1   3    0.14    0.04
  -2   1   3    0.12    0.06
   1  -1  -3    3.38    0.15
  -1  -1   3    2.51    0.18
   1  -1  -3    2.97    0.19
  -1  -1   3    3.76    0.16
  -1  -1   3    3.52    0.15
   1   1  -3    3.54    0.15
  -1   1   3    3.16    0.15
  -1   1   3    2.60    0.18
  -1   1   3    3.66    0.16
   0  -1  -3  151.08    3.94
   0  -1   3  159.42    4.26
   0  -1   3  153.67    3.53
   0  -1   3  155.58    4.26
   0  -1  -3  162.69    5.53
   0   1   3  156.56    3.54
   0   1   3  161.20    4.26
   0   1   3  153.13    3.53
   0   1   3  156.58    4.26
   0   1  -3  160.02    5.52
  -1  -1  -3   23.10    0.66
   1  -1   3   23.91    0.66
   1  -1   3   24.39    0.66
   1   1   3   23.92    0.67
  -1   1  -3   24.50    0.86
  -2  -1  -3   58.02    1.55
   2   1   3   59.33    1.58
  -2   1  -3   57.24    1.55
   3  -1   3   13.31    0.40
  -3  -1  -3   13.97    0.46
   3  -1   3   13.67    0.40
   3   1   3   13.51    0.40
  -3   1  -3   12.57    0.52
  -3   1  -3   13.41    0.50
   3   1   3   13.81    0.41
  -3   1  -3   14.09    0.47
   4  -1   3    7.54    0.26
   4  -1   3    7.56    0.21
   4  -1   3    7.33    0.26
  -4  -1  -3    7.48    0.33
   4  -1   3    7.49    0.21
  -4  -1  -3    7.37    0.23
  -4   1  -3    7.13    0.35
  -4   1  -3    7.61    0.33
   4   1   3    7.70    0.22
   4   1   3    7.63    0.26
   4   1   3    7.76    0.27
   4   1   3    7.59    0.21
   5  -1   3   63.92    1.48
   5  -1   3   64.56    1.49
  -5  -1  -3   60.42    1.77
   5  -1   3   62.36    1.78
   5   1   3   62.46    1.78
   5   1   3   63.63    1.48
  -5   1  -3   62.93    1.78
   5   1   3   61.98    1.48
   6  -1   3    4.87    0.20
   6  -1   3    4.83    0.20
  -6  -1  -3    4.95    0.30
   6  -1   3    4.68    0.22
   6   1   3    4.72    0.22
  -6   1  -3    4.76    0.30
   6   1   3    4.78    0.20
   6   1   3    4.48    0.19
   7  -1   3   20.13    0.57
  -7  -1  -3   19.54    0.74
   7  -1   3   19.61    0.67
   7   1   3   19.83    0.57
   7   1   3   20.20    0.67
  -7   1  -3   19.76    0.75
   8  -1   3    0.51    0.10
  -8  -1  -3    0.58    0.15
  -8   1  -3    0.62    0.16
   8   1   3    0.62    0.10
   9  -1   3   -0.06    0.06
   9   1   3   -0.01    0.07
  10  -1   3    1.99    0.19
  10   1   3    1.71    0.17
 -12  -2   3    0.98    0.19
 -12   2   3    0.97    0.19
 -11  -2   3    1.25    0.20
 -11   2   3    1.37    0.22
 -10  -2   3    0.25    0.14
 -10  -2   3    0.45    0.13
 -10   2   3    0.43    0.15
 -10   2   3    0.67    0.15
  -9  -2   3    3.53    0.28
  -9  -2   3    4.08    0.28
  -9   2   3    3.63    0.30
  -9   2   3    4.03    0.27
  -9   2   3    4.07    0.28
  -8  -2   3    2.52    0.21
  -8  -2   3    2.60    0.22
   8  -2  -3    2.34    0.25
  -8   2   3    2.70    0.26
  -8   2   3    2.78    0.23
  -8   2   3    2.91    0.21
   8   2  -3    2.62    0.23
  -7  -2   3   12.73    0.48
  -7  -2   3   12.84    0.50
   7  -2  -3   12.16    0.54
   7   2  -3   13.12    0.54
  -7   2   3   12.03    0.48
  -7   2   3   12.82    0.51
  -6  -2   3   25.23    0.80
  -6  -2   3   25.05    0.77
  -6  -2   3   24.92    0.77
   6  -2  -3   23.42    0.77
   6  -2  -3   25.77    0.88
  -6   2   3   26.35    0.79
   6   2  -3   25.52    0.87
  -6   2   3   25.17    0.81
   6   2  -3   24.29    0.77
   5  -2  -3    0.38    0.10
  -5  -2   3   -0.07    0.09
  -5  -2   3   -0.04    0.08
  -5  -2   3    0.47    0.11
   5  -2  -3    0.11    0.10
  -5  -2   3    0.22    0.09
  -5  -2   3    0.17    0.09
  -5  -2   3   -0.14    0.11
   5   2  -3    0.25    0.08
  -5   2   3   -0.05    0.08
  -5   2   3    0.41    0.10
  -5   2   3    0.16    0.09
  -5   2   3    0.25    0.10
  -5   2   3    0.08    0.12
   5   2  -3    0.03    0.09
  -4  -2   3   22.81    0.78
   4  -2  -3   22.13    0.78
  -4  -2   3   23.95    0.99
   4  -2  -3   24.60    0.77
  -4  -2   3   22.65    0.75
  -4  -2   3   22.54    0.67
  -4   2   3   21.40    0.74
  -4   2   3   23.20    0.99
   4   2  -3   23.65    0.76
  -4   2   3   22.57    0.68
   4   2  -3   21.50    0.77
  -4   2   3   22.32    0.77
   3  -2  -3   13.39    0.50
  -3  -2   3   13.62    0.41
  -3  -2   3   13.41    0.63
   3  -2  -3   14.08    0.64
  -3  -2   3   15.39    0.49
   3  -2  -3   13.40    0.49
  -3  -2   3   14.26    0.49
   3   2  -3   13.53    0.49
  -3   2   3   14.07    0.50
  -3   2   3   14.40    0.49
  -3   2   3   13.81    0.64
   3   2  -3   13.79    0.48
  -2  -2   3    1.88    0.08
  -2  -2   3    2.10    0.12
   2  -2  -3    1.93    0.16
   2  -2  -3    1.79    0.12
  -2  -2   3    2.08    0.16
  -2  -2   3    1.94    0.12
   2  -2  -3    2.25    0.13
  -2   2   3    1.91    0.12
   2   2  -3    1.99    0.12
  -2   2   3    2.12    0.13
   2   2  -3    2.18    0.12
  -2   2   3    2.12    0.16
   1  -2  -3   20.52    0.80
   1  -2  -3   20.22    0.64
  -1  -2   3   20.35    0.61
  -1  -2   3   20.52    0.61
  -1  -2   3   20.32    0.79
   1   2  -3   20.20    0.62
  -1   2   3   19.81    0.61
  -1   2   3   19.44    0.62
   0  -2  -3   74.56    1.93
   0  -2   3   77.17    2.10
   0  -2   3   74.80    2.09
   0  -2   3   76.62    1.73
   0   2   3   78.45    2.11
   0   2   3   76.73    1.73
  -1  -2  -3   31.11    0.84
   1  -2   3   31.40    0.86
   1  -2   3   31.63    0.86
   1   2   3   30.92    0.87
  -2  -2  -3    0.11    0.05
   2   2   3    0.19    0.03
   2   2   3    0.22    0.03
  -3  -2  -3   72.27    1.97
   3  -2   3   74.67    2.02
   3  -2   3   75.12    2.02
  -3   2  -3   70.59    2.62
   3   2   3   75.53    2.03
   3   2   3   75.20    1.67
   3   2   3   76.53    2.02
   3   2   3   73.11    1.68
  -3   2  -3   72.18    2.19
  -3   2  -3   72.04    1.98
   4  -2   3    3.01    0.11
   4  -2   3    2.95    0.14
   4  -2   3    3.07    0.11
  -4  -2  -3    2.97    0.19
  -4  -2  -3    2.82    0.12
   4  -2   3    3.28    0.14
   4   2   3    2.89    0.11
  -4   2  -3    3.04    0.20
   4   2   3    3.10    0.15
   4   2   3    3.04    0.14
   4   2   3    2.93    0.11
  -4   2  -3    2.82    0.20
  -5  -2  -3   26.52    0.86
   5  -2   3   26.61    0.67
   5  -2   3   27.40    0.81
   5  -2   3   26.43    0.67
   5   2   3   26.75    0.81
   5   2   3   27.00    0.67
   5   2   3   26.16    0.68
  -5   2  -3   26.08    0.87
   6  -2   3    2.18    0.15
  -6  -2  -3    2.42    0.21
   6  -2   3    2.25    0.13
   6  -2   3    2.33    0.13
   6   2   3    2.29    0.15
   6   2   3    2.26    0.13
  -6   2  -3    2.44    0.24
   7  -2   3    2.98    0.17
  -7  -2  -3    3.34    0.26
   7  -2   3    3.12    0.20
  -7   2  -3    3.23    0.26
   7   2   3    2.84    0.17
   7   2   3    2.81    0.19
   8  -2   3    0.01    0.06
  -8  -2  -3    0.25    0.12
  -8   2  -3    0.14    0.11
   8   2   3   -0.09    0.05
   9  -2   3    0.02    0.07
   9   2   3    0.00    0.07
  10  -2   3    0.05    0.09
  10   2   3   -0.08    0.08
 -12  -3   3    0.24    0.14
 -12   3   3    0.15    0.12
 -11  -3   3    1.25    0.20
 -11   3   3    0.88    0.18
 -10  -3   3   -0.01    0.09
 -10  -3   3   -0.02    0.10
 -10   3   3    0.06    0.12
 -10   3   3   -0.03    0.09
  -9  -3   3   15.68    0.65
  -9  -3   3   16.68    0.62
  -9   3   3   16.48    0.63
  -9   3   3   16.21    0.62
  -9   3   3   15.93    0.67
   8  -3  -3    0.69    0.15
  -8  -3   3    0.84    0.15
  -8  -3   3    0.86    0.14
  -8   3   3    0.44    0.12
  -8   3   3    0.93    0.17
  -8   3   3    0.68    0.14
   8   3  -3    0.48    0.14
  -7  -3   3    0.61    0.13
   7  -3  -3    0.50    0.14
  -7  -3   3    0.35    0.11
   7   3  -3    0.60    0.13
  -7   3   3    0.22    0.11
  -7   3   3    0.49    0.12
   6  -3  -3    6.26    0.30
   6  -3  -3    5.67    0.33
  -6  -3   3    5.62    0.27
  -6  -3   3    5.55    0.28
   6   3  -3    4.95    0.30
  -6   3   3    5.38    0.28
  -6   3   3    5.57    0.29
   6   3  -3    5.12    0.29
  -5  -3   3  140.27    5.00
  -5  -3   3  138.73    3.83
   5  -3  -3  134.61    3.99
   5  -3  -3  133.15    3.85
  -5  -3   3  134.58    3.45
  -5  -3   3  134.50    3.99
  -5  -3   3  137.93    3.55
   5   3  -3  137.26    3.98
  -5   3   3  132.08    3.98
   5   3  -3  134.29    3.83
  -5   3   3  135.31    5.00
  -5   3   3  139.82    3.84
  -5   3   3  139.00    3.57
  -5   3   3  138.65    3.47
  -4  -3   3    0.12    0.06
  -4  -3   3    0.10    0.05
  -4  -3   3    0.00    0.05
   4  -3  -3    0.18    0.07
   4  -3  -3    0.36    0.08
   4   3  -3    0.04    0.05
  -4   3   3    0.20    0.06
   4   3  -3    0.19    0.06
  -4   3   3    0.10    0.08
  -4   3   3    0.13    0.07
   3  -3  -3    0.01    0.05
  -3  -3   3   -0.02    0.04
  -3  -3   3    0.06    0.03
   3  -3  -3    0.07    0.05
   3  -3  -3    0.00    0.05
  -3  -3   3    0.03    0.04
  -3   3   3   -0.07    0.04
  -3   3   3    0.00    0.04
   3   3  -3    0.09    0.05
  -3   3   3    0.10    0.07
   3   3  -3    0.01    0.05
  -2  -3   3   -0.02    0.02
   2  -3  -3   -0.02    0.03
   2  -3  -3   -0.03    0.03
  -2  -3   3   -0.02    0.02
  -2  -3   3    0.03    0.04
   2  -3  -3   -0.01    0.04
  -2  -3   3    0.01    0.03
  -2  -3   3   -0.01    0.02
  -2   3   3   -0.03    0.02
   2   3  -3   -0.02    0.02
  -2   3   3   -0.01    0.03
  -2   3   3    0.01    0.04
  -2   3   3   -0.03    0.03
   2   3  -3   -0.03    0.02
  -1  -3   3  117.04    3.14
   1  -3  -3  110.10    4.07
  -1  -3   3  111.65    4.06
  -1  -3   3  115.52    3.13
   1   3  -3  114.79    3.24
  -1   3   3  111.27    3.14
  -1   3   3  118.29    3.14
   0  -3  -3  104.83    2.69
   0  -3   3  108.17    3.76
   0  -3   3  106.25    2.91
   0  -3   3  107.47    2.42
   0  -3   3  107.84    2.91
   0   3   3  106.19    2.42
   0   3   3  106.76    2.92
   1  -3   3   66.93    1.82
  -1  -3  -3   65.27    1.72
   1  -3   3   67.82    1.82
   1   3   3   66.57    1.51
   1   3   3   67.32    1.83
   1   3   3   67.27    1.52
   2  -3   3   38.49    1.05
  -2  -3  -3   36.87    1.05
   2   3   3   38.72    1.07
   2   3   3   39.54    1.07
  -3  -3  -3    1.81    0.14
   3  -3   3    1.91    0.10
   3   3   3    1.82    0.10
  -3   3  -3    2.07    0.15
   3   3   3    2.02    0.08
   3   3   3    2.10    0.10
   3   3   3    1.97    0.08
  -3   3  -3    1.80    0.12
   4  -3   3    2.27    0.12
  -4  -3  -3    2.20    0.16
   4  -3   3    2.25    0.09
   4  -3   3    2.13    0.09
   4  -3   3    2.22    0.12
  -4  -3  -3    2.13    0.10
  -4   3  -3    2.07    0.10
   4   3   3    2.16    0.12
  -4   3  -3    2.13    0.17
  -4   3  -3    2.38    0.17
   4   3   3    2.22    0.10
   4   3   3    2.14    0.10
   4   3   3    2.43    0.12
  -5  -3  -3   58.74    1.68
   5  -3   3   61.17    1.41
   5  -3   3   60.02    1.41
   5  -3   3   58.51    1.70
  -5  -3  -3   57.46    1.51
   5   3   3   60.39    1.42
   5   3   3   59.55    1.69
  -5   3  -3   59.63    1.71
   5   3   3   61.27    1.42
   6  -3   3    2.45    0.14
  -6  -3  -3    2.09    0.22
   6  -3   3    2.52    0.16
   6  -3   3    2.33    0.13
   6   3   3    2.40    0.13
  -6   3  -3    2.66    0.25
   6   3   3    2.09    0.15
  -7  -3  -3    4.28    0.29
   7  -3   3    4.36    0.23
   7  -3   3    4.07    0.20
   7   3   3    3.90    0.19
   7   3   3    4.04    0.23
  -7   3  -3    4.14    0.31
  -8  -3  -3    2.68    0.27
   8  -3   3    2.93    0.18
   8   3   3    2.60    0.17
  -8   3  -3    2.67    0.29
   9  -3   3    0.01    0.07
   9   3   3   -0.09    0.06
  10  -3   3    1.54    0.17
  10   3   3    1.61    0.17
 -12  -4   3    2.79    0.29
 -12   4   3    2.59    0.29
 -11  -4   3    3.22    0.27
 -11   4   3    3.78    0.29
 -10  -4   3    2.02    0.23
 -10  -4   3    2.07    0.25
 -10   4   3    1.53    0.22
 -10   4   3    2.34    0.26
 -10   4   3    1.65    0.24
  -9  -4   3    0.85    0.17
  -9  -4   3    0.89    0.17
  -9   4   3    0.77    0.16
  -9   4   3    0.94    0.17
  -9   4   3    0.50    0.16
  -8  -4   3    8.73    0.42
   8  -4  -3    8.33    0.45
  -8  -4   3    8.02    0.38
  -8   4   3    8.83    0.43
  -8   4   3    9.69    0.42
   8   4  -3    8.62    0.44
   7  -4  -3   24.50    0.90
  -7  -4   3   25.34    0.82
  -7  -4   3   25.76    0.79
   7   4  -3   25.55    0.89
  -7   4   3   23.96    0.80
  -7   4   3   23.98    0.83
  -6  -4   3   62.06    1.70
   6  -4  -3   59.52    1.86
   6  -4  -3   62.75    1.67
  -6  -4   3   62.10    1.65
   6   4  -3   61.89    1.85
  -6   4   3   59.41    1.66
  -6   4   3   62.51    1.73
   6   4  -3   59.03    1.65
   5  -4  -3    0.58    0.12
  -5  -4   3    0.72    0.11
  -5  -4   3    0.80    0.13
   5  -4  -3    0.61    0.13
  -5  -4   3    0.68    0.12
  -5  -4   3    0.48    0.10
   5   4  -3    0.86    0.13
  -5   4   3    0.79    0.12
   5   4  -3    0.82    0.13
   5   4  -3    0.70    0.12
  -5   4   3    0.60    0.16
  -5   4   3    0.53    0.12
   4  -4  -3   12.66    0.65
   4  -4  -3   13.76    0.53
  -4  -4   3   14.41    0.52
  -4  -4   3   13.42    0.43
  -4  -4   3   13.42    0.49
   4  -4  -3   14.28    0.51
   4   4  -3   13.53    0.50
  -4   4   3   13.44    0.50
  -4   4   3   13.06    0.51
   4   4  -3   14.07    0.52
  -4   4   3   14.15    0.67
  -3  -4   3   45.07    1.29
   3  -4  -3   40.40    1.67
  -3  -4   3   43.11    1.15
   3  -4  -3   41.64    1.33
  -3  -4   3   43.93    1.32
   3  -4  -3   43.28    1.30
  -3   4   3   43.69    1.29
  -3   4   3   44.37    1.33
   3   4  -3   44.18    1.32
   3   4  -3   44.83    1.28
  -3   4   3   43.02    1.68
   2  -4  -3   32.71    1.23
  -2  -4   3   31.19    0.95
  -2  -4   3   30.25    0.81
   2  -4  -3   30.29    0.94
   2  -4  -3   31.55    0.97
  -2  -4   3   31.51    0.93
   2   4  -3   31.54    0.95
  -2   4   3   31.14    0.96
  -2   4   3   31.27    0.94
   2   4  -3   30.71    0.92
  -1  -4   3   38.88    1.13
   1  -4  -3   39.83    1.47
  -1  -4   3   37.88    1.12
  -1  -4   3   40.21    1.12
   1   4  -3   38.92    1.14
  -1   4   3   37.83    1.12
  -1   4   3   39.44    1.13
   0  -4   3   69.50    1.92
   0  -4   3   69.26    1.59
   0  -4  -3   68.32    1.76
   0  -4   3   70.19    1.92
   0  -4   3   71.44    2.48
   0   4   3   69.93    1.59
   0   4   3   69.06    1.93
   1  -4   3   48.06    1.30
  -1  -4  -3   45.16    1.23
   1  -4   3   47.61    1.30
   1   4   3   48.13    1.08
   1   4   3   47.33    1.32
   1   4   3   47.21    1.09
   2  -4   3    0.02    0.02
  -2  -4  -3   -0.05    0.03
  -2   4  -3    0.10    0.04
   2   4   3    0.02    0.02
   2   4   3    0.04    0.02
   2   4   3    0.01    0.02
   2   4   3    0.01    0.02
   3  -4   3   54.16    1.49
   3  -4   3   53.55    1.22
   3  -4   3   53.54    1.22
  -3  -4  -3   52.94    1.46
   3   4   3   54.74    1.50
   3   4   3   52.20    1.23
   3   4   3   53.89    1.49
   3   4   3   53.57    1.24
  -3   4  -3   52.91    1.61
  -4  -4  -3    1.05    0.07
   4  -4   3    1.10    0.09
   4  -4   3    1.06    0.07
   4  -4   3    1.09    0.07
  -4  -4  -3    1.11    0.13
   4   4   3    1.13    0.09
   4   4   3    1.22    0.07
   4   4   3    1.12    0.07
  -4   4  -3    1.14    0.08
  -4   4  -3    1.01    0.13
   4   4   3    1.13    0.08
  -5  -4  -3   36.54    1.10
  -5  -4  -3   35.27    0.96
   5  -4   3   37.01    0.90
   5  -4   3   38.18    0.90
   5  -4   3   36.22    1.09
   5   4   3   36.92    0.91
   5   4   3   37.73    0.91
   5   4   3   36.42    1.08
  -5   4  -3   36.21    1.13
  -6  -4  -3    0.73    0.13
   6  -4   3    0.81    0.10
   6  -4   3    0.82    0.09
   6  -4   3    0.78    0.09
  -6   4  -3    0.93    0.16
   6   4   3    0.73    0.09
   6   4   3    0.89    0.11
   7  -4   3    0.02    0.05
   7  -4   3    0.07    0.07
  -7  -4  -3    0.00    0.08
   7   4   3   -0.01    0.06
   7   4   3   -0.13    0.05
  -7   4  -3   -0.07    0.09
   8  -4   3    0.29    0.09
  -8  -4  -3    0.42    0.13
   8   4   3    0.29    0.08
  -8   4  -3    0.57    0.16
   9  -4   3    2.17    0.19
   9   4   3    2.03    0.17
  10  -4   3    0.25    0.10
  10   4   3    0.12    0.09
 -12  -5   3    0.28    0.14
 -12   5   3    0.12    0.12
 -11  -5   3    0.41    0.14
 -11   5   3    0.19    0.12
 -10  -5   3    0.09    0.11
 -10  -5   3   -0.08    0.08
 -10   5   3    0.08    0.10
 -10   5   3    0.00    0.11
 -10   5   3    0.13    0.10
  -9  -5   3    1.12    0.18
  -9  -5   3    1.18    0.18
  -9   5   3    1.15    0.18
  -9   5   3    0.85    0.18
  -9   5   3    1.07    0.19
  -8  -5   3    0.25    0.11
  -8  -5   3    0.66    0.13
   8  -5  -3    0.36    0.13
  -8   5   3    0.31    0.11
  -8   5   3    0.37    0.12
   8   5  -3    0.49    0.14
  -7  -5   3    0.24    0.10
   7  -5  -3    0.07    0.11
  -7  -5   3    0.18    0.10
   7   5  -3    0.22    0.11
  -7   5   3    0.07    0.11
  -7   5   3    0.18    0.10
   6  -5  -3    0.24    0.10
  -6  -5   3    0.12    0.09
   6  -5  -3    0.13    0.09
  -6  -5   3    0.14    0.08
   6   5  -3    0.05    0.09
   6   5  -3   -0.04    0.09
  -6   5   3    0.11    0.08
  -5  -5   3   12.25    0.43
   5  -5  -3   12.07    0.44
   5  -5  -3   12.74    0.50
  -5  -5   3   12.08    0.51
  -5  -5   3   12.70    0.43
  -5   5   3   11.97    0.44
  -5   5   3   11.80    0.64
   5   5  -3   12.20    0.44
   5   5  -3   12.67    0.49
   5   5  -3   12.50    0.50
   4  -5  -3   12.30    0.48
  -4  -5   3   12.42    0.48
   4  -5  -3   12.05    0.49
  -4  -5   3   11.93    0.40
  -4  -5   3   12.56    0.46
   4  -5  -3   12.18    0.61
   4   5  -3   12.84    0.47
   4   5  -3   12.55    0.48
  -4   5   3   12.93    0.62
  -4   5   3   12.39    0.47
  -4   5   3   12.08    0.48
   3  -5  -3    2.37    0.15
   3  -5  -3    2.07    0.19
  -3  -5   3    2.20    0.14
  -3  -5   3    2.30    0.15
  -3  -5   3    2.02    0.10
   3  -5  -3    1.89    0.15
  -3   5   3    1.98    0.15
   3   5  -3    2.09    0.14
  -3   5   3    2.13    0.19
  -3   5   3    2.19    0.14
   3   5  -3    2.09    0.14
   2  -5  -3   25.38    0.82
  -2  -5   3   25.10    0.79
   2  -5  -3   24.96    1.03
  -2  -5   3   25.53    0.79
  -2  -5   3   25.56    0.68
   2  -5  -3   25.18    0.79
  -2   5   3   26.58    0.80
   2   5  -3   25.64    0.78
   2   5  -3   26.06    0.80
  -2   5   3   26.82    0.80
  -1  -5   3    8.14    0.30
  -1  -5   3    8.40    0.28
  -1  -5   3    8.68    0.30
   1  -5  -3    8.53    0.40
   1   5  -3    8.28    0.28
  -1   5   3    7.87    0.30
   0  -5   3   13.38    0.41
   0  -5   3   13.14    0.40
   0  -5  -3   12.99    0.35
   0  -5   3   12.83    0.33
   0   5   3   12.43    0.41
   0   5   3   12.90    0.33
   0   5  -3   13.26    0.39
   1  -5   3   88.22    2.41
   1  -5   3   88.64    2.00
  -1  -5  -3   85.30    2.26
   1  -5   3   89.34    2.41
   1  -5   3   91.70    2.00
   1   5   3   88.07    2.01
   1   5   3   86.74    2.43
   1   5   3   88.93    2.02
  -2  -5  -3    3.68    0.17
   2  -5   3    3.99    0.14
   2   5   3    3.98    0.15
   2   5   3    3.93    0.12
   2   5   3    3.84    0.12
   2   5   3    3.72    0.15
  -2   5  -3    3.81    0.17
  -3  -5  -3    1.12    0.12
   3  -5   3    1.18    0.08
   3  -5   3    1.23    0.06
   3  -5   3    1.17    0.06
  -3   5  -3    1.09    0.12
   3   5   3    1.21    0.07
   3   5   3    1.29    0.09
   3   5   3    1.31    0.09
   3   5   3    1.18    0.07
  -4  -5  -3    6.83    0.22
   4  -5   3    7.09    0.26
  -4  -5  -3    7.23    0.31
   4  -5   3    6.93    0.21
   4  -5   3    6.96    0.21
   4   5   3    7.34    0.26
  -4   5  -3    6.67    0.23
   4   5   3    6.89    0.27
   4   5   3    7.12    0.22
   4   5   3    7.01    0.22
  -4   5  -3    7.16    0.33
  -5  -5  -3    3.92    0.24
   5  -5   3    3.94    0.16
  -5  -5  -3    3.56    0.16
   5  -5   3    3.87    0.20
   5  -5   3    4.16    0.16
   5   5   3    4.07    0.19
   5   5   3    3.79    0.17
   5   5   3    3.68    0.16
  -5   5  -3    3.72    0.27
  -6  -5  -3    0.61    0.12
   6  -5   3    0.54    0.09
   6  -5   3    0.48    0.07
   6   5   3    0.61    0.08
  -6   5  -3    0.48    0.13
   6   5   3    0.52    0.09
   7  -5   3    0.40    0.08
  -7  -5  -3    0.55    0.13
   7   5   3    0.50    0.09
  -7   5  -3    0.17    0.13
   8  -5   3    2.65    0.17
  -8  -5  -3    2.87    0.24
  -8   5  -3    2.66    0.30
   8   5   3    2.60    0.17
   9  -5   3    0.13    0.09
   9   5   3    0.41    0.10
  10  -5   3    0.79    0.14
  10   5   3    0.56    0.12
 -12  -6   3    3.98    0.30
 -12   6   3    3.93    0.31
 -11  -6   3    5.79    0.36
 -11   6   3    5.81    0.37
 -11   6   3    6.74    0.40
 -10  -6   3    2.35    0.26
 -10  -6   3    2.60    0.26
 -10   6   3    2.80    0.28
 -10   6   3    3.05    0.30
 -10   6   3    2.00    0.27
  -9  -6   3    2.78    0.26
  -9  -6   3    2.45    0.25
  -9   6   3    2.67    0.29
  -9   6   3    2.90    0.24
  -8  -6   3    7.33    0.34
   8  -6  -3    6.04    0.38
  -8  -6   3    6.11    0.34
  -8   6   3    5.93    0.34
  -8   6   3    6.67    0.37
  -7  -6   3   49.33    1.34
  -7  -6   3   48.18    1.38
   7  -6  -3   44.90    1.51
  -7   6   3   47.78    1.36
  -7   6   3   45.47    1.41
   7   6  -3   46.93    1.50
   6  -6  -3   29.21    0.99
  -6  -6   3   27.68    0.85
   6  -6  -3   28.37    0.87
  -6  -6   3   28.83    0.88
   6   6  -3   28.70    0.97
   6   6  -3   28.58    0.86
  -6   6   3   29.38    0.88
  -5  -6   3    1.73    0.16
   5  -6  -3    1.31    0.20
  -5  -6   3    1.74    0.15
   5  -6  -3    1.53    0.17
   5  -6  -3    1.90    0.18
  -5  -6   3    1.52    0.14
  -5   6   3    1.73    0.21
  -5   6   3    2.03    0.18
   5   6  -3    1.79    0.16
   5   6  -3    1.66    0.18
   5   6  -3    1.64    0.16
  -4  -6   3    3.16    0.20
   4  -6  -3    3.54    0.21
   4  -6  -3    3.26    0.21
  -4  -6   3    3.31    0.16
  -4  -6   3    3.38    0.21
   4  -6  -3    4.14    0.29
  -4  -6   3    3.30    0.18
  -4   6   3    3.37    0.27
   4   6  -3    3.57    0.21
  -4   6   3    3.56    0.21
   4   6  -3    3.77    0.21
  -4   6   3    3.36    0.21
  -4   6   3    3.29    0.19
  -3  -6   3   21.19    0.60
  -3  -6   3   21.75    0.70
   3  -6  -3   21.06    0.92
  -3  -6   3   20.84    0.71
   3  -6  -3   21.11    0.73
   3  -6  -3   21.94    0.72
  -3   6   3   22.29    0.71
   3   6  -3   22.88    0.70
  -3   6   3   22.02    0.73
   3   6  -3   22.06    0.71
   2  -6  -3   22.91    0.94
   2  -6  -3   22.75    0.72
  -2  -6   3   22.66    0.71
   2  -6  -3   22.58    0.74
  -2  -6   3   21.52    0.70
  -2  -6   3   22.79    0.60
   2   6  -3   23.06    0.71
  -2   6   3   21.96    0.71
  -2   6   3   23.00    0.72
  -1  -6   3   75.90    1.80
  -1  -6   3   75.64    2.17
  -1  -6   3   80.77    2.18
  -1  -6   3   78.53    2.21
   1   6  -3   78.84    2.22
  -1   6   3   76.85    2.18
   0  -6   3   49.40    1.39
   0  -6   3   50.36    1.40
   0  -6  -3   49.14    1.27
   0  -6   3   48.31    1.15
   0   6   3   49.83    1.15
   0   6   3   50.59    1.41
   0   6  -3   49.78    1.41
  -1  -6  -3    6.70    0.22
   1  -6   3    6.43    0.23
   1  -6   3    6.50    0.18
   1  -6   3    6.45    0.22
   1  -6   3    6.51    0.17
   1   6   3    6.19    0.19
  -1   6  -3    6.71    0.23
   1   6   3    6.91    0.19
   1   6   3    6.70    0.24
   2  -6   3   10.90    0.33
   2  -6   3   10.63    0.27
   2  -6   3   10.48    0.26
  -2  -6  -3   10.50    0.34
   2   6   3   10.72    0.27
   2   6   3   10.80    0.35
   2   6   3   10.70    0.35
  -2   6  -3   10.53    0.37
   2   6   3   10.46    0.28
  -3  -6  -3  122.07    3.19
   3  -6   3  126.13    3.37
   3  -6   3  121.97    2.79
  -3  -6  -3  116.53    3.03
   3  -6   3  124.45    2.79
   3   6   3  121.84    2.80
   3   6   3  121.71    2.81
   3   6   3  125.49    3.38
   3   6   3  126.74    3.38
  -3   6  -3  123.04    3.54
   4  -6   3   16.84    0.54
  -4  -6  -3   16.27    0.46
   4  -6   3   17.28    0.43
  -4  -6  -3   16.47    0.55
   4  -6   3   16.66    0.43
   4   6   3   17.09    0.54
   4   6   3   16.89    0.44
  -4   6  -3   16.13    0.47
   4   6   3   16.87    0.53
   4   6   3   16.50    0.44
   5  -6   3   13.25    0.46
   5  -6   3   13.20    0.38
  -5  -6  -3   13.46    0.50
  -5  -6  -3   12.87    0.39
   5  -6   3   13.67    0.38
   5   6   3   13.39    0.38
   5   6   3   13.39    0.39
   5   6   3   13.37    0.46
   6  -6   3    0.17    0.07
  -6  -6  -3    0.17    0.09
   6  -6   3    0.22    0.06
   6   6   3    0.16    0.05
   6   6   3    0.11    0.06
  -6   6  -3    0.14    0.10
  -7  -6  -3    0.30    0.11
   7  -6   3    0.34    0.08
  -7   6  -3    0.08    0.11
   7   6   3    0.30    0.07
   8  -6   3    0.15    0.07
  -8  -6  -3    0.28    0.12
  -8   6  -3    0.06    0.11
   8   6   3    0.06    0.06
   9  -6   3    4.39    0.24
   9   6   3    3.90    0.22
  10  -6   3    2.36    0.21
  10   6   3    2.04    0.18
 -12  -7   3    0.27    0.13
 -12   7   3    0.30    0.13
 -11  -7   3    0.57    0.15
 -11   7   3    0.40    0.15
 -11   7   3    0.38    0.14
 -10  -7   3    0.89    0.17
 -10  -7   3    1.03    0.19
 -10   7   3    1.27    0.23
 -10   7   3    1.47    0.21
 -10   7   3    1.10    0.20
  -9  -7   3    0.94    0.16
  -9  -7   3    0.76    0.15
  -9   7   3    0.97    0.18
  -9   7   3    1.05    0.20
   8  -7  -3    0.23    0.12
  -8  -7   3    0.34    0.11
  -8  -7   3    0.42    0.12
  -8   7   3    0.42    0.13
  -8   7   3    0.27    0.11
  -7  -7   3    6.15    0.33
  -7  -7   3    6.75    0.33
   7  -7  -3    6.24    0.38
  -7   7   3    6.87    0.35
   7   7  -3    5.71    0.35
   6  -7  -3    1.16    0.17
  -6  -7   3    1.54    0.16
   6  -7  -3    1.11    0.15
  -6  -7   3    1.20    0.14
  -6   7   3    1.12    0.15
   6   7  -3    1.16    0.15
   6   7  -3    1.24    0.15
  -5  -7   3    2.48    0.16
  -5  -7   3    2.27    0.16
   5  -7  -3    1.97    0.17
   5  -7  -3    2.05    0.18
   5  -7  -3    2.12    0.23
   5   7  -3    2.56    0.18
  -5   7   3    2.16    0.23
   5   7  -3    2.33    0.18
   5   7  -3    2.39    0.18
  -5   7   3    2.20    0.17
   4  -7  -3   45.28    1.39
  -4  -7   3   44.67    1.23
  -4  -7   3   45.11    1.37
  -4  -7   3   45.31    1.42
   4  -7  -3   47.88    1.81
   4  -7  -3   45.25    1.44
  -4  -7   3   45.13    1.22
  -4   7   3   45.67    1.38
   4   7  -3   47.11    1.42
  -4   7   3   45.15    1.42
  -4   7   3   42.95    1.24
  -4   7   3   45.58    1.80
   4   7  -3   45.84    1.36
  -3  -7   3    0.46    0.08
   3  -7  -3    0.46    0.11
  -3  -7   3    0.48    0.08
  -3  -7   3    0.39    0.05
   3  -7  -3    0.47    0.09
   3  -7  -3    0.63    0.10
  -3   7   3    0.64    0.09
  -3   7   3    0.43    0.08
   3   7  -3    0.37    0.07
   3   7  -3    0.39    0.07
   2  -7  -3   70.93    2.04
  -2  -7   3   73.10    2.02
   2  -7  -3   70.16    2.10
   2  -7  -3   65.88    2.63
  -2  -7   3   71.38    1.82
  -2  -7   3   69.62    2.06
  -2   7   3   75.33    2.03
   2   7  -3   70.57    2.01
  -2   7   3   72.54    2.03
   2   7  -3   73.52    2.07
  -1  -7   3   12.46    0.39
  -1  -7   3   13.27    0.42
  -1  -7   3   12.42    0.34
  -1  -7   3   12.49    0.42
   1   7  -3   13.09    0.39
  -1   7   3   11.11    0.42
   0  -7   3    8.22    0.28
   0  -7   3    7.70    0.28
   0  -7   3    7.82    0.22
   0  -7  -3    7.76    0.23
   0   7   3    7.90    0.22
   0   7   3    8.04    0.29
   1  -7   3   82.12    1.90
   1  -7   3   84.76    2.29
  -1  -7  -3   81.12    2.13
   1  -7   3   85.35    2.29
   1  -7   3   84.38    1.89
   1   7   3   83.15    1.90
   1   7   3   81.20    1.91
  -1   7  -3   82.79    2.35
   1   7   3   83.05    2.30
  -2  -7  -3    0.66    0.07
   2  -7   3    0.65    0.04
   2  -7   3    0.59    0.04
   2  -7   3    0.63    0.06
   2   7   3    0.63    0.07
   2   7   3    0.76    0.08
  -2   7  -3    0.64    0.07
   2   7   3    0.60    0.05
   2   7   3    0.60    0.05
   3  -7   3    0.45    0.05
  -3  -7  -3    0.64    0.09
   3  -7   3    0.48    0.07
   3  -7   3    0.53    0.05
  -3  -7  -3    0.33    0.06
  -3   7  -3    0.44    0.08
   3   7   3    0.54    0.06
   3   7   3    0.65    0.08
   3   7   3    0.40    0.07
   3   7   3    0.50    0.06
   4  -7   3    0.00    0.04
  -4  -7  -3    0.00    0.04
   4  -7   3   -0.02    0.03
   4  -7   3    0.01    0.03
  -4  -7  -3   -0.03    0.05
   4   7   3    0.03    0.04
   4   7   3    0.00    0.03
   4   7   3    0.02    0.03
  -4   7  -3    0.04    0.04
   5  -7   3    1.03    0.12
  -5  -7  -3    1.15    0.14
   5  -7   3    1.09    0.09
   5  -7   3    1.26    0.10
  -5  -7  -3    1.23    0.10
   5   7   3    1.37    0.10
   5   7   3    1.10    0.09
   5   7   3    1.26    0.11
   6  -7   3    0.05    0.05
   6  -7   3    0.04    0.05
  -6  -7  -3   -0.01    0.07
  -6  -7  -3   -0.02    0.05
   6   7   3    0.00    0.04
   6   7   3   -0.02    0.05
  -6   7  -3   -0.10    0.08
   7  -7   3    2.72    0.17
  -7  -7  -3    2.94    0.23
  -7   7  -3    2.96    0.30
   7   7   3    2.57    0.16
  -8  -7  -3    2.71    0.23
   8  -7   3    2.72    0.18
   8   7   3    2.89    0.18
  -8   7  -3    2.65    0.30
   9  -7   3    0.04    0.08
   9   7   3    0.04    0.07
  10  -7   3   -0.02    0.09
  10   7   3    0.03    0.07
 -12  -8   3    4.32    0.32
 -12   8   3    3.96    0.32
 -11  -8   3    4.62    0.31
 -11   8   3    5.12    0.36
 -11   8   3    4.62    0.33
 -10  -8   3    0.42    0.15
 -10  -8   3    0.12    0.11
 -10   8   3    0.50    0.16
 -10   8   3    0.58    0.18
  -9  -8   3    4.41    0.29
  -9  -8   3    3.85    0.26
  -9   8   3    3.47    0.30
  -9   8   3    3.29    0.27
  -8  -8   3    2.36    0.19
  -8  -8   3    2.15    0.22
   8  -8  -3    2.32    0.26
  -8   8   3    2.36    0.24
  -8   8   3    2.44    0.25
   7  -8  -3   65.36    2.03
  -7  -8   3   66.89    1.84
  -7  -8   3   65.49    1.78
  -7   8   3   65.35    1.82
   7   8  -3   65.39    2.00
   6  -8  -3    2.68    0.22
  -6  -8   3    2.41    0.17
  -6  -8   3    2.56    0.18
   6  -8  -3    2.67    0.19
   6   8  -3    2.48    0.19
   6   8  -3    2.56    0.19
  -6   8   3    2.38    0.20
   5  -8  -3   34.49    0.99
   5  -8  -3   34.29    1.44
   5  -8  -3   34.47    1.12
  -5  -8   3   34.65    0.98
  -5  -8   3   34.04    0.97
  -5   8   3   33.60    0.99
   5   8  -3   33.66    0.98
   5   8  -3   34.68    1.09
   4  -8  -3   15.19    0.61
  -4  -8   3   16.41    0.59
  -4  -8   3   16.89    0.51
   4  -8  -3   17.27    0.80
  -4  -8   3   17.26    0.62
  -4  -8   3   17.32    0.52
   4  -8  -3   17.52    0.62
  -4   8   3   16.53    0.61
   4   8  -3   17.47    0.61
  -4   8   3   16.74    0.60
   4   8  -3   17.42    0.59
   4   8  -3   16.21    0.53
  -4   8   3   16.42    0.54
  -3  -8   3   14.52    0.49
  -3  -8   3   13.35    0.49
   3  -8  -3   14.38    0.51
  -3  -8   3   13.40    0.40
   3  -8  -3   14.17    0.66
   3  -8  -3   13.41    0.51
  -3   8   3   12.72    0.49
   3   8  -3   14.28    0.49
   3   8  -3   13.77    0.48
  -3   8   3   14.18    0.51
   2  -8  -3   36.39    1.09
  -2  -8   3   36.55    1.09
  -2  -8   3   36.40    0.95
  -2  -8   3   35.96    1.08
   2  -8  -3   35.37    1.12
   2  -8  -3   35.01    1.42
  -2   8   3   36.88    1.09
   2   8  -3   35.48    1.06
  -2   8   3   35.92    1.08
   2   8  -3   36.96    1.08
  -1  -8   3  123.07    3.44
  -1  -8   3  123.16    2.81
   1  -8  -3  120.52    3.38
  -1  -8   3  120.58    3.37
  -1  -8   3  119.88    3.37
   1   8  -3  125.76    3.44
   0  -8  -3    2.11    0.09
   0  -8   3    2.08    0.11
   0  -8   3    2.17    0.09
   0  -8   3    2.20    0.12
   0   8   3    2.27    0.09
   0   8   3    2.07    0.12
   1  -8   3   53.82    1.23
   1  -8   3   51.71    1.24
   1  -8   3   52.29    1.49
   1  -8   3   52.74    1.50
  -1  -8  -3   56.38    1.38
   1   8   3   52.15    1.25
   1   8   3   55.19    1.51
   1   8   3   52.18    1.24
  -1   8  -3   51.83    1.51
   2  -8   3   12.97    0.41
   2  -8   3   12.68    0.33
   2  -8   3   13.31    0.41
   2  -8   3   12.53    0.33
  -2  -8  -3   12.59    0.40
   2  -8   3   12.59    0.33
   2   8   3   12.54    0.34
   2   8   3   12.71    0.42
   2   8   3   12.74    0.34
  -2   8  -3   12.88    0.42
   2   8   3   13.43    0.42
  -3  -8  -3   67.58    1.80
   3  -8   3   68.55    1.57
   3  -8   3   68.77    1.90
  -3  -8  -3   65.89    1.71
   3  -8   3   68.94    1.57
  -3   8  -3   66.29    1.99
   3   8   3   67.76    1.58
   3   8   3   67.82    1.58
   3   8   3   69.41    1.91
   3   8   3   68.42    1.91
  -3   8  -3   65.63    1.70
   4  -8   3    6.98    0.22
  -4  -8  -3    6.53    0.23
  -4  -8  -3    7.30    0.30
   4  -8   3    7.14    0.22
   4  -8   3    6.65    0.27
  -4   8  -3    6.87    0.24
   4   8   3    7.03    0.22
   4   8   3    6.60    0.27
   4   8   3    7.30    0.23
   5  -8   3    3.89    0.16
  -5  -8  -3    3.80    0.23
  -5  -8  -3    4.01    0.17
   5  -8   3    3.73    0.20
   5  -8   3    4.07    0.17
   5   8   3    3.94    0.16
  -5   8  -3    3.79    0.18
   5   8   3    3.66    0.20
  -6  -8  -3    2.25    0.19
   6  -8   3    2.03    0.13
   6  -8   3    2.01    0.16
  -6  -8  -3    2.39    0.14
   6   8   3    2.08    0.15
   6   8   3    2.20    0.13
   7  -8   3    0.13    0.07
  -7  -8  -3    0.05    0.08
  -7   8  -3    0.23    0.13
   7   8   3    0.13    0.06
  -8  -8  -3    0.83    0.16
   8  -8   3    0.59    0.11
  -8   8  -3    0.51    0.17
   8   8   3    0.84    0.11
   9  -8   3    1.21    0.15
   9   8   3    1.21    0.14
  10   8   3    1.90    0.18
 -12  -9   3    0.65    0.16
 -12   9   3    0.88    0.19
 -11  -9   3    1.21    0.19
 -11   9   3    1.20    0.21
 -11   9   3    1.36    0.23
 -10  -9   3    4.89    0.33
 -10  -9   3    4.99    0.31
 -10   9   3    4.88    0.34
 -10   9   3    4.94    0.37
  -9  -9   3    4.42    0.28
  -9  -9   3    3.70    0.27
  -9   9   3    3.41    0.28
  -9   9   3    3.70    0.31
  -8  -9   3    2.72    0.22
  -8  -9   3    2.62    0.22
  -8   9   3    2.80    0.23
   7  -9  -3    7.91    0.43
  -7  -9   3    7.49    0.35
  -7  -9   3    7.36    0.35
  -7   9   3    7.21    0.38
   7   9  -3    7.80    0.41
  -6  -9   3    1.44    0.15
  -6  -9   3    1.63    0.16
   6  -9  -3    1.57    0.19
   6  -9  -3    1.57    0.18
   6   9  -3    1.40    0.17
  -6   9   3    1.37    0.17
   6   9  -3    1.49    0.17
   5  -9  -3   30.89    0.91
   5  -9  -3   29.79    1.32
   5  -9  -3   30.73    1.03
  -5  -9   3   31.72    0.88
  -5  -9   3   31.32    0.89
   5   9  -3   30.70    0.90
  -5   9   3   31.39    0.92
   5   9  -3   29.74    0.99
  -4  -9   3   34.19    1.05
  -4  -9   3   32.49    0.91
   4  -9  -3   31.57    0.94
   4  -9  -3   32.67    1.06
   4  -9  -3   32.29    1.37
  -4  -9   3   32.84    1.08
   4  -9  -3   32.93    1.09
   4   9  -3   34.03    0.94
   4   9  -3   33.58    1.07
  -4   9   3   34.52    0.95
   4   9  -3   33.05    1.03
  -4   9   3   32.87    1.08
  -4   9   3   33.01    1.05
   3  -9  -3    0.25    0.07
  -3  -9   3    0.24    0.04
  -3  -9   3    0.20    0.06
   3  -9  -3    0.11    0.06
  -3  -9   3    0.24    0.07
   3  -9  -3    0.26    0.09
  -3   9   3    0.27    0.07
  -3   9   3    0.15    0.06
   3   9  -3    0.29    0.07
   3   9  -3    0.24    0.06
   2  -9  -3   20.56    0.71
  -2  -9   3   22.31    0.69
  -2  -9   3   21.53    0.59
   2  -9  -3   21.39    0.92
  -2  -9   3   20.59    0.69
   2  -9  -3   22.36    0.73
  -2  -9   3   22.18    0.70
   2   9  -3   22.77    0.69
  -2   9   3   21.59    0.70
   2   9  -3   23.05    0.69
   1  -9  -3   20.30    0.65
  -1  -9   3   19.49    0.63
  -1  -9   3   20.04    0.60
  -1  -9   3   20.13    0.52
  -1  -9   3   20.58    0.64
   0  -9   3    0.15    0.03
   0  -9   3    0.17    0.04
   0  -9   3    0.17    0.04
   0  -9  -3    0.11    0.03
   0   9   3    0.16    0.03
   0   9   3    0.13    0.04
  -1  -9  -3   53.46    1.42
   1  -9   3   54.38    1.27
   1  -9   3   55.36    1.55
   1  -9   3   54.81    1.28
   1  -9   3   56.97    1.54
   1   9   3   54.70    1.56
   1   9   3   54.50    1.28
   1   9   3   54.03    1.29
  -2  -9  -3    9.19    0.31
   2  -9   3    9.55    0.32
   2  -9   3    9.27    0.32
  -2  -9  -3    9.19    0.29
   2  -9   3    9.31    0.25
   2  -9   3    9.42    0.26
   2   9   3    9.00    0.33
   2   9   3    9.63    0.27
  -2   9  -3    9.10    0.32
   2   9   3    9.20    0.33
   2   9   3    9.23    0.26
   3  -9   3   31.52    0.95
  -3  -9  -3   31.93    0.91
  -3  -9  -3   31.68    0.85
   3  -9   3   33.23    0.78
   3  -9   3   32.33    0.77
   3   9   3   31.92    0.78
   3   9   3   31.94    0.96
   3   9   3   32.12    0.96
   3   9   3   32.66    0.80
  -3   9  -3   31.40    0.85
   4  -9   3    1.37    0.11
   4  -9   3    1.56    0.09
  -4  -9  -3    1.24    0.13
  -4  -9  -3    1.31    0.10
   4  -9   3    1.26    0.09
  -4   9  -3    1.31    0.11
   4   9   3    1.14    0.08
   4   9   3    1.39    0.10
   4   9   3    1.42    0.11
  -5  -9  -3    6.21    0.30
   5  -9   3    6.25    0.22
   5  -9   3    6.21    0.22
  -5  -9  -3    6.06    0.23
   5  -9   3    6.04    0.28
   5   9   3    6.12    0.27
   5   9   3    6.57    0.22
  -5   9  -3    6.27    0.25
  -6  -9  -3    0.05    0.07
  -6  -9  -3    0.19    0.07
   6  -9   3    0.22    0.06
   6  -9   3    0.12    0.07
   6   9   3    0.22    0.06
   6   9   3    0.20    0.07
  -7  -9  -3    5.87    0.32
   7  -9   3    5.82    0.26
   7   9   3    6.26    0.25
  -7   9  -3    5.81    0.38
  -8  -9  -3    0.07    0.09
   8  -9   3    0.33    0.09
   8   9   3    0.18    0.07
  -8   9  -3    0.30    0.15
   9  -9   3   -0.01    0.08
   9   9   3    0.06    0.07
  10   9   3    0.48    0.11
 -12 -10   3    2.35    0.27
 -12  10   3    2.29    0.28
 -12  10   3    2.69    0.32
 -11 -10   3    1.86    0.23
 -11  10   3    1.79    0.24
 -11  10   3    1.68    0.25
 -10 -10   3    0.29    0.13
 -10 -10   3    0.25    0.12
 -10  10   3    0.24    0.14
 -10  10   3    0.49    0.17
  -9 -10   3    2.30    0.23
  -9 -10   3    2.20    0.23
  -9  10   3    2.46    0.27
  -9  10   3    2.15    0.27
  -8 -10   3    0.38    0.11
  -8 -10   3    0.32    0.10
  -8  10   3    0.38    0.13
  -7 -10   3   41.61    1.24
  -7 -10   3   42.39    1.20
   7 -10  -3   40.67    1.39
  -7  10   3   43.55    1.26
  -6 -10   3    0.09    0.06
  -6 -10   3    0.01    0.06
   6 -10  -3    0.03    0.07
   6  10  -3    0.01    0.07
  -6  10   3   -0.02    0.07
   6  10  -3   -0.03    0.06
   5 -10  -3   20.26    0.74
  -5 -10   3   20.94    0.63
   5 -10  -3   20.99    0.96
   5 -10  -3   18.88    0.65
  -5  10   3   19.95    0.66
   5  10  -3   21.17    0.65
   5  10  -3   19.66    0.71
   4 -10  -3   43.87    1.43
   4 -10  -3   46.23    1.81
  -4 -10   3   46.03    1.42
   4 -10  -3   45.56    1.40
  -4 -10   3   44.41    1.22
  -4 -10   3   44.74    1.37
  -4 -10   3   45.17    1.21
   4 -10  -3   42.83    1.24
   4  10  -3   45.64    1.41
   4  10  -3   45.66    1.36
  -4  10   3   46.39    1.39
  -4  10   3   45.22    1.41
  -4  10   3   45.27    1.25
   4  10  -3   45.24    1.24
  -3 -10   3   74.78    2.05
   3 -10  -3   70.44    2.67
  -3 -10   3   68.72    2.09
   3 -10  -3   67.70    2.05
   3 -10  -3   72.12    1.85
  -3 -10   3   69.34    1.83
   3 -10  -3   72.04    2.13
  -3  10   3   71.19    2.05
   3  10  -3   68.69    2.02
   3  10  -3   72.23    2.09
   3  10  -3   71.18    1.84
  -2 -10   3   53.18    1.56
  -2 -10   3   54.87    1.39
   2 -10  -3   53.40    1.58
   2 -10  -3   54.45    1.63
  -2 -10   3   53.39    1.56
  -2 -10   3   53.92    1.58
   2  10  -3   52.07    1.54
   1 -10  -3   59.80    1.71
  -1 -10   3   59.19    1.40
  -1 -10   3   58.10    1.69
  -1 -10   3   59.58    1.70
  -1 -10   3   59.13    1.69
   0 -10   3    4.11    0.19
   0 -10   3    3.90    0.14
   0 -10  -3    3.80    0.14
   0 -10   3    3.78    0.18
   0  10   3    3.62    0.14
   0  10   3    3.92    0.19
   1 -10   3    0.34    0.04
  -1 -10  -3    0.47    0.07
   1 -10   3    0.34    0.05
   1 -10   3    0.41    0.06
   1 -10   3    0.47    0.07
   1  10   3    0.34    0.07
   1  10   3    0.27    0.05
   1  10   3    0.39    0.05
   2 -10   3   35.89    0.85
  -2 -10  -3   35.16    0.93
  -2 -10  -3   35.02    0.96
   2 -10   3   34.26    1.03
   2 -10   3   35.31    0.84
   2 -10   3   35.04    1.02
  -2  10  -3   34.76    0.92
   2  10   3   35.12    1.04
   2  10   3   34.77    0.85
  -2  10  -3   35.10    1.03
   2  10   3   35.29    0.86
   2  10   3   35.83    1.04
   3 -10   3   38.22    0.93
   3 -10   3   38.21    1.12
   3 -10   3   39.34    0.92
  -3 -10  -3   39.06    1.07
  -3 -10  -3   37.64    1.00
   3 -10   3   38.66    0.92
  -3  10  -3   37.40    1.00
   3  10   3   37.68    0.94
   3  10   3   38.48    0.93
   3  10   3   38.27    1.13
   4 -10   3    1.45    0.09
   4 -10   3    1.37    0.09
  -4 -10  -3    1.43    0.14
   4 -10   3    1.11    0.12
  -4 -10  -3    1.29    0.11
   4  10   3    1.37    0.09
   4  10   3    1.13    0.11
  -4  10  -3    1.27    0.11
  -5 -10  -3    0.47    0.08
   5 -10   3    0.41    0.09
  -5 -10  -3    0.42    0.10
   5 -10   3    0.32    0.06
   5  10   3    0.37    0.06
  -5  10  -3    0.43    0.09
   5  10   3    0.30    0.08
  -6 -10  -3    2.93    0.16
   6 -10   3    3.05    0.16
  -6 -10  -3    2.70    0.21
   6 -10   3    2.82    0.19
   6  10   3    2.71    0.15
   6  10   3    2.83    0.19
  -7 -10  -3    0.11    0.09
   7 -10   3   -0.02    0.06
  -7  10  -3   -0.10    0.10
   7  10   3   -0.05    0.05
   8 -10   3    0.61    0.11
  -8 -10  -3    0.51    0.14
   8  10   3    0.43    0.09
  -8  10  -3    0.41    0.16
   9 -10   3    1.76    0.18
   9  10   3    1.76    0.17
 -12 -11   3    0.32    0.14
 -12  11   3    0.15    0.13
 -12  11   3   -0.06    0.13
 -11 -11   3    4.17    0.30
 -11  11   3    4.45    0.34
 -11  11   3    4.02    0.32
 -10 -11   3    6.31    0.36
 -10 -11   3    6.32    0.37
 -10  11   3    6.91    0.41
 -10  11   3    6.88    0.44
  -9 -11   3   14.31    0.57
  -9 -11   3   14.23    0.55
  -9  11   3   13.24    0.58
  -9  11   3   12.90    0.61
  -8 -11   3    2.01    0.20
  -8 -11   3    1.94    0.20
  -8  11   3    1.79    0.22
  -7 -11   3    8.28    0.36
   7 -11  -3    7.56    0.43
  -7 -11   3    8.58    0.37
  -7  11   3    8.14    0.39
  -6 -11   3   14.82    0.51
   6 -11  -3   14.65    0.61
  -6 -11   3   14.63    0.51
   6  11  -3   14.96    0.53
  -6  11   3   15.42    0.55
   6  11  -3   14.11    0.58
   5 -11  -3   36.51    1.07
  -5 -11   3   37.18    1.04
   5 -11  -3   37.13    1.56
   5 -11  -3   37.14    1.21
  -5 -11   3   37.40    1.05
   5  11  -3   38.70    1.07
   5  11  -3   36.13    1.17
  -4 -11   3    1.13    0.14
   4 -11  -3    1.01    0.18
   4 -11  -3    1.03    0.13
   4 -11  -3    1.04    0.14
  -4 -11   3    1.10    0.11
   4 -11  -3    0.95    0.14
  -4 -11   3    1.00    0.13
  -4 -11   3    1.19    0.10
  -4  11   3    1.10    0.14
  -4  11   3    1.00    0.13
   4  11  -3    1.24    0.14
  -4  11   3    1.03    0.14
   4  11  -3    1.11    0.13
   3 -11  -3   24.97    0.83
  -3 -11   3   25.31    0.81
  -3 -11   3   25.54    0.70
   3 -11  -3   23.31    0.73
   3 -11  -3   25.36    0.85
   3 -11  -3   26.39    1.09
  -3 -11   3   25.24    0.82
  -3  11   3   25.53    0.82
   3  11  -3   24.28    0.80
   2 -11  -3   10.27    0.41
  -2 -11   3    9.85    0.39
   2 -11  -3    9.60    0.35
   2 -11  -3   10.11    0.40
  -2 -11   3   10.24    0.36
  -2 -11   3   10.17    0.31
   2  11  -3   10.34    0.35
   2  11  -3   10.73    0.38
   1 -11  -3  119.03    3.09
   1 -11  -3  120.80    3.43
  -1 -11   3  122.81    2.84
  -1 -11   3  125.01    3.47
  -1 -11   3  128.33    3.43
   0 -11   3    3.07    0.16
   0 -11   3    3.15    0.13
   0 -11  -3    2.77    0.14
   0 -11   3    3.34    0.16
   0 -11  -3    3.18    0.12
   0  11   3    2.83    0.13
   0  11   3    3.15    0.17
  -1 -11  -3   38.30    1.05
   1 -11   3   39.53    0.96
   1 -11   3   40.56    1.17
   1 -11   3   40.97    0.97
   1 -11   3   40.90    1.17
  -1 -11  -3   39.60    1.06
   1  11   3   42.10    1.19
   1  11   3   40.37    0.97
  -1  11  -3   38.87    1.05
   2 -11   3   15.80    0.51
  -2 -11  -3   15.61    0.46
   2 -11   3   16.04    0.41
   2 -11   3   15.59    0.51
   2 -11   3   16.07    0.42
  -2 -11  -3   15.53    0.47
  -2  11  -3   16.07    0.46
   2  11   3   16.15    0.43
   2  11   3   15.68    0.42
   2  11   3   15.78    0.53
  -2  11  -3   15.39    0.48
   2  11   3   15.63    0.52
   3 -11   3   29.87    0.74
  -3 -11  -3   30.05    0.82
  -3 -11  -3   30.02    0.86
   3 -11   3   30.62    0.75
   3 -11   3   30.55    0.92
   3 -11   3   30.34    0.75
   3  11   3   30.88    0.76
   3  11   3   30.41    0.93
   3  11   3   29.95    0.77
  -3  11  -3   30.35    0.82
   4 -11   3    5.86    0.21
  -4 -11  -3    5.99    0.23
  -4 -11  -3    5.73    0.26
   4 -11   3    5.48    0.26
   4 -11   3    6.03    0.21
  -4  11  -3    5.75    0.23
   4  11   3    5.84    0.26
   4  11   3    6.24    0.21
  -5 -11  -3   23.29    0.68
  -5 -11  -3   24.21    0.76
   5 -11   3   24.06    0.64
   5 -11   3   23.20    0.78
  -5  11  -3   23.89    0.69
   5  11   3   23.98    0.63
   5  11   3   23.41    0.77
   6 -11   3    4.96    0.27
  -6 -11  -3    5.38    0.23
  -6 -11  -3    5.10    0.28
   6 -11   3    5.18    0.23
   6  11   3    5.32    0.22
   6  11   3    5.20    0.27
   7 -11   3   10.06    0.36
  -7 -11  -3    8.97    0.42
   7  11   3    9.84    0.34
   8 -11   3    0.05    0.07
  -8 -11  -3    0.05    0.10
   8  11   3   -0.04    0.05
  -8  11  -3    0.00    0.11
   9 -11   3   -0.07    0.08
   9  11   3   -0.02    0.07
 -12 -12   3    0.00    0.11
 -12  12   3    0.08    0.12
 -12  12   3    0.07    0.14
 -11 -12   3    0.90    0.17
 -11  12   3    0.83    0.20
 -10 -12   3    0.42    0.13
 -10 -12   3    0.22    0.12
 -10  12   3    0.21    0.13
 -10  12   3    0.35    0.16
  -9 -12   3    0.25    0.12
  -9 -12   3    0.19    0.11
  -9  12   3    0.23    0.13
  -8 -12   3    0.22    0.10
  -8 -12   3    0.15    0.09
  -8  12   3    0.17    0.10
  -7 -12   3    1.79    0.18
  -7 -12   3    2.01    0.20
  -7  12   3    2.28    0.24
  -6 -12   3    0.57    0.10
   6 -12  -3    0.41    0.12
  -6 -12   3    0.26    0.08
   6  12  -3    0.41    0.11
  -6  12   3    0.46    0.11
   5 -12  -3    0.99    0.21
  -5 -12   3    1.04    0.13
   5 -12  -3    0.94    0.15
   5 -12  -3    0.96    0.14
  -5 -12   3    0.98    0.11
   5  12  -3    0.68    0.12
   5  12  -3    0.91    0.13
  -5  12   3    0.76    0.13
  -4 -12   3   31.08    1.07
   4 -12  -3   33.15    0.95
   4 -12  -3   32.68    1.07
  -4 -12   3   32.04    0.90
  -4 -12   3   31.04    0.90
  -4 -12   3   33.31    1.04
   4 -12  -3   34.65    1.39
  -4  12   3   32.27    1.05
   4  12  -3   31.24    1.02
  -4  12   3   34.94    0.96
  -3 -12   3    0.76    0.07
   3 -12  -3    0.70    0.15
  -3 -12   3    0.68    0.10
   3 -12  -3    0.62    0.11
  -3 -12   3    0.68    0.10
   3 -12  -3    0.85    0.12
   3 -12  -3    0.80    0.11
   3  12  -3    0.69    0.10
   3  12  -3    0.70    0.10
  -3  12   3    0.64    0.11
  -3  12   3    0.69    0.10
   2 -12  -3    3.52    0.19
   2 -12  -3    3.09    0.20
  -2 -12   3    3.36    0.19
  -2 -12   3    3.66    0.17
  -2 -12   3    3.64    0.15
  -2 -12   3    3.89    0.20
   2 -12  -3    3.64    0.21
   2  12  -3    3.87    0.19
   2  12  -3    3.71    0.18
   1 -12  -3   32.59    1.01
   1 -12  -3   34.65    0.91
  -1 -12   3   32.85    0.96
  -1 -12   3   32.07    1.00
   1  12  -3   32.10    0.90
   0 -12  -3    7.68    0.25
   0 -12   3    7.91    0.30
   0 -12   3    7.65    0.25
   0 -12   3    7.74    0.31
   0 -12  -3    7.67    0.27
   0  12  -3    7.64    0.27
   0  12   3    8.06    0.31
   0  12   3    7.69    0.24
   1 -12   3   85.55    2.45
   1 -12   3   86.20    2.02
  -1 -12  -3   89.24    2.25
  -1 -12  -3   86.59    2.21
   1 -12   3   87.53    2.04
   1 -12   3   91.02    2.45
  -1  12  -3   83.98    2.20
   1  12   3   85.78    2.46
   1  12   3   90.82    2.04
   2 -12   3    2.90    0.15
   2 -12   3    2.81    0.12
   2 -12   3    3.08    0.16
  -2 -12  -3    2.90    0.14
  -2 -12  -3    2.79    0.14
   2 -12   3    3.01    0.13
   2  12   3    3.13    0.13
   2  12   3    2.87    0.14
  -2  12  -3    2.95    0.14
   2  12   3    2.74    0.16
   3 -12   3    2.80    0.13
  -3 -12  -3    2.85    0.15
   3 -12   3    2.74    0.13
   3 -12   3    2.72    0.16
  -3 -12  -3    2.86    0.16
   3  12   3    2.94    0.13
   3  12   3    2.81    0.17
  -3  12  -3    2.74    0.15
   4 -12   3    0.00    0.04
   4 -12   3    0.04    0.04
   4 -12   3    0.06    0.05
  -4 -12  -3   -0.05    0.04
  -4 -12  -3   -0.01    0.06
   4 -12   3    0.02    0.04
   4  12   3    0.02    0.04
   4  12   3    0.02    0.05
  -4  12  -3    0.02    0.05
  -5 -12  -3    2.28    0.18
   5 -12   3    2.31    0.14
  -5 -12  -3    2.21    0.15
   5 -12   3    2.03    0.16
   5  12   3    2.24    0.13
  -5  12  -3    2.43    0.17
   5  12   3    1.98    0.16
   6 -12   3    1.08    0.14
  -6 -12  -3    1.10    0.15
  -6 -12  -3    1.07    0.12
   6 -12   3    0.93    0.11
   6  12   3    0.91    0.13
   6  12   3    1.03    0.11
  -7 -12  -3    0.14    0.09
  -7 -12  -3    0.03    0.07
   7 -12   3   -0.01    0.06
   7  12   3    0.10    0.06
   8 -12   3    0.26    0.09
  -8 -12  -3    0.14    0.11
   8  12   3    0.36    0.09
  -8  12  -3    0.30    0.16
   9 -12   3    0.62    0.13
   9  12   3    0.44    0.10
 -12 -13   3   -0.12    0.10
 -12  13   3   -0.12    0.13
 -12  13   3   -0.05    0.11
 -11 -13   3    2.01    0.24
 -11  13   3    2.16    0.28
 -10 -13   3    5.83    0.34
 -10 -13   3    5.84    0.36
 -10  13   3    6.28    0.39
 -10  13   3    5.95    0.42
  -9 -13   3   14.45    0.56
  -9 -13   3   14.06    0.57
  -9  13   3   14.21    0.61
  -8 -13   3    1.93    0.20
  -8 -13   3    2.43    0.19
  -8  13   3    1.63    0.21
  -7 -13   3    2.17    0.18
  -7 -13   3    2.09    0.20
  -7  13   3    2.19    0.23
  -6 -13   3   14.15    0.50
  -6 -13   3   14.01    0.49
   6 -13  -3   13.60    0.60
  -6  13   3   15.44    0.56
   6  13  -3   14.74    0.53
  -5 -13   3   55.21    1.49
  -5 -13   3   56.03    1.51
   5 -13  -3   56.94    1.73
   5 -13  -3   51.70    1.53
  -5  13   3   56.63    1.55
   5  13  -3   55.33    1.52
   5  13  -3   57.57    1.69
   4 -13  -3    2.21    0.17
  -4 -13   3    2.02    0.17
   4 -13  -3    2.42    0.25
  -4 -13   3    1.97    0.13
  -4 -13   3    2.32    0.15
  -4 -13   3    2.04    0.17
   4 -13  -3    2.22    0.19
   4  13  -3    2.33    0.17
  -4  13   3    2.17    0.18
   4  13  -3    1.99    0.16
  -3 -13   3   23.51    0.64
   3 -13  -3   22.16    0.77
   3 -13  -3   22.57    0.69
   3 -13  -3   21.79    1.00
   3 -13  -3   23.12    0.79
  -3 -13   3   22.29    0.76
  -3 -13   3   24.23    0.77
   3  13  -3   22.15    0.68
  -3  13   3   22.44    0.76
  -3  13   3   23.21    0.70
   3  13  -3   22.05    0.74
  -2 -13   3    1.93    0.10
   2 -13  -3    1.78    0.15
  -2 -13   3    1.96    0.12
   2 -13  -3    1.89    0.15
  -2 -13   3    1.84    0.14
   2 -13  -3    1.83    0.13
   2  13  -3    1.97    0.14
   2  13  -3    1.82    0.13
  -1 -13   3    5.29    0.20
  -1 -13   3    5.98    0.27
   1 -13  -3    5.78    0.24
   1 -13  -3    5.61    0.27
  -1 -13   3    5.68    0.21
   1  13  -3    5.57    0.23
   0 -13   3   13.76    0.47
   0 -13  -3   12.75    0.41
   0 -13   3   12.75    0.45
   0 -13  -3   12.87    0.39
   0 -13   3   13.61    0.38
   0  13   3   13.13    0.37
   0  13  -3   13.37    0.41
  -1 -13  -3   53.58    1.38
   1 -13   3   52.36    1.52
   1 -13   3   51.27    1.25
   1 -13   3   52.07    1.53
   1 -13   3   53.51    1.27
  -1 -13  -3   52.17    1.38
   1  13   3   53.40    1.26
  -1  13  -3   52.87    1.37
  -2 -13  -3    0.58    0.07
   2 -13   3    0.78    0.09
   2 -13   3    0.63    0.07
  -2 -13  -3    0.70    0.08
   2 -13   3    0.52    0.06
  -2  13  -3    0.76    0.08
   2  13   3    0.57    0.07
  -3 -13  -3    1.67    0.12
   3 -13   3    1.45    0.10
   3 -13   3    1.46    0.12
   3 -13   3    1.29    0.09
  -3 -13  -3    1.56    0.12
  -3  13  -3    1.36    0.11
   3  13   3    1.54    0.10
   3  13   3    1.47    0.13
   4 -13   3    1.04    0.10
  -4 -13  -3    0.99    0.12
  -4 -13  -3    1.07    0.11
   4 -13   3    1.06    0.12
  -4  13  -3    1.06    0.11
   4  13   3    1.01    0.12
   4  13   3    1.12    0.10
  -5 -13  -3   14.00    0.46
  -5 -13  -3   14.26    0.51
   5 -13   3   14.56    0.44
   5 -13   3   13.96    0.53
  -5  13  -3   14.36    0.47
   5  13   3   15.22    0.54
   5  13   3   14.00    0.43
   6 -13   3    4.74    0.23
  -6 -13  -3    4.95    0.23
   6 -13   3    4.97    0.28
  -6 -13  -3    5.39    0.28
   6  13   3    5.20    0.27
   6  13   3    4.86    0.22
  -7 -13  -3    7.73    0.31
  -7 -13  -3    7.20    0.36
   7 -13   3    7.63    0.31
   7  13   3    7.34    0.29
   8 -13   3    0.14    0.08
  -8 -13  -3    0.17    0.11
   8  13   3    0.02    0.06
  -8  13  -3   -0.04    0.11
   9 -13   3   -0.11    0.08
   9  13   3    0.01    0.07
 -12 -14   3    0.43    0.15
 -12  14   3    0.34    0.15
 -12  14   3    0.28    0.16
 -11 -14   3    0.09    0.11
 -11  14   3    0.21    0.15
 -10 -14   3    0.21    0.11
 -10 -14   3    0.00    0.10
 -10  14   3    0.18    0.13
 -10  14   3    0.19    0.15
  -9 -14   3    8.01    0.40
  -9 -14   3    7.69    0.38
  -9  14   3    8.15    0.44
  -8 -14   3    0.71    0.13
  -8 -14   3    0.74    0.13
  -8  14   3    0.86    0.17
  -7 -14   3    4.34    0.26
  -7 -14   3    4.38    0.25
  -7  14   3    5.08    0.31
  -6 -14   3    0.26    0.08
  -6 -14   3    0.29    0.09
  -6  14   3    0.25    0.11
   6  14  -3    0.38    0.11
  -5 -14   3   11.19    0.39
   5 -14  -3   10.63    0.50
   5 -14  -3   11.26    0.44
  -5 -14   3   10.94    0.40
   5  14  -3   10.47    0.43
  -5  14   3   11.56    0.45
   4 -14  -3    5.23    0.30
  -4 -14   3    5.14    0.28
  -4 -14   3    5.11    0.23
   4 -14  -3    5.26    0.27
   4 -14  -3    5.03    0.38
  -4 -14   3    5.44    0.22
   4  14  -3    5.49    0.28
  -4  14   3    5.30    0.27
   4  14  -3    4.88    0.25
   3 -14  -3    9.77    0.42
  -3 -14   3    9.94    0.34
  -3 -14   3    9.31    0.39
   3 -14  -3   10.59    0.43
  -3 -14   3   10.15    0.41
   3 -14  -3    9.13    0.37
  -3 -14   3   10.25    0.32
   3 -14  -3   10.07    0.55
   3  14  -3    8.98    0.39
  -3  14   3   10.42    0.38
   3  14  -3    9.68    0.37
   2 -14  -3    2.34    0.18
  -2 -14   3    2.62    0.13
  -2 -14   3    2.79    0.18
   2 -14  -3    2.52    0.16
  -2 -14   3    2.64    0.15
   2 -14  -3    2.48    0.18
   2  14  -3    2.56    0.16
   2  14  -3    2.85    0.17
  -1 -14   3    3.18    0.14
  -1 -14   3    3.37    0.15
   1 -14  -3    3.22    0.17
  -1 -14   3    3.19    0.19
   1 -14  -3    3.54    0.20
  -1  14   3    3.19    0.15
   1  14  -3    3.16    0.17
   1  14  -3    3.27    0.17
   0 -14   3    0.72    0.08
   0 -14   3    0.68    0.10
   0 -14  -3    0.95    0.10
   0 -14  -3    0.88    0.07
   0  14  -3    0.74    0.09
   0  14   3    1.14    0.09
  -1 -14  -3   24.99    0.68
  -1 -14  -3   23.51    0.69
   1 -14   3   23.90    0.77
   1 -14   3   23.98    0.64
  -1  14  -3   25.58    0.69
   1  14   3   23.91    0.63
   2 -14   3    1.54    0.12
   2 -14   3    1.41    0.10
  -2 -14  -3    1.42    0.10
  -2 -14  -3    1.56    0.12
  -2  14  -3    1.43    0.11
   2  14   3    1.26    0.09
  -3 -14  -3   23.15    0.67
  -3 -14  -3   21.56    0.65
   3 -14   3   22.91    0.60
   3 -14   3   21.84    0.73
   3  14   3   22.31    0.74
   3  14   3   23.88    0.61
  -3  14  -3   23.02    0.65
  -4 -14  -3   23.75    0.72
  -4 -14  -3   23.56    0.68
   4 -14   3   23.85    0.63
   4 -14   3   22.87    0.77
   4  14   3   24.03    0.63
   4  14   3   22.95    0.77
  -4  14  -3   23.16    0.69
  -5 -14  -3   10.57    0.37
   5 -14   3   10.70    0.44
  -5 -14  -3   10.44    0.41
   5 -14   3   10.69    0.35
   5  14   3   10.52    0.43
  -5  14  -3   11.03    0.39
   5  14   3   10.72    0.35
   6 -14   3    0.02    0.07
   6 -14   3   -0.01    0.05
  -6 -14  -3    0.06    0.08
  -6 -14  -3    0.02    0.06
   6  14   3   -0.08    0.05
  -6  14  -3    0.00    0.07
   6  14   3    0.06    0.07
   7 -14   3    1.09    0.14
  -7 -14  -3    1.30    0.14
  -7 -14  -3    1.04    0.16
   7  14   3    0.98    0.12
  -8 -14  -3    0.10    0.10
   8 -14   3    0.12    0.08
   8  14   3    0.12    0.08
  -8  14  -3    0.34    0.16
   9 -14   3    1.95    0.20
   9  14   3    1.91    0.18
 -12 -15   3    0.19    0.13
 -12  15   3    0.14    0.14
 -11 -15   3    0.50    0.15
 -11  15   3    0.61    0.19
 -10 -15   3    2.19    0.24
 -10  15   3    2.15    0.28
  -9 -15   3    0.72    0.15
  -9 -15   3    0.70    0.14
  -9  15   3    0.57    0.17
  -8 -15   3    1.76    0.19
  -8 -15   3    1.58    0.19
  -8  15   3    1.74    0.23
  -7 -15   3    1.07    0.15
  -7 -15   3    1.02    0.14
  -7  15   3    0.94    0.17
  -6 -15   3    5.03    0.26
  -6 -15   3    5.46    0.26
   6  15  -3    5.46    0.29
  -6  15   3    5.56    0.31
   5 -15  -3   45.83    1.47
  -5 -15   3   45.25    1.26
  -5 -15   3   47.41    1.27
   5 -15  -3   46.24    1.31
  -5  15   3   47.49    1.32
   5  15  -3   42.24    1.28
   4 -15  -3    3.15    0.21
  -4 -15   3    3.18    0.17
  -4 -15   3    2.78    0.15
   4 -15  -3    2.64    0.21
  -4 -15   3    3.10    0.21
  -4  15   3    3.16    0.21
   4  15  -3    3.41    0.20
  -3 -15   3   72.25    2.15
  -3 -15   3   69.91    1.86
   3 -15  -3   73.61    1.91
   3 -15  -3   70.88    2.76
   3 -15  -3   75.14    2.14
  -3 -15   3   69.30    2.10
  -3 -15   3   71.78    1.88
   3  15  -3   70.76    1.89
  -3  15   3   74.70    1.92
   2 -15  -3    0.68    0.11
   2 -15  -3    0.44    0.10
  -2 -15   3    0.70    0.09
  -2 -15   3    0.73    0.11
   2 -15  -3    0.54    0.09
  -2 -15   3    0.70    0.08
   2  15  -3    0.59    0.09
  -2  15   3    0.77    0.11
  -1 -15   3    0.35    0.08
  -1 -15   3    0.39    0.06
   1  15  -3    0.40    0.08
   0 -15  -3    6.51    0.26
   0 -15  -3    6.49    0.23
   0 -15   3    6.43    0.24
   0 -15   3    6.87    0.30
   0  15   3    6.78    0.23
   0  15  -3    6.51    0.25
  -1 -15  -3   47.83    1.28
   1 -15   3   48.72    1.18
   1 -15   3   48.04    1.43
  -1 -15  -3   47.14    1.28
   1  15   3   48.63    1.17
  -1  15  -3   48.76    1.27
  -2 -15  -3   -0.03    0.03
  -2 -15  -3    0.01    0.04
   2 -15   3   -0.02    0.03
   2 -15   3    0.00    0.04
   2  15   3    0.02    0.04
  -2  15  -3    0.07    0.05
   3 -15   3   18.05    0.63
   3 -15   3   18.92    0.52
  -3 -15  -3   17.43    0.55
  -3 -15  -3   18.94    0.57
  -3  15  -3   18.56    0.56
   3  15   3   19.22    0.52
   3  15   3   18.12    0.64
   4 -15   3    0.53    0.08
  -4 -15  -3    0.58    0.10
   4 -15   3    0.42    0.09
  -4 -15  -3    0.54    0.09
  -4  15  -3    0.67    0.10
   4  15   3    0.54    0.10
   4  15   3    0.58    0.08
  -5 -15  -3    5.41    0.24
   5 -15   3    5.55    0.23
   5 -15   3    4.98    0.28
  -5 -15  -3    5.08    0.25
   5  15   3    4.59    0.26
  -5  15  -3    5.42    0.26
   5  15   3    4.84    0.21
   6 -15   3    5.45    0.31
  -6 -15  -3    5.95    0.30
  -6 -15  -3    5.31    0.25
   6 -15   3    5.52    0.25
   6  15   3    5.57    0.30
   6  15   3    6.04    0.24
  -6  15  -3    5.55    0.28
   7 -15   3    3.46    0.21
  -7 -15  -3    2.81    0.22
  -7 -15  -3    3.45    0.21
   7  15   3    3.26    0.19
   8 -15   3    1.62    0.17
   8  15   3    1.68    0.16
   9 -15   3    0.02    0.10
   9  15   3    0.02    0.08
 -11 -16   3    0.36    0.14
 -11  16   3    0.62    0.19
 -10 -16   3   -0.12    0.08
 -10  16   3    0.04    0.12
  -9 -16   3    8.14    0.40
  -9 -16   3    7.96    0.39
  -9  16   3    7.83    0.44
  -8 -16   3    3.22    0.23
  -8 -16   3    2.80    0.22
  -8  16   3    3.19    0.26
  -7 -16   3    3.73    0.22
  -7 -16   3    3.52    0.23
  -7  16   3    3.57    0.26
  -6 -16   3    0.03    0.07
  -6 -16   3    0.07    0.07
   6  16  -3    0.08    0.09
  -6  16   3    0.13    0.09
  -5 -16   3    0.39    0.09
   5 -16  -3    0.44    0.12
  -5 -16   3    0.54    0.09
   5  16  -3    0.53    0.12
  -5  16   3    0.41    0.11
  -4 -16   3    1.52    0.17
  -4 -16   3    1.21    0.13
   4 -16  -3    1.48    0.16
  -4 -16   3    1.34    0.11
   4  16  -3    1.39    0.15
  -4  16   3    1.72    0.18
  -3 -16   3   28.83    0.96
   3 -16  -3   28.82    0.88
  -3 -16   3   28.55    0.84
  -3 -16   3   30.33    0.83
  -3 -16   3   29.76    0.98
  -3  16   3   31.48    0.90
   3  16  -3   30.41    0.88
  -2 -16   3    2.04    0.12
   2 -16  -3    2.19    0.15
  -2 -16   3    2.29    0.17
  -2 -16   3    2.17    0.14
   2  16  -3    2.16    0.15
  -2  16   3    2.06    0.16
  -1 -16   3   57.74    1.40
   1 -16  -3   56.26    1.52
  -1 -16   3   58.67    1.70
   1  16  -3   56.24    1.52
   0 -16  -3    1.97    0.14
   0 -16   3    1.83    0.12
   0 -16   3    2.06    0.15
   0 -16  -3    1.94    0.11
   0  16   3    1.85    0.11
   0  16  -3    1.96    0.13
  -1 -16  -3    3.52    0.18
   1 -16   3    2.56    0.15
   1 -16   3    2.76    0.18
  -1  16  -3    2.96    0.17
  -2 -16  -3    6.72    0.27
   2 -16   3    7.11    0.25
  -2 -16  -3    7.31    0.26
   2 -16   3    7.32    0.31
  -2  16  -3    6.76    0.27
   2  16   3    6.62    0.24
  -3 -16  -3    2.30    0.16
  -3 -16  -3    2.84    0.15
   3 -16   3    2.56    0.18
   3 -16   3    2.72    0.15
   3  16   3    2.26    0.17
  -3  16  -3    2.60    0.16
   3  16   3    2.59    0.14
   4 -16   3   22.25    0.76
  -4 -16  -3   22.29    0.67
  -4 -16  -3   22.79    0.69
   4 -16   3   21.61    0.62
   4  16   3   22.49    0.62
  -4  16  -3   23.27    0.68
   4  16   3   22.60    0.77
  -5 -16  -3    2.58    0.18
   5 -16   3    2.84    0.21
  -5 -16  -3    3.25    0.19
   5 -16   3    2.67    0.16
   5  16   3    3.00    0.21
  -5  16  -3    3.19    0.20
   5  16   3    2.88    0.16
   6 -16   3    0.33    0.10
  -6 -16  -3    0.43    0.11
   6 -16   3    0.29    0.08
  -6 -16  -3    0.32    0.09
   6  16   3    0.34    0.10
  -6  16  -3    0.47    0.11
   6  16   3    0.38    0.08
  -7 -16  -3    2.09    0.21
  -7 -16  -3    2.09    0.17
   7 -16   3    1.84    0.17
   7  16   3    2.08    0.15
   8 -16   3    2.08    0.20
   8  16   3    1.77    0.17
   9 -16   3    5.83    0.32
   9  16   3    5.32    0.28
 -11 -17   3   -0.03    0.10
 -11  17   3   -0.04    0.13
 -10 -17   3   -0.08    0.09
 -10  17   3   -0.13    0.11
  -9 -17   3    0.70    0.15
  -9 -17   3    0.59    0.13
  -9  17   3    0.57    0.17
  -8 -17   3    2.02    0.21
  -8 -17   3    1.90    0.19
  -8  17   3    1.74    0.23
  -7 -17   3    0.08    0.08
  -7 -17   3    0.12    0.08
  -7  17   3    0.05    0.10
  -6 -17   3    4.89    0.25
  -6 -17   3    4.40    0.23
   6  17  -3    4.19    0.26
  -6  17   3    4.80    0.30
   5 -17  -3    0.57    0.13
  -5 -17   3    0.46    0.08
  -5 -17   3    0.48    0.10
   5  17  -3    0.77    0.13
  -5  17   3    0.85    0.15
  -4 -17   3    3.69    0.20
  -4 -17   3    3.90    0.24
  -4 -17   3    3.70    0.18
   4 -17  -3    3.86    0.24
  -4  17   3    3.44    0.23
   4  17  -3    3.53    0.22
  -3 -17   3   29.00    0.95
   3 -17  -3   29.18    0.87
  -3 -17   3   28.04    0.83
  -3 -17   3   29.09    0.97
  -3 -17   3   29.39    0.82
   3  17  -3   30.09    0.87
  -3  17   3   29.48    0.88
   2 -17  -3    0.40    0.09
  -2 -17   3    0.42    0.08
  -2 -17   3    0.41    0.09
  -2 -17   3    0.37    0.07
  -2  17   3    0.47    0.10
   2  17  -3    0.52    0.10
  -1 -17   3    8.90    0.32
   1 -17  -3   10.95    0.38
  -1 -17   3    9.60    0.41
  -1  17   3    9.75    0.32
   1  17  -3    9.24    0.36
   0 -17  -3    0.12    0.06
   0 -17   3    0.21    0.05
   0 -17  -3    0.20    0.05
   0 -17   3    0.06    0.05
   0  17   3    0.11    0.05
   0  17  -3    0.13    0.06
  -1 -17  -3    0.11    0.06
  -1 -17  -3    0.25    0.05
   1 -17   3    0.09    0.05
   1 -17   3    0.10    0.06
   1  17   3    0.23    0.06
  -1  17  -3    0.07    0.06
  -2 -17  -3    1.57    0.11
  -2 -17  -3    1.62    0.13
   2 -17   3    1.63    0.11
   2 -17   3    1.72    0.14
  -2  17  -3    1.35    0.13
   2  17   3    1.59    0.11
  -3 -17  -3    0.86    0.10
   3 -17   3    0.72    0.09
   3 -17   3    0.68    0.11
  -3 -17  -3    0.92    0.12
  -3  17  -3    0.75    0.11
   3  17   3    0.56    0.11
   3  17   3    0.72    0.09
   4 -17   3    0.51    0.08
  -4 -17  -3    0.41    0.09
   4 -17   3    0.41    0.10
  -4 -17  -3    0.35    0.09
   4  17   3    0.37    0.10
   4  17   3    0.52    0.08
  -4  17  -3    0.58    0.10
  -5 -17  -3    3.81    0.21
   5 -17   3    3.55    0.19
  -5 -17  -3    3.64    0.21
   5 -17   3    3.24    0.23
  -5  17  -3    3.45    0.21
   5  17   3    3.50    0.18
   5  17   3    3.24    0.23
   6 -17   3    1.72    0.16
  -6 -17  -3    1.81    0.17
  -6 -17  -3    1.62    0.17
   6  17   3    1.60    0.18
   6  17   3    1.65    0.15
  -6  17  -3    1.52    0.17
   7 -17   3    0.67    0.12
  -7 -17  -3    0.61    0.12
  -7 -17  -3    0.66    0.14
   7  17   3    0.63    0.11
   8 -17   3    2.28    0.22
   8  17   3    2.48    0.18
   9 -17   3    0.03    0.10
 -11 -18   3    0.83    0.17
 -11  18   3    0.99    0.22
 -10 -18   3    0.42    0.14
 -10  18   3    0.56    0.18
  -9 -18   3    8.32    0.40
  -9 -18   3    7.83    0.39
  -9  18   3    7.85    0.45
  -8 -18   3    0.00    0.07
  -8 -18   3    0.25    0.11
  -8  18   3    0.18    0.12
  -7 -18   3   17.56    0.60
  -7 -18   3   17.54    0.61
  -7  18   3   17.80    0.68
  -6 -18   3    1.47    0.17
  -6 -18   3    1.18    0.13
  -6  18   3    1.45    0.19
   6  18  -3    1.54    0.18
  -5 -18   3    1.68    0.16
  -5 -18   3    1.33    0.13
   5 -18  -3    1.79    0.20
  -5  18   3    1.35    0.18
   5  18  -3    1.26    0.16
  -4 -18   3    2.29    0.17
  -4 -18   3    2.12    0.14
   4 -18  -3    2.64    0.20
   4  18  -3    2.22    0.18
  -4  18   3    2.19    0.21
  -3 -18   3   32.55    1.09
  -3 -18   3   33.63    0.95
  -3 -18   3   34.85    0.95
   3 -18  -3   35.06    1.00
  -3  18   3   34.49    1.00
   3  18  -3   31.90    0.98
  -2 -18   3    0.13    0.06
  -2 -18   3    0.00    0.04
  -2 -18   3    0.07    0.06
   2 -18  -3    0.01    0.06
   2  18  -3    0.07    0.06
  -2  18   3    0.04    0.06
   1 -18  -3   98.13    2.64
  -1 -18   3  102.08    2.44
  -1 -18   3  105.98    2.95
   1  18  -3  105.01    2.64
  -1  18   3  102.83    2.65
   0 -18  -3    0.54    0.08
   0 -18   3    0.47    0.10
   0 -18   3    0.43    0.07
   0 -18  -3    0.60    0.10
   0  18  -3    0.50    0.09
   0  18   3    0.58    0.08
   1 -18   3    6.79    0.26
  -1 -18  -3    6.62    0.28
  -1 -18  -3    7.08    0.26
   1 -18   3    6.95    0.32
  -1  18  -3    7.06    0.28
   1  18   3    7.06    0.26
  -2 -18  -3    7.15    0.27
   2 -18   3    7.07    0.27
  -2 -18  -3    6.76    0.28
   2 -18   3    7.06    0.33
   2  18   3    7.24    0.26
  -2  18  -3    7.37    0.29
   3 -18   3   28.26    0.76
  -3 -18  -3   29.17    0.82
  -3 -18  -3   27.94    0.82
   3 -18   3   28.16    0.93
   3  18   3   28.48    0.76
   3  18   3   26.87    0.93
  -3  18  -3   28.83    0.82
   4 -18   3    9.34    0.41
  -4 -18  -3    9.32    0.35
   4 -18   3    9.08    0.33
  -4 -18  -3    9.09    0.35
   4  18   3    9.26    0.32
  -4  18  -3    8.91    0.36
   4  18   3    8.54    0.40
   5 -18   3    6.79    0.28
  -5 -18  -3    6.78    0.29
  -5 -18  -3    6.60    0.30
   5 -18   3    6.67    0.35
   5  18   3    6.68    0.27
  -5  18  -3    7.20    0.32
   5  18   3    7.01    0.35
   6 -18   3   -0.04    0.05
  -6 -18  -3   -0.04    0.07
  -6 -18  -3   -0.01    0.07
  -6  18  -3    0.12    0.08
   6  18   3   -0.04    0.05
   7 -18   3   -0.07    0.06
  -7 -18  -3    0.01    0.08
  -7 -18  -3   -0.07    0.07
   7  18   3   -0.02    0.06
   8 -18   3    2.60    0.23
  -8 -18  -3    2.48    0.22
   8  18   3    2.42    0.19
   9 -18   3    3.14    0.24
 -11 -19   3    0.39    0.14
 -11  19   3    0.34    0.17
 -10 -19   3    1.10    0.18
 -10  19   3    1.01    0.21
  -9 -19   3    0.49    0.13
  -9 -19   3    0.56    0.15
  -9  19   3    0.65    0.18
  -8 -19   3    6.69    0.34
  -8 -19   3    5.79    0.31
  -8  19   3    5.54    0.37
  -7 -19   3    1.04    0.15
  -7 -19   3    1.16    0.15
  -7  19   3    1.25    0.20
  -6 -19   3    1.91    0.15
  -6 -19   3    1.79    0.19
  -6  19   3    1.96    0.22
  -5 -19   3    2.39    0.18
  -5 -19   3    2.21    0.15
   5 -19  -3    2.41    0.23
  -5  19   3    2.07    0.22
   5  19  -3    2.49    0.20
  -4 -19   3    0.52    0.10
  -4 -19   3    0.39    0.07
   4 -19  -3    0.40    0.11
   4  19  -3    0.48    0.11
  -4  19   3    0.36    0.11
  -3 -19   3    0.85    0.11
   3 -19  -3    1.12    0.15
  -3 -19   3    0.59    0.08
  -3  19   3    0.62    0.12
   3  19  -3    0.50    0.10
  -2 -19   3    1.13    0.15
  -2 -19   3    1.07    0.11
  -2 -19   3    1.21    0.13
   2 -19  -3    1.48    0.16
  -2  19   3    1.46    0.16
   2  19  -3    1.18    0.14
  -1 -19   3   11.28    0.46
  -1 -19   3   10.49    0.37
   1 -19  -3   11.65    0.42
  -1  19   3   10.38    0.40
   1  19  -3   10.96    0.41
   0 -19   3    0.50    0.08
   0 -19  -3    0.56    0.08
   0 -19   3    0.37    0.09
   0 -19  -3    0.51    0.09
   0  19   3    0.36    0.07
   0  19  -3    0.38    0.09
  -1 -19  -3    1.05    0.13
  -1 -19  -3    0.92    0.10
   1 -19   3    1.12    0.12
   1 -19   3    1.04    0.14
  -1  19  -3    0.97    0.12
   1  19   3    1.09    0.11
   2 -19   3    1.48    0.16
   2 -19   3    2.00    0.13
  -2 -19  -3    1.86    0.12
  -2 -19  -3    1.76    0.14
  -2  19  -3    1.54    0.15
   2  19   3    1.69    0.12
  -3 -19  -3   19.94    0.62
  -3 -19  -3   18.64    0.59
   3 -19   3   18.94    0.56
   3 -19   3   19.43    0.69
   3  19   3   19.98    0.56
  -3  19  -3   18.64    0.61
  -4 -19  -3    1.42    0.14
   4 -19   3    1.37    0.17
   4 -19   3    1.29    0.13
  -4 -19  -3    1.36    0.15
   4  19   3    1.51    0.14
   4  19   3    1.14    0.16
  -4  19  -3    1.55    0.16
   5 -19   3    1.03    0.13
   5 -19   3    1.06    0.16
  -5 -19  -3    1.24    0.14
  -5 -19  -3    1.31    0.15
   5  19   3    1.05    0.12
   5  19   3    1.01    0.15
  -5  19  -3    1.10    0.15
  -6 -19  -3    0.56    0.11
  -6 -19  -3    0.30    0.09
   6 -19   3    0.44    0.10
  -6  19  -3    0.54    0.12
   6  19   3    0.65    0.10
   7 -19   3    0.17    0.09
  -7 -19  -3   -0.02    0.08
  -7 -19  -3    0.15    0.09
   7  19   3    0.17    0.08
   8 -19   3    1.21    0.17
  -8 -19  -3    1.22    0.17
   9 -19   3    0.01    0.10
 -11 -20   3    1.10    0.20
 -11  20   3    0.77    0.21
 -10 -20   3    0.04    0.11
 -10  20   3    0.07    0.13
  -9 -20   3    8.12    0.40
  -9 -20   3    6.86    0.37
  -9  20   3    7.20    0.44
  -8 -20   3   -0.08    0.08
  -8 -20   3   -0.03    0.07
  -8  20   3    0.14    0.12
  -7 -20   3    5.78    0.29
  -7 -20   3    5.32    0.30
  -7  20   3    5.75    0.35
  -6 -20   3    1.79    0.15
  -6 -20   3    2.25    0.21
  -6  20   3    2.15    0.24
  -5 -20   3   29.86    0.89
  -5 -20   3   29.29    0.87
   5 -20  -3   29.82    0.95
   5  20  -3   29.04    0.92
  -5  20   3   30.72    0.96
  -4 -20   3    1.75    0.17
   4 -20  -3    1.96    0.20
  -4 -20   3    1.65    0.13
   4  20  -3    2.60    0.19
  -4  20   3    1.92    0.20
  -3 -20   3    6.25    0.29
   3 -20  -3    7.14    0.32
  -3 -20   3    6.76    0.27
   3  20  -3    6.74    0.31
  -3  20   3    6.90    0.33
  -2 -20   3    0.89    0.12
   2 -20  -3    1.21    0.15
  -2 -20   3    0.94    0.14
  -2 -20   3    0.93    0.11
  -2  20   3    0.75    0.12
   2  20  -3    0.87    0.12
   1 -20  -3   26.53    0.80
  -1 -20   3   27.19    0.91
   1  20  -3   26.82    0.80
  -1  20   3   25.90    0.80
   0 -20  -3    1.24    0.14
   0 -20  -3    1.36    0.11
   0 -20   3    1.31    0.13
   0 -20   3    1.52    0.17
   0  20  -3    1.37    0.15
   1 -20   3   24.02    0.83
   1 -20   3   24.43    0.68
  -1 -20  -3   25.18    0.71
  -1 -20  -3   24.17    0.74
  -1  20  -3   23.66    0.72
   1  20   3   24.12    0.67
  -2 -20  -3    0.41    0.09
   2 -20   3    0.47    0.09
   2 -20   3    0.45    0.10
  -2 -20  -3    0.34    0.07
   2  20   3    0.43    0.08
  -2  20  -3    0.40    0.09
   3 -20   3   33.66    0.89
  -3 -20  -3   33.85    0.96
   3 -20   3   32.07    1.07
  -3 -20  -3   33.51    0.95
  -3  20  -3   33.29    0.96
   3  20   3   32.50    0.88
   4 -20   3    8.10    0.31
  -4 -20  -3    8.36    0.34
   4 -20   3    7.72    0.38
  -4 -20  -3    7.81    0.32
   4  20   3    7.69    0.30
   4  20   3    7.54    0.38
  -4  20  -3    7.75    0.33
   5 -20   3    8.46    0.33
   5 -20   3    8.13    0.42
  -5 -20  -3    8.70    0.35
  -5 -20  -3    8.38    0.35
  -5  20  -3    8.26    0.37
   5  20   3    8.65    0.41
   5  20   3    8.47    0.33
  -6 -20  -3    0.36    0.10
   6 -20   3    0.38    0.10
  -6 -20  -3    0.58    0.11
   6  20   3    0.38    0.09
  -6  20  -3    0.29    0.11
  -7 -20  -3    0.00    0.09
   7 -20   3    0.15    0.09
  -7 -20  -3    0.03    0.08
  -8 -20  -3    1.08    0.16
   8 -20   3    0.93    0.16
   9 -20   3    1.40    0.20
 -11 -21   3    2.63    0.28
 -11  21   3    2.89    0.35
 -10 -21   3    0.82    0.17
 -10  21   3    0.82    0.21
  -9 -21   3    1.93    0.23
  -9 -21   3    1.75    0.20
  -9  21   3    1.93    0.27
  -8 -21   3    2.20    0.21
  -8 -21   3    2.10    0.23
  -8  21   3    2.14    0.27
  -7 -21   3    0.27    0.09
  -7 -21   3    0.39    0.11
  -7  21   3    0.28    0.13
  -6 -21   3    0.07    0.08
  -6 -21   3   -0.03    0.08
  -6  21   3    0.06    0.09
   5 -21  -3    4.35    0.29
  -5 -21   3    4.11    0.21
  -5 -21   3    4.39    0.25
   5  21  -3    4.36    0.28
  -5  21   3    4.18    0.28
  -4 -21   3    0.19    0.08
  -4 -21   3    0.01    0.05
   4 -21  -3    0.12    0.10
   4  21  -3    0.07    0.08
  -4  21   3    0.12    0.09
  -3 -21   3    1.57    0.16
   3 -21  -3    1.68    0.18
  -3 -21   3    1.64    0.13
   3  21  -3    1.68    0.18
  -3  21   3    1.81    0.19
  -2 -21   3    4.72    0.24
  -2 -21   3    5.22    0.23
  -2 -21   3    4.98    0.29
   2 -21  -3    4.65    0.26
   2  21  -3    4.99    0.26
  -2  21   3    4.76    0.26
   1 -21  -3    0.42    0.10
  -1 -21   3    0.43    0.11
  -1  21   3    0.43    0.11
   1  21  -3    0.46    0.11
   0 -21  -3    3.45    0.21
   0 -21   3    3.10    0.18
   0 -21  -3    3.11    0.17
   0 -21   3    3.15    0.22
   0  21  -3    3.35    0.21
  -1 -21  -3   10.70    0.40
  -1 -21  -3   10.52    0.37
   1 -21   3   10.71    0.37
   1 -21   3   10.17    0.45
  -1  21  -3   11.08    0.40
   2 -21   3    4.47    0.22
  -2 -21  -3    4.43    0.23
   2 -21   3    4.51    0.27
  -2 -21  -3    4.48    0.21
   2  21   3    4.63    0.21
  -2  21  -3    4.48    0.23
   3 -21   3    0.86    0.14
  -3 -21  -3    1.32    0.13
   3 -21   3    1.04    0.12
  -3 -21  -3    1.22    0.14
  -3  21  -3    1.16    0.14
   3  21   3    1.23    0.12
   4 -21   3    5.00    0.30
  -4 -21  -3    4.75    0.24
   4 -21   3    5.06    0.24
  -4 -21  -3    5.39    0.26
  -4  21  -3    5.01    0.27
   4  21   3    5.17    0.24
   4  21   3    5.01    0.30
   5 -21   3    0.51    0.10
  -5 -21  -3    0.69    0.12
   5 -21   3    0.59    0.13
  -5 -21  -3    0.47    0.10
  -5  21  -3    0.40    0.12
   5  21   3    0.38    0.09
   5  21   3    0.57    0.13
  -6 -21  -3    2.30    0.19
   6 -21   3    1.86    0.18
  -6 -21  -3    2.14    0.18
  -6  21  -3    2.31    0.23
  -7 -21  -3    3.10    0.23
  -7 -21  -3    3.33    0.23
   7 -21   3    2.92    0.22
  -7  21  -3    2.89    0.24
   8 -21   3    0.04    0.10
  -8 -21  -3   -0.08    0.08
 -11 -22   3    0.20    0.13
 -11  22   3    0.28    0.18
 -10 -22   3    0.54    0.15
 -10  22   3    0.60    0.19
  -9 -22   3    0.13    0.11
  -9  22   3   -0.10    0.11
  -8 -22   3    1.09    0.15
  -8 -22   3    0.96    0.17
  -8  22   3    0.80    0.19
  -7 -22   3    2.95    0.21
  -7 -22   3    2.95    0.23
  -7  22   3    3.22    0.31
  -6 -22   3    1.90    0.20
  -6 -22   3    1.94    0.16
  -6  22   3    1.68    0.22
   5 -22  -3    0.18    0.12
  -5 -22   3    0.05    0.08
  -5 -22   3    0.19    0.08
   5  22  -3    0.19    0.11
  -5  22   3    0.63    0.15
  -4 -22   3    0.16    0.08
  -4 -22   3    0.12    0.07
   4 -22  -3    0.26    0.11
  -4  22   3    0.36    0.11
   4  22  -3    0.22    0.10
  -3 -22   3    2.51    0.19
   3 -22  -3    3.05    0.22
  -3 -22   3    2.62    0.17
  -3  22   3    2.48    0.21
   3  22  -3    2.53    0.21
  -2 -22   3    0.74    0.10
  -2 -22   3    0.74    0.11
   2 -22  -3    0.97    0.15
  -2  22   3    0.65    0.13
   2  22  -3    0.67    0.12
   1 -22  -3   29.14    0.89
  -1 -22   3   30.82    1.00
   1  22  -3   29.64    0.88
  -1  22   3   27.86    0.88
   0 -22  -3   15.17    0.52
   0 -22   3   13.71    0.57
   0  22  -3   15.24    0.52
  -1 -22  -3    2.80    0.16
  -1 -22  -3    3.19    0.20
   1 -22   3    2.50    0.16
   1 -22   3    2.69    0.21
  -1  22  -3    2.81    0.19
  -2 -22  -3    0.10    0.06
   2 -22   3    0.13    0.08
  -2 -22  -3   -0.02    0.06
   2 -22   3    0.01    0.05
  -2  22  -3    0.07    0.07
  -3 -22  -3    6.47    0.27
   3 -22   3    6.63    0.34
  -3 -22  -3    6.76    0.31
   3 -22   3    6.13    0.27
  -3  22  -3    6.67    0.31
   4 -22   3    4.40    0.29
  -4 -22  -3    4.89    0.24
  -4 -22  -3    4.38    0.25
   4 -22   3    4.80    0.24
  -4  22  -3    4.31    0.25
   5 -22   3    0.17    0.08
   5 -22   3    0.37    0.12
  -5 -22  -3    0.38    0.10
  -5 -22  -3    0.29    0.10
   5  22   3    0.56    0.13
  -5  22  -3    0.53    0.12
  -6 -22  -3    1.99    0.19
  -6 -22  -3    2.21    0.21
   6 -22   3    1.90    0.19
  -6  22  -3    1.85    0.21
  -7 -22  -3    0.64    0.14
   7 -22   3    0.63    0.14
  -7  22  -3    1.00    0.18
   8 -22   3    0.16    0.11
  -8 -22  -3    0.04    0.10
 -11 -23   3    1.88    0.25
 -11  23   3    1.67    0.28
 -10 -23   3    0.77    0.17
 -10  23   3    0.63    0.20
  -9 -23   3    1.94    0.23
  -9  23   3    1.68    0.26
  -8 -23   3    1.03    0.18
  -8 -23   3    0.93    0.15
  -8  23   3    0.67    0.18
  -7 -23   3    0.42    0.13
  -7 -23   3    0.38    0.10
  -7  23   3    0.62    0.17
  -6 -23   3    1.37    0.17
  -6 -23   3    1.02    0.14
  -6  23   3    1.13    0.19
  -5 -23   3   31.51    0.95
  -5 -23   3   30.83    0.92
   5  23  -3   31.30    0.98
  -5  23   3   29.71    0.99
  -4 -23   3    0.19    0.08
   4 -23  -3    0.13    0.10
  -4 -23   3    0.06    0.07
  -4  23   3    0.36    0.11
   4  23  -3    0.03    0.08
   3 -23  -3   50.67    1.44
  -3 -23   3   50.51    1.39
  -3 -23   3   53.17    1.40
   3  23  -3   49.33    1.42
  -3  23   3   47.98    1.44
  -2 -23   3   33.46    0.95
  -2 -23   3   32.15    0.94
   2 -23  -3   32.09    0.98
   2  23  -3   32.13    0.97
  -2  23   3   31.86    0.98
  -1 -23   3   10.28    0.47
   1 -23  -3   10.00    0.42
  -1  23   3   11.37    0.44
   1  23  -3   10.18    0.41
   0 -23  -3    9.85    0.40
   0 -23   3    9.57    0.44
   0  23  -3    9.71    0.39
   1 -23   3    8.50    0.42
  -1 -23  -3    9.25    0.38
  -1 -23  -3   10.06    0.36
  -1  23  -3   10.06    0.39
  -2 -23  -3    2.18    0.18
   2 -23   3    1.99    0.15
   2 -23   3    2.01    0.18
  -2 -23  -3    2.06    0.15
  -2  23  -3    1.79    0.18
  -3 -23  -3    1.95    0.19
   3 -23   3    1.75    0.20
  -3 -23  -3    1.88    0.15
   3 -23   3    1.88    0.17
  -3  23  -3    1.84    0.18
   4 -23   3    0.00    0.07
   4 -23   3    0.12    0.07
  -4 -23  -3    0.25    0.09
  -4 -23  -3    0.15    0.07
  -4  23  -3    0.15    0.09
  -5 -23  -3    5.04    0.27
  -5 -23  -3    5.89    0.30
   5 -23   3    5.68    0.28
  -5  23  -3    5.55    0.31
   5  23   3    5.02    0.32
  -6 -23  -3    4.10    0.25
   6 -23   3    3.71    0.24
  -6 -23  -3    4.22    0.26
  -6  23  -3    3.71    0.27
  -7 -23  -3    3.57    0.25
   7 -23   3    3.41    0.24
  -7  23  -3    2.88    0.28
  -8 -23  -3    0.16    0.11
 -10 -24   3    0.58    0.16
 -10  24   3    0.28    0.17
  -9 -24   3    0.15    0.11
  -9  24   3    0.11    0.13
  -8 -24   3    0.17    0.10
  -8 -24   3    0.05    0.10
  -8  24   3    0.25    0.14
  -7 -24   3   -0.05    0.08
  -7 -24   3   -0.05    0.07
  -7  24   3    0.09    0.10
  -6 -24   3    2.82    0.19
  -6 -24   3    3.06    0.24
  -6  24   3    3.26    0.31
  -5 -24   3    1.58    0.18
  -5 -24   3    1.10    0.13
   5  24  -3    1.15    0.18
  -5  24   3    1.59    0.21
  -4 -24   3    5.79    0.27
  -4 -24   3    6.06    0.30
   4 -24  -3    6.48    0.34
   4  24  -3    6.31    0.33
  -4  24   3    6.11    0.34
  -3 -24   3   21.00    0.67
  -3 -24   3   20.80    0.69
   3 -24  -3   20.75    0.73
   3  24  -3   21.44    0.72
  -3  24   3   22.13    0.74
   2 -24  -3    0.84    0.14
  -2 -24   3    0.51    0.10
  -2 -24   3    0.64    0.12
   2  24  -3    0.67    0.13
  -2  24   3    1.16    0.17
  -1 -24   3    1.56    0.19
   1 -24  -3    1.61    0.18
  -1  24   3    1.62    0.19
   1  24  -3    1.85    0.19
   0 -24   3   10.23    0.48
   0 -24  -3   10.62    0.43
   0  24  -3   11.21    0.43
  -1 -24  -3    1.05    0.12
  -1 -24  -3    1.02    0.14
   1 -24   3    0.95    0.15
  -1  24  -3    0.86    0.14
   2 -24   3    3.18    0.24
  -2 -24  -3    2.97    0.21
  -2 -24  -3    3.04    0.18
  -2  24  -3    3.22    0.21
   3 -24   3    0.26    0.10
  -3 -24  -3    0.26    0.09
   3 -24   3    0.19    0.08
  -3 -24  -3    0.32    0.08
  -3  24  -3    0.19    0.09
  -4 -24  -3    7.73    0.35
   4 -24   3    7.53    0.40
  -4 -24  -3    7.04    0.31
   4 -24   3    7.31    0.32
  -4  24  -3    7.06    0.34
  -5 -24  -3    0.12    0.09
  -5 -24  -3    0.01    0.08
   5 -24   3    0.08    0.08
  -5  24  -3    0.09    0.10
   6 -24   3    1.99    0.20
  -6 -24  -3    1.74    0.18
  -6 -24  -3    1.77    0.20
  -6  24  -3    2.11    0.23
  -7 -24  -3    2.78    0.23
  -7  24  -3    2.39    0.26
  -8 -24  -3    0.09    0.10
 -10 -25   3    1.81    0.24
 -10  25   3    1.86    0.29
  -9 -25   3    1.74    0.23
  -9  25   3    1.77    0.27
  -8 -25   3    0.24    0.11
  -8 -25   3    0.34    0.13
  -8  25   3    0.49    0.17
  -7 -25   3    0.04    0.08
  -7 -25   3    0.04    0.10
  -7  25   3    0.09    0.11
  -6 -25   3    2.11    0.22
  -6 -25   3    1.63    0.17
  -6  25   3    1.81    0.24
  -5 -25   3   14.74    0.53
  -5 -25   3   15.90    0.57
  -5  25   3   15.00    0.62
   5  25  -3   16.01    0.60
  -4 -25   3    0.60    0.13
  -4 -25   3    0.54    0.10
   4 -25  -3    0.82    0.16
   4  25  -3    0.74    0.15
  -4  25   3    0.77    0.16
  -3 -25   3   33.35    1.01
   3 -25  -3   35.13    1.06
  -3 -25   3   35.57    1.00
  -3  25   3   31.52    1.04
   3  25  -3   34.47    1.04
   2 -25  -3    4.48    0.28
  -2 -25   3    4.67    0.26
  -2  25   3    4.70    0.28
   2  25  -3    5.16    0.29
   1 -25  -3    0.20    0.10
   1  25  -3    0.40    0.11
  -1  25   3    0.05    0.09
   0 -25   3    0.03    0.08
   0 -25  -3   -0.01    0.08
   0  25  -3    0.05    0.07
  -1 -25  -3   13.51    0.46
  -1 -25  -3   12.97    0.50
   1 -25   3   12.79    0.55
  -1  25  -3   13.25    0.50
   2 -25   3    0.05    0.07
  -2 -25  -3   -0.02    0.07
  -2 -25  -3    0.05    0.06
  -2  25  -3    0.16    0.08
  -3 -25  -3    1.60    0.18
   3 -25   3    1.47    0.20
  -3 -25  -3    1.62    0.14
  -3  25  -3    1.53    0.18
  -4 -25  -3    0.12    0.09
   4 -25   3    0.13    0.10
  -4 -25  -3    0.07    0.07
  -4  25  -3   -0.06    0.08
  -5 -25  -3    3.69    0.23
  -5 -25  -3    3.48    0.25
  -5  25  -3    4.33    0.28
  -6 -25  -3    1.93    0.20
  -6 -25  -3    1.81    0.21
  -6  25  -3    2.07    0.23
  -7 -25  -3    3.18    0.25
  -7  25  -3    3.02    0.29
  -8 -25  -3    0.66    0.15
 -10 -26   3    0.02    0.11
 -10  26   3    0.20    0.16
  -9 -26   3    0.11    0.12
  -9  26   3    0.05    0.14
  -8 -26   3    0.15    0.12
  -8 -26   3   -0.06    0.09
  -8  26   3    0.04    0.13
  -7 -26   3   -0.01    0.09
  -7 -26   3    0.07    0.08
  -7  26   3    0.12    0.12
  -6 -26   3    4.83    0.30
  -6 -26   3    5.12    0.27
  -6  26   3    5.22    0.35
  -5 -26   3    1.23    0.17
  -5 -26   3    1.10    0.14
  -5  26   3    0.92    0.18
   5  26  -3    1.39    0.20
  -4 -26   3   10.85    0.45
   4 -26  -3   10.80    0.49
  -4 -26   3   10.23    0.40
  -4  26   3   11.73    0.51
   4  26  -3   10.29    0.46
   3 -26  -3    9.27    0.43
  -3 -26   3    8.94    0.37
  -3 -26   3    9.51    0.40
  -3  26   3    9.53    0.45
   3  26  -3    9.72    0.43
   2 -26  -3    8.49    0.40
  -2  26   3    8.46    0.40
   2  26  -3    9.37    0.41
   1 -26  -3   26.66    0.86
   1  26  -3   26.45    0.84
   0 -26  -3    2.46    0.23
   0 -26   3    2.54    0.23
   0  26  -3    2.56    0.20
  -1 -26  -3    5.07    0.28
   1 -26   3    3.90    0.28
  -1 -26  -3    4.27    0.22
  -1  26  -3    4.27    0.25
   2 -26   3    2.44    0.22
  -2 -26  -3    2.22    0.16
  -2 -26  -3    2.46    0.20
  -2  26  -3    2.34    0.20
   3 -26   3    0.19    0.10
  -3 -26  -3    0.26    0.10
  -3 -26  -3    0.27    0.09
  -3  26  -3    0.21    0.10
  -4 -26  -3    1.33    0.17
   4 -26   3    1.01    0.18
  -4 -26  -3    1.27    0.15
  -4  26  -3    1.67    0.20
[truncated: 446,826 more chars]
