# Supplementary material for: Bis(benzyl­ammonium) di­hydrogen diphosphate
Source: Acta Crystallogr Sect E Struct Rep Online. 2013 Dec 4;70(Pt 1):o3. doi: 10.1107/S1600536813032455 (PMC3914045; doi:10.1107/S1600536813032455)
Supplement: Supplementary file 2 [file e-70-000o3-Isup2.hkl]

#
# h,k,l, Fc-squared, Fo-squared, sigma(Fo-squared), status flag
#
data_I
_shelx_title ' nicolas_a7_0m in P 21/c'
_shelx_refln_list_code          4
_shelx_F_calc_maximum      194.01
_exptl_crystal_F_000       824.00
_reflns_d_resolution_high  0.6311

loop_
 _space_group_symop_operation_xyz
 'x, y, z'
 '-x, y+1/2, -z+1/2'
 '-x, -y, -z'
 'x, -y-1/2, z-1/2'

_cell_length_a     8.1337
_cell_length_b    28.9015
_cell_length_c     8.4727
_cell_angle_alpha  90.000
_cell_angle_beta  113.449
_cell_angle_gamma  90.000

_shelx_F_squared_multiplier     1.000

loop_
 _refln_index_h
 _refln_index_k
 _refln_index_l
 _refln_F_squared_calc
 _refln_F_squared_meas
 _refln_F_squared_sigma
 _refln_observed_status
   2   0   0      15433.60      15272.40       211.91 o
   3   0   0        883.39        965.07        11.55 o
   4   0   0          5.50          3.70         0.78 o
   5   0   0        308.27        374.08         5.28 o
   6   0   0        227.09        245.90         4.81 o
   7   0   0        130.02        109.61         3.76 o
   8   0   0         21.50         20.91         2.35 o
   9   0   0        287.21        280.04         8.53 o
  10   0   0        943.21        980.37        31.96 o
  11   0   0        440.37        471.35        19.78 o
   2   1   0         16.54         25.58         1.66 o
   3   1   0        346.05        380.95         3.79 o
   4   1   0        711.51        821.85         7.46 o
   5   1   0          2.32          3.10         0.55 o
   6   1   0         20.76         17.56         1.16 o
   7   1   0         63.18         60.93         2.74 o
   8   1   0         44.94         42.43         2.79 o
   9   1   0         30.05         31.55         2.29 o
  10   1   0          0.14         17.66         3.50 o
  11   1   0          2.42          9.32         3.23 o
   1   2   0         21.01         -0.25         0.42 o
   2   2   0       8563.72       8127.25        78.39 o
   3   2   0        999.20       1072.68         9.51 o
   4   2   0       1229.08       1257.45        11.30 o
   5   2   0         28.59         45.34         1.28 o
   6   2   0        214.74        225.51         3.66 o
   7   2   0         16.38         10.50         1.15 o
   8   2   0         31.94         28.65         1.71 o
   9   2   0        195.08        187.32         4.58 o
  10   2   0        570.11        603.98        15.87 o
  11   2   0        288.73        312.48        10.89 o
   1   3   0         98.11         59.97         3.26 o
   2   3   0      22724.07      23494.14       227.24 o
   3   3   0       2926.25       3186.66        26.29 o
   4   3   0       1179.28       1271.33        11.41 o
   5   3   0         17.05         11.78         0.82 o
   6   3   0         17.59         11.92         1.15 o
   7   3   0        566.37        519.98         6.78 o
   8   3   0        228.65        241.96         4.10 o
   9   3   0        315.27        309.05         7.51 o
  10   3   0          4.39          1.71         2.69 o
  11   3   0         33.12         29.54         4.43 o
   1   4   0        507.60        479.05         5.86 o
   2   4   0       2561.94       3051.35        26.55 o
   3   4   0        371.85        401.21         4.11 o
   4   4   0        248.86        258.50         3.02 o
   5   4   0         73.60         53.59         1.49 o
   6   4   0       1033.81       1025.58        10.97 o
   7   4   0        160.40        160.46         3.32 o
   8   4   0        329.32        326.37         4.91 o
   9   4   0         17.84         16.29         2.04 o
  10   4   0        211.51        236.18        12.55 o
  11   4   0         28.94         33.28         5.90 o
   1   5   0         54.80         29.53         0.94 o
   2   5   0      12640.44      12660.54       220.29 o
   3   5   0       3517.09       3770.72        30.21 o
   4   5   0       1530.69       1563.26        12.46 o
   5   5   0          0.02         -0.47         0.47 o
   6   5   0        768.23        752.82         8.98 o
   7   5   0       1584.27       1468.08        15.20 o
   8   5   0        587.92        586.21         7.69 o
   9   5   0        347.81        341.92         5.91 o
  10   5   0         37.81         36.71         8.18 o
  11   5   0         64.54         58.17         7.99 o
   0   6   0        940.29       1137.59        18.33 o
   1   6   0        117.10         93.18         2.62 o
   2   6   0         40.64         28.39         1.04 o
   3   6   0        493.80        489.53         5.58 o
   4   6   0          7.32          5.24         0.64 o
   5   6   0        246.61        224.91         3.16 o
   6   6   0        129.73        121.38         2.71 o
   7   6   0        329.09        317.40         5.03 o
   8   6   0          0.71          1.26         1.05 o
   9   6   0        114.34        120.91         4.16 o
  10   6   0         17.33          7.10         3.08 o
  11   6   0         63.08         72.69        11.41 o
   1   7   0         30.41         23.36         0.80 o
   2   7   0        969.81        879.05        16.03 o
   3   7   0       1952.18       2038.14        18.13 o
   4   7   0       2652.58       2691.22        20.99 o
   5   7   0         57.67         50.73         1.53 o
   6   7   0          3.18          1.21         0.82 o
   7   7   0       1359.94       1240.93        14.01 o
   8   7   0        135.00        139.79         3.25 o
   9   7   0        244.11        251.35         5.55 o
  10   7   0          7.58          5.97         2.52 o
  11   7   0         52.38         56.42         5.47 o
   0   8   0      29364.42      29777.72       552.36 o
   1   8   0         29.45         45.42         1.16 o
   2   8   0       1594.63       1512.65        16.95 o
   3   8   0        547.25        551.52         5.70 o
   4   8   0        127.85        111.99         1.94 o
   5   8   0          5.07          2.70         0.62 o
   6   8   0        271.42        245.28         4.08 o
   7   8   0         85.66         84.03         2.63 o
   8   8   0         30.57         26.05         1.74 o
   9   8   0        332.38        322.09         6.99 o
  10   8   0         30.32         34.85         3.58 o
  11   8   0        178.42        200.37         8.60 o
   1   9   0        433.16        380.01         5.58 o
   2   9   0       1181.81       1115.40        13.47 o
   3   9   0        681.32        696.68         9.61 o
   4   9   0       1109.02       1020.40         9.33 o
   5   9   0         27.83         39.97         1.50 o
   6   9   0        106.30        108.88         2.63 o
   7   9   0        604.62        555.66         7.49 o
   8   9   0        157.98        168.14         3.57 o
   9   9   0        157.23        151.77         4.75 o
  10   9   0         10.79          7.61         2.48 o
  11   9   0          2.95         11.09         3.35 o
   0  10   0       9956.06      10180.09       250.32 o
   1  10   0          3.12          0.42         0.51 o
   2  10   0       8292.34       8535.72        94.75 o
   3  10   0       1345.30       1348.07        12.87 o
   4  10   0         86.21         80.82         1.63 o
   5  10   0        417.93        396.63         4.92 o
   6  10   0          5.42          5.98         1.10 o
   7  10   0        108.07        105.95         2.82 o
   8  10   0          4.30          3.36         1.13 o
   9  10   0        160.12        149.77         5.27 o
  10  10   0        219.95        229.72         7.51 o
  11  10   0        194.89        192.99         8.60 o
   1  11   0        158.79        134.51         2.68 o
   2  11   0        418.71        584.71         7.19 o
   3  11   0         13.64         20.44         0.92 o
   4  11   0        270.86        263.65         3.54 o
   5  11   0         81.84         94.48         2.09 o
   6  11   0       1036.31        997.12        11.49 o
   7  11   0         57.27         48.43         2.19 o
   8  11   0         21.58         24.37         1.95 o
   9  11   0         27.78         29.25         3.67 o
  10  11   0         21.36         20.87         3.84 o
  11  11   0         12.79         14.07         2.98 o
   0  12   0       9034.17       9266.23       238.53 o
   1  12   0         71.32         82.98         2.56 o
   2  12   0         15.99         31.15         2.69 o
   3  12   0       1655.89       1712.59        14.56 o
   4  12   0        335.40        355.05         4.39 o
   5  12   0        256.13        249.17         3.63 o
   6  12   0        804.30        794.61        11.02 o
   7  12   0          0.05          0.53         0.93 o
   8  12   0         10.95          9.96         1.58 o
   9  12   0         29.76         26.14         2.91 o
  10  12   0        257.83        272.28        12.36 o
  11  12   0        188.40        182.56         7.70 o
   1  13   0        493.44        587.34         8.56 o
   2  13   0          0.11          3.43         3.68 o
   3  13   0        440.84        466.01         4.84 o
   4  13   0       1490.64       1503.72        14.15 o
   5  13   0        301.85        323.34         4.35 o
   6  13   0          0.80          2.48         1.03 o
   7  13   0        141.38        141.63         3.30 o
   8  13   0          1.16         -0.24         1.18 o
   9  13   0          0.84          0.51         1.80 o
  10  13   0         38.11         32.30         9.32 o
  11  13   0          6.83          9.91         2.84 o
   1  14   0        635.32        566.70         8.42 o
   2  14   0         27.03         55.80         1.62 o
   3  14   0          0.02          0.41         0.47 o
   4  14   0       1133.48       1124.02        11.03 o
   5  14   0        460.86        414.92         5.41 o
   6  14   0        871.22        831.29        10.02 o
   7  14   0         52.55         42.84         2.41 o
   8  14   0         15.35         13.35         1.88 o
   9  14   0          5.76          4.90         2.32 o
  10  14   0         84.55         88.73         6.55 o
  11  14   0        134.93        143.14         6.62 o
   1  15   0        191.10        210.68         4.60 o
   2  15   0       3032.83       3280.31        45.96 o
   3  15   0        554.99        574.26         6.52 o
   4  15   0       1699.60       1791.52        18.00 o
   5  15   0        665.22        673.02         7.89 o
   6  15   0        106.29         95.95         2.67 o
   7  15   0        134.25        136.80         5.22 o
   8  15   0        124.61        120.43         4.51 o
   9  15   0         79.73         92.23         5.08 o
  10  15   0         20.85         18.77         3.84 o
  11  15   0          0.46         -0.15         2.45 o
   0  16   0       2439.94       2348.40        68.48 o
   1  16   0       1723.22       1723.10        21.95 o
   2  16   0        243.05        224.58         3.39 o
   3  16   0        174.66        157.56         2.70 o
   4  16   0        497.94        500.21         6.47 o
   5  16   0        135.82        124.99         2.87 o
   6  16   0         30.73         31.48         2.03 o
   7  16   0        107.49        100.68         3.75 o
   8  16   0         90.66         84.46         6.12 o
   9  16   0         34.07         31.92         3.41 o
  10  16   0         95.41         94.40         6.93 o
  11  16   0         35.88         33.92         4.93 o
   1  17   0         82.15         92.45         2.19 o
   2  17   0       1719.22       1749.88        20.31 o
   3  17   0         24.76         27.50         1.33 o
   4  17   0       4304.83       4155.31        38.48 o
   5  17   0          4.95          3.80         1.25 o
   6  17   0        236.04        221.92         4.61 o
   7  17   0         79.36         75.67         3.58 o
   8  17   0        234.97        237.23         6.53 o
   9  17   0         66.69         66.35         5.85 o
  10  17   0          3.38          2.35         3.80 o
   0  18   0        137.24        204.67        10.27 o
   1  18   0        639.79        626.87         7.79 o
   2  18   0         75.78         62.24         1.79 o
   3  18   0        638.67        557.27         6.71 o
   4  18   0        101.88        110.10         3.00 o
   5  18   0          0.88          1.14         0.98 o
   6  18   0          0.02          0.26         1.20 o
   7  18   0         79.58         82.63         3.66 o
   8  18   0        128.99        133.11         4.86 o
   9  18   0         13.11         14.45         3.47 o
  10  18   0         31.61         33.23         4.70 o
   1  19   0        626.24        678.25         8.24 o
   2  19   0        302.69        259.57         4.31 o
   3  19   0        847.22        796.38         9.46 o
   4  19   0       1410.36       1295.79        15.67 o
   5  19   0        346.94        317.26         6.25 o
   6  19   0        651.37        624.01        10.32 o
   7  19   0         36.67         31.95         3.16 o
   8  19   0        381.88        405.10        10.15 o
   9  19   0        103.66        113.02         7.03 o
  10  19   0          1.90         -1.09         2.74 o
   0  20   0       1954.58       2172.82       112.61 o
   1  20   0          2.02          3.29         0.89 o
   2  20   0        114.51        123.80         2.60 o
   3  20   0        849.14        778.21        12.58 o
   4  20   0        200.30        212.18         4.81 o
   5  20   0         77.30         81.70         3.68 o
   6  20   0        290.45        275.56         6.82 o
   7  20   0         21.23         17.12         2.06 o
   8  20   0          0.79         -1.88         1.88 o
   9  20   0         13.34         21.13         7.99 o
  10  20   0          4.09          0.68         4.76 o
   1  21   0        804.80        797.94         9.60 o
   2  21   0        489.31        504.21         6.85 o
   3  21   0        525.00        480.30         8.06 o
   4  21   0        922.53        878.89        12.93 o
   5  21   0        195.65        180.86         4.62 o
   6  21   0        485.56        488.68         8.90 o
   7  21   0         19.42         18.85         2.17 o
   8  21   0        360.22        346.45         9.33 o
   9  21   0        121.19        129.26        15.22 o
  10  21   0          0.02          0.09         2.82 o
   0  22   0        126.49        124.38         8.56 o
   1  22   0        190.87        186.44         4.39 o
   2  22   0        208.66        214.17         4.23 o
   3  22   0        118.36        135.73         5.17 o
   4  22   0         13.13         14.68         1.75 o
   5  22   0        278.04        272.75         7.34 o
   6  22   0        170.84        169.97         5.28 o
   7  22   0         36.14         39.45         4.36 o
   8  22   0          5.90          7.79         2.54 o
   9  22   0         28.63         30.90         7.61 o
  10  22   0         74.31         81.95        17.31 o
   1  23   0        360.94        350.03         6.25 o
   2  23   0          9.36         11.36         2.23 o
   3  23   0         11.04          6.28         1.92 o
   4  23   0        129.70        131.87         5.16 o
   5  23   0        147.86        160.79         7.47 o
   6  23   0         98.22         96.82         4.23 o
   7  23   0         19.68         19.00         2.48 o
   8  23   0         14.13         11.76         3.47 o
   9  23   0         13.19         14.24         5.14 o
  10  23   0          0.83          2.78         3.29 o
   0  24   0        837.61        798.60        18.16 o
   1  24   0        709.21        660.96        11.31 o
   2  24   0        448.60        400.57         7.69 o
   3  24   0          1.33          2.41         1.38 o
   4  24   0         36.86         43.98         2.90 o
   5  24   0        149.67        147.13         4.84 o
   6  24   0        231.53        221.89         7.25 o
   7  24   0          7.44          4.97         2.07 o
   8  24   0          0.01          1.41         2.74 o
   9  24   0         35.90         33.68         5.14 o
  10  24   0         55.15         55.34        10.46 o
   1  25   0        201.87        205.09         4.71 o
   2  25   0          6.97         10.80         1.77 o
   3  25   0          2.18          1.93         1.38 o
   4  25   0         34.41         39.00         2.78 o
   5  25   0        103.98        104.27         4.56 o
   6  25   0          4.25          3.24         1.75 o
   7  25   0        198.08        194.66         6.76 o
   8  25   0          0.82          3.08         2.92 o
   9  25   0          4.79          1.87         3.02 o
   0  26   0        561.27        557.15        20.73 o
   1  26   0        180.63        176.68         4.39 o
   2  26   0        108.19         96.73         3.59 o
   3  26   0          0.01          2.68         1.45 o
   4  26   0        145.76        148.04         5.29 o
   5  26   0         36.86         32.34         3.13 o
   6  26   0        103.26         99.78         5.06 o
   7  26   0          0.02          3.25         2.07 o
   8  26   0         25.39         22.17         6.28 o
   9  26   0          0.00          1.87         3.02 o
   1  27   0        261.96        254.73         7.91 o
   2  27   0          0.20          0.15         1.31 o
   3  27   0         28.03         27.79         4.03 o
   4  27   0         64.52         65.34         3.86 o
   5  27   0         14.58         15.23         2.40 o
   6  27   0          3.96          5.79         2.11 o
   7  27   0         70.54         73.60         4.83 o
   8  27   0         28.75         34.72         5.09 o
   9  27   0          2.18          3.69         7.80 o
   0  28   0         76.34         82.96         5.92 o
   1  28   0          0.37          3.59         1.66 o
   2  28   0         12.42         18.42         2.52 o
   3  28   0          6.51          6.47         2.02 o
   4  28   0         53.53         51.52         3.82 o
   5  28   0          1.10         -1.73         1.73 o
   6  28   0          6.05          4.79         2.12 o
   7  28   0          8.56          5.88         3.19 o
   8  28   0         36.32         41.04         5.51 o
   9  28   0         24.93         27.25         4.93 o
   1  29   0        108.79        102.68         4.47 o
   2  29   0         85.62         77.64         3.78 o
   3  29   0         54.93         53.80         3.80 o
   4  29   0        259.46        237.86        11.77 o
   5  29   0          7.64          6.96         2.29 o
   6  29   0         43.42         40.17         3.85 o
   7  29   0         30.23         27.76         5.52 o
   8  29   0         38.06         34.97         6.09 o
   9  29   0          3.27          2.65         3.29 o
   0  30   0          0.01         -1.90         2.15 o
   1  30   0         82.94         84.86         4.42 o
   2  30   0         37.90         35.36         3.95 o
   3  30   0         25.35         31.52         3.16 o
   4  30   0         24.63         23.66         2.85 o
   5  30   0          2.10          4.09         2.44 o
   6  30   0          0.15         -0.87         2.10 o
   7  30   0         46.67         50.29         5.85 o
   8  30   0         30.91         24.73         4.82 o
   1  31   0          3.26          6.36         2.32 o
   2  31   0        259.63        259.06         6.76 o
   3  31   0         92.88         84.67         4.92 o
   4  31   0         44.04         41.87         3.72 o
   5  31   0          1.78         -1.78         1.95 o
   6  31   0         20.97         16.03         3.84 o
   7  31   0         58.58         65.77         7.23 o
   8  31   0          8.10          9.30         3.84 o
   0  32   0        157.93        151.33        11.60 o
   1  32   0         28.50         30.83         3.57 o
   2  32   0        156.81        156.13        10.44 o
   3  32   0         93.41         90.28         4.97 o
   4  32   0          7.04          9.22         2.45 o
   5  32   0          0.01         -0.68         2.00 o
   6  32   0         13.60         19.62         4.38 o
   7  32   0         21.46         22.79         4.55 o
   8  32   0         16.74         17.82         4.48 o
   1  33   0        113.91        135.60        16.00 o
   2  33   0        190.31        179.15         8.60 o
   3  33   0         41.11         40.65         4.47 o
   4  33   0        169.25        162.05         6.45 o
   5  33   0          0.01         -2.13         2.13 o
   6  33   0         17.11         15.03         4.11 o
   7  33   0         19.92         11.74         3.84 o
   8  33   0         16.57          9.99         4.01 o
   0  34   0        512.68        520.22        15.47 o
   1  34   0          0.13          2.18         2.40 o
   2  34   0         15.85         16.59         3.89 o
   3  34   0          0.02         -0.85         2.26 o
   4  34   0          1.65          1.26         2.90 o
   5  34   0          0.01          0.00         2.96 o
   6  34   0         33.99         31.55         6.28 o
   7  34   0          0.97          0.11         3.35 o
   1  35   0         59.16         65.14         5.54 o
   2  35   0         49.66         55.95         6.05 o
   3  35   0         47.64         46.46         4.29 o
   4  35   0          0.66         -0.57         2.22 o
   5  35   0        159.08        158.95         9.41 o
   6  35   0         33.53         37.86         5.39 o
   7  35   0          0.52         -2.11         3.19 o
   0  36   0        212.68        204.77         9.42 o
   1  36   0          0.00          4.37         2.62 o
   2  36   0          4.28          4.18         3.23 o
   3  36   0          1.12          6.03         2.52 o
   4  36   0        123.65        125.13         8.74 o
   5  36   0          6.83         13.24         4.20 o
   6  36   0         91.60        106.38        17.50 o
   7  36   0          3.48         -1.04         3.62 o
   1  37   0          5.30          4.05         2.84 o
   2  37   0          1.03          0.63         3.08 o
   3  37   0         30.33         31.55         5.09 o
   4  37   0         22.11         27.00         4.97 o
   5  37   0         79.27         83.10        18.64 o
   6  37   0         33.41         37.04         8.18 o
   0  38   0        272.06        276.19        16.74 o
   1  38   0          7.50         10.61         5.55 o
   2  38   0          7.02          1.82         4.18 o
   3  38   0          2.46          3.61         3.50 o
   4  38   0         95.10        110.91         8.71 o
   5  38   0         20.29         17.59         4.70 o
   6  38   0         48.77         55.97         6.93 o
   1  39   0         23.18         25.35         4.16 o
   2  39   0          4.91          3.64         3.62 o
   3  39   0          0.80         -2.28         3.50 o
   4  39   0          6.36          8.18         4.30 o
   5  39   0          0.29          2.31         3.74 o
   6  39   0          7.19          2.79         4.11 o
   0  40   0        226.56        230.54        15.60 o
   1  40   0          4.90          5.05         3.89 o
   2  40   0          0.78          4.24         4.57 o
   3  40   0         53.46         54.17         6.59 o
   4  40   0         14.94         12.06         4.55 o
   5  40   0          0.36          5.30         6.66 o
   1  41   0         19.15         25.87         7.99 o
   2  41   0         61.57         57.80         7.12 o
   3  41   0          1.09          4.67         4.38 o
   4  41   0         42.01         52.92        13.70 o
   5  41   0          4.27          2.74         4.76 o
   0  42   0          5.02          6.09         5.71 o
   1  42   0          7.27          8.75         6.47 o
   2  42   0          0.08          1.62         4.16 o
   3  42   0         31.30         45.88         6.71 o
   4  42   0         37.52         26.79         5.78 o
   1  43   0          7.11          8.37         6.47 o
   2  43   0         55.61         64.88         7.66 o
   3  43   0         12.90         10.60         4.82 o
   4  43   0          0.01          0.49         4.16 o
   0  44   0          2.85          6.09         6.85 o
   1  44   0          3.68          1.52         6.47 o
   2  44   0         11.57          3.98         4.43 o
   3  44   0         20.28         14.74         5.51 o
   1  45   0         22.58         24.73         8.75 o
   2  45   0          6.79          7.39         5.09 o
 -12   1   1         34.56         40.23         5.24 o
 -11   1   1        274.92        305.99        17.12 o
 -10   1   1        236.69        245.47         7.19 o
  -9   1   1        198.76        209.73         5.25 o
  -8   1   1         28.40         23.86         1.56 o
  -7   1   1        105.42         99.74         2.45 o
  -6   1   1        968.12        940.23         9.15 o
  -5   1   1       1012.21       1034.50         8.41 o
  -4   1   1       1196.11       1363.65        11.93 o
  -3   1   1       1296.55       1397.11        13.39 o
  -2   1   1         18.85         29.54         0.74 o
  -1   1   1       1410.26        640.19        39.88 o
   0   1   1        558.59        249.13         6.05 o
   1   1   1       2474.74       2914.92        53.47 o
   2   1   1        721.78        676.07         6.63 o
   3   1   1        255.76        269.31         2.70 o
   4   1   1       2253.90       2322.66        17.44 o
   5   1   1       2008.24       1972.94        16.37 o
   6   1   1       1036.78        998.92         9.92 o
   7   1   1       1283.21       1277.06        13.39 o
   8   1   1         34.10         38.35         1.97 o
   9   1   1          1.74         -1.37         1.37 o
  10   1   1        169.59        174.29         5.09 o
 -12   2   1         50.29         52.37         5.63 o
 -11   2   1          2.61          4.38         3.08 o
 -10   2   1          0.72          6.59         2.31 o
  -9   2   1        179.21        176.99         4.85 o
  -8   2   1         37.89         44.01         2.01 o
  -7   2   1         86.80         88.61         2.50 o
  -6   2   1          1.20         -0.47         0.69 o
  -5   2   1        261.70        310.95         3.43 o
  -4   2   1          7.59          7.18         0.64 o
  -3   2   1         82.25         99.67         1.80 o
  -2   2   1        713.11        702.13         6.12 o
  -1   2   1        807.91        667.33        15.00 o
   0   2   1        246.59         88.58         7.42 o
   1   2   1      14625.47      15645.37       164.57 o
   2   2   1         45.21         45.37         0.85 o
   3   2   1          0.66          2.94         0.36 o
   4   2   1         75.14         78.45         1.47 o
   5   2   1         38.16         35.60         1.26 o
   6   2   1         72.92         65.92         1.93 o
   7   2   1         72.58         68.89         2.19 o
   8   2   1        144.76        144.78         3.23 o
   9   2   1        192.21        188.66         4.55 o
  10   2   1          2.05          4.07         2.04 o
 -12   3   1         19.99         17.89         4.04 o
 -11   3   1         60.57         58.64         6.09 o
 -10   3   1         65.73         76.84         4.89 o
  -9   3   1        200.78        199.80         4.69 o
  -8   3   1          0.07          0.26         0.91 o
  -7   3   1        214.79        233.50         4.06 o
  -6   3   1        536.17        483.98         5.99 o
  -5   3   1       1317.99       1315.30        11.44 o
  -4   3   1       1544.95       1640.06        14.48 o
  -3   3   1       1553.77       1533.01        14.07 o
  -2   3   1        132.33        129.54         1.63 o
  -1   3   1      37639.98      36988.94       365.71 o
   0   3   1        273.00        240.05        14.38 o
   1   3   1       6628.67       7601.36        86.75 o
   2   3   1        479.16        557.98         5.43 o
   3   3   1         71.30         69.29         1.07 o
   4   3   1        865.95        904.57         7.35 o
   5   3   1        963.13        896.89         7.88 o
   6   3   1       1155.32       1111.39        11.61 o
   7   3   1          0.04         -0.85         0.85 o
   8   3   1        101.23         96.20         2.77 o
   9   3   1        213.05        204.41         7.88 o
  10   3   1         50.08         51.02         3.72 o
 -12   4   1        100.77        102.32         7.39 o
 -11   4   1         23.81         27.24         4.43 o
 -10   4   1         48.58         55.30         4.02 o
  -9   4   1        164.70        178.80         4.40 o
  -8   4   1        230.47        223.60         4.20 o
  -7   4   1         55.78         63.38         2.37 o
  -6   4   1         88.89         88.87         2.32 o
  -5   4   1        326.37        380.39         4.64 o
  -4   4   1         19.64         16.29         0.90 o
  -3   4   1       2908.89       2933.37        26.04 o
  -2   4   1       1382.64       1372.04        11.42 o
  -1   4   1      13070.27      14729.36       158.34 o
   0   4   1        271.54        282.15         4.56 o
   1   4   1       5752.21       5985.77        66.34 o
   2   4   1          3.25          2.83         0.34 o
   3   4   1         62.92         34.54         0.79 o
   4   4   1        118.60        117.67         1.77 o
   5   4   1          2.82          6.94         0.71 o
   6   4   1          5.82          6.53         0.97 o
   7   4   1          0.57         -0.06         0.84 o
   8   4   1        140.54        147.54         3.11 o
   9   4   1        612.10        632.40         9.36 o
  10   4   1         32.02         33.59         3.43 o
 -12   5   1          3.19          4.18         3.23 o
 -11   5   1         11.30          3.99         3.08 o
 -10   5   1          0.32         -0.97         1.90 o
  -9   5   1        101.93        101.04         3.54 o
  -8   5   1          0.00          0.06         1.12 o
  -7   5   1        141.03        140.11         3.11 o
  -6   5   1        167.45        146.82         2.97 o
  -5   5   1       3346.03       3328.08        28.78 o
  -4   5   1       1503.20       1538.40        14.03 o
  -3   5   1        751.03        688.84         7.01 o
  -2   5   1       2288.54       2292.78        20.91 o
  -1   5   1        884.84       1170.15        13.55 o
   0   5   1        253.85        260.69         4.16 o
   1   5   1      22985.21      23745.62       262.83 o
   2   5   1        466.79        501.22         5.04 o
   3   5   1        819.44        798.91         7.04 o
   4   5   1         69.65         65.59         1.12 o
   5   5   1        555.72        586.79         6.18 o
   6   5   1        268.88        243.03         3.94 o
   7   5   1          1.15          3.41         1.02 o
   8   5   1        372.89        388.98         5.41 o
   9   5   1         28.12         38.29         2.49 o
  10   5   1          0.20         -1.42         1.82 o
 -12   6   1        105.42        104.39         7.39 o
 -11   6   1        132.92        132.58         7.25 o
 -10   6   1        128.25        132.77         4.95 o
  -9   6   1        140.29        143.18         4.03 o
  -8   6   1        376.98        363.02         6.16 o
  -7   6   1         19.78         22.35         1.69 o
  -6   6   1        158.75        151.35         3.86 o
  -5   6   1          0.19          0.42         0.63 o
  -4   6   1          4.23          6.23         0.57 o
  -3   6   1       1962.39       1915.22        18.29 o
  -2   6   1        340.01        324.84         3.94 o
  -1   6   1       9473.52      10251.52       105.40 o
   0   6   1         67.41         54.38         2.25 o
   1   6   1      10258.30      11099.05       123.76 o
   2   6   1        130.09        159.02         2.04 o
   3   6   1         32.19         58.45         1.24 o
   4   6   1        118.80        100.48         1.45 o
   5   6   1          7.69         11.37         0.87 o
   6   6   1          1.65          1.40         0.77 o
   7   6   1        434.88        435.25         5.91 o
   8   6   1        337.41        327.59         4.84 o
   9   6   1        409.06        411.39         7.90 o
  10   6   1         68.70         72.28         5.36 o
 -12   7   1          5.06         11.41         3.50 o
 -11   7   1          4.62         14.79         3.62 o
 -10   7   1         50.85         60.91         3.69 o
  -9   7   1          2.69          3.60         1.53 o
  -8   7   1          1.35          2.89         1.21 o
  -7   7   1        644.38        612.13         8.14 o
  -6   7   1          2.96          1.42         0.75 o
  -5   7   1         27.30         35.17         1.39 o
  -4   7   1        563.15        572.55         5.68 o
  -3   7   1       1189.99       1231.28        12.02 o
  -2   7   1       4761.44       5063.04        50.52 o
  -1   7   1        938.34       1233.37        15.77 o
   0   7   1         11.01         13.41         1.21 o
   1   7   1       6311.24       6814.70        69.91 o
   2   7   1       1112.78       1175.90        11.09 o
   3   7   1        811.23        906.95         8.33 o
   4   7   1        168.71        145.45         1.86 o
   5   7   1        402.56        427.78         5.02 o
   6   7   1        123.17        112.87         2.58 o
   7   7   1         40.32         39.98         1.88 o
   8   7   1         96.98         92.44         2.73 o
   9   7   1          0.04          2.75         1.34 o
  10   7   1         15.41         20.87         3.50 o
 -11   8   1        150.27        164.08         8.18 o
 -10   8   1         44.50         51.00         4.78 o
  -9   8   1        174.30        175.98         5.56 o
  -8   8   1        395.25        359.98         6.78 o
  -7   8   1       1987.43       1957.76        20.81 o
  -6   8   1        225.19        218.09         3.75 o
  -5   8   1        311.68        331.63         4.23 o
  -4   8   1         71.07         63.91         1.72 o
  -3   8   1        293.01        233.75         3.19 o
  -2   8   1         68.16         68.95         1.58 o
  -1   8   1       9185.83       9942.24       138.87 o
   0   8   1        184.42        165.61         3.25 o
   1   8   1      10449.01      11293.40       136.46 o
   2   8   1        763.05        757.88         7.48 o
   3   8   1       7553.10       8043.28        66.41 o
   4   8   1        109.65         94.31         1.56 o
   5   8   1         97.42         77.64         1.82 o
   6   8   1          7.87          6.98         0.97 o
   7   8   1        154.59        158.56         3.39 o
   8   8   1        163.99        156.36         3.45 o
   9   8   1        266.65        270.67         5.31 o
  10   8   1        113.19        115.96         6.28 o
 -11   9   1         42.92         45.42         4.36 o
 -10   9   1        191.98        201.86         7.07 o
  -9   9   1         18.46         18.30         2.10 o
  -8   9   1          1.00          1.14         1.31 o
  -7   9   1        409.92        371.67         5.84 o
  -6   9   1          9.36          7.25         1.01 o
  -5   9   1        295.16        331.85         4.51 o
  -4   9   1        164.94        173.73         2.57 o
  -3   9   1          2.85          8.21         0.72 o
  -2   9   1       1271.93       1333.40        14.83 o
  -1   9   1       4029.45       4404.83        68.15 o
   0   9   1        902.96       1002.16        17.36 o
   1   9   1       2255.94       2880.22       116.03 o
   2   9   1        324.67        325.57         3.81 o
   3   9   1          6.37         20.06         0.83 o
   4   9   1         74.26         62.61         1.40 o
   5   9   1        918.73        918.47         9.28 o
   6   9   1        213.36        210.81         3.70 o
   7   9   1        238.03        237.46         4.64 o
   8   9   1          0.39         -0.94         0.94 o
   9   9   1          1.06          1.17         1.42 o
  10   9   1         56.94         59.12         4.97 o
 -11  10   1        101.23        112.58         6.15 o
 -10  10   1          0.26         -1.03         2.66 o
  -9  10   1        166.15        173.03         4.77 o
  -8  10   1        145.54        123.75         4.08 o
  -7  10   1        227.85        231.11         4.83 o
  -6  10   1        403.66        353.95         5.32 o
  -5  10   1         13.01         10.84         1.00 o
  -4  10   1        516.93        493.54         4.99 o
  -3  10   1        347.81        265.25         3.54 o
  -2  10   1        203.74        229.95         4.06 o
  -1  10   1       2682.15       2965.38        40.61 o
   0  10   1        109.30        125.47         3.09 o
   1  10   1        214.55        220.70         3.64 o
   2  10   1       1634.28       1846.05        17.64 o
   3  10   1        457.35        465.70         4.62 o
   4  10   1          9.72          7.14         0.63 o
   5  10   1          3.76          4.48         0.89 o
   6  10   1          0.00          0.20         0.85 o
   7  10   1        145.54        151.57         3.32 o
   8  10   1         78.97         72.13         2.84 o
   9  10   1        104.55        107.03         3.64 o
  10  10   1         13.58         12.54         3.08 o
 -11  11   1         20.81         19.83         3.33 o
 -10  11   1        263.87        272.96        10.18 o
  -9  11   1         88.74         88.83         3.89 o
  -8  11   1          6.41          5.88         1.48 o
  -7  11   1        171.01        174.82         4.11 o
  -6  11   1        464.17        403.30         5.84 o
  -5  11   1       4214.48       4179.48        36.86 o
  -4  11   1          0.30          1.08         0.49 o
  -3  11   1       1558.52       1786.20        17.67 o
  -2  11   1         87.90         82.58         2.13 o
  -1  11   1          5.55          1.59         0.71 o
   0  11   1        700.31        750.39        13.17 o
   1  11   1          1.27         17.88         2.66 o
   2  11   1        164.45        178.10         2.53 o
   3  11   1        157.27        204.93         2.58 o
   4  11   1        329.49        320.60         3.97 o
   5  11   1       2721.90       2642.45        24.97 o
   6  11   1       1220.91       1124.91        12.60 o
   7  11   1        209.61        207.41         3.99 o
   8  11   1         31.65         36.13         2.93 o
   9  11   1         27.03         26.17         2.47 o
  10  11   1         69.87         75.71         7.61 o
 -11  12   1         90.92        100.27         6.04 o
 -10  12   1         56.77         61.05         5.74 o
  -9  12   1          0.10         -0.46         1.47 o
  -8  12   1         27.75         24.03         2.27 o
  -7  12   1         63.47         58.96         2.98 o
  -6  12   1         51.49         39.20         2.12 o
  -5  12   1       1180.47       1070.14        12.39 o
  -4  12   1        844.89        808.30         7.79 o
  -3  12   1       1051.08       1181.49        10.98 o
  -2  12   1          6.29          4.88         0.81 o
  -1  12   1       1588.22       1728.83        24.56 o
   0  12   1        405.49        433.16         7.26 o
   1  12   1       3513.83       3762.30        46.25 o
   2  12   1        726.23        778.11         7.60 o
   3  12   1        689.83        774.44         7.69 o
   4  12   1         19.46         21.43         1.05 o
   5  12   1         75.95         77.24         2.21 o
   6  12   1         35.24         33.87         1.77 o
   7  12   1         16.88         18.68         1.52 o
   8  12   1         24.46         20.14         1.94 o
   9  12   1          5.24          4.48         1.74 o
  10  12   1          0.01          1.46         2.11 o
 -11  13   1         57.51         61.06         4.88 o
 -10  13   1        148.94        163.85         7.90 o
  -9  13   1        125.91        130.07         4.93 o
  -8  13   1         46.66         44.00         2.91 o
  -7  13   1        104.11         99.23         3.72 o
  -6  13   1        743.21        716.41         9.91 o
  -5  13   1       7829.45       7549.55        78.94 o
  -4  13   1         48.23         58.73         1.58 o
  -3  13   1       1215.35       1227.80        11.97 o
  -2  13   1        740.96        713.04        10.32 o
  -1  13   1         73.85         57.64         2.05 o
   0  13   1        270.37        279.63         5.37 o
   1  13   1       3899.44       4123.98        46.35 o
   2  13   1        194.73        178.85         2.59 o
   3  13   1        491.62        476.34         5.19 o
   4  13   1       1031.39        987.98        10.25 o
   5  13   1       1553.81       1582.61        16.58 o
   6  13   1       1037.19        952.15        11.06 o
   7  13   1         49.32         60.42         2.38 o
   8  13   1         69.77         70.11         3.13 o
   9  13   1        168.69        166.60         5.99 o
  10  13   1         56.08         57.04         5.30 o
 -11  14   1         21.48         23.09         4.57 o
 -10  14   1         64.92         73.20         6.32 o
  -9  14   1        139.92        138.44         7.36 o
  -8  14   1         20.61         19.72         2.31 o
  -7  14   1         60.17         65.48         3.22 o
  -6  14   1          0.97          1.40         1.06 o
  -5  14   1          3.55          5.36         1.22 o
  -4  14   1        188.20        170.09         2.72 o
  -3  14   1        426.98        452.05         5.60 o
  -2  14   1        449.30        486.58         7.62 o
  -1  14   1          0.70          1.60         0.88 o
   0  14   1        563.99        625.57        10.12 o
   1  14   1       2186.90       2388.40        26.20 o
   2  14   1         86.95         66.90         1.43 o
   3  14   1        268.25        248.80         3.27 o
   4  14   1        479.07        436.50         5.35 o
   5  14   1        347.66        327.17         4.87 o
   6  14   1          1.31          3.11         0.96 o
   7  14   1        130.37        118.68         3.08 o
   8  14   1          0.35         -1.37         1.37 o
   9  14   1         63.05         61.12         4.27 o
  10  14   1          1.42         -0.27         2.65 o
 -11  15   1         48.17         49.47        11.41 o
 -10  15   1         91.22         94.07         6.93 o
  -9  15   1        226.77        235.43        11.28 o
  -8  15   1        102.09         91.09         5.99 o
  -7  15   1         76.28         80.18         3.45 o
  -6  15   1         94.59         84.34         3.17 o
  -5  15   1        332.06        309.82         6.67 o
  -4  15   1         18.63         24.28         1.34 o
  -3  15   1         47.71         63.02         1.94 o
  -2  15   1        316.32        307.36         4.48 o
  -1  15   1        241.29        205.28         4.49 o
   0  15   1         10.25         14.40         1.39 o
   1  15   1        195.38        181.03         2.69 o
   2  15   1        981.02       1061.72        10.68 o
   3  15   1        321.00        341.13         4.37 o
   4  15   1        656.32        652.62         7.83 o
   5  15   1       1357.30       1329.94        14.40 o
   6  15   1        430.41        416.76         6.05 o
   7  15   1         63.17         64.12         2.58 o
   8  15   1         14.16         13.04         2.50 o
   9  15   1         72.73         80.63        12.74 o
  10  15   1         20.45         21.69         3.93 o
 -11  16   1          1.87          2.23         2.82 o
 -10  16   1         45.29         49.50         5.39 o
  -9  16   1        269.17        274.67         8.39 o
  -8  16   1         95.25         93.37         3.94 o
  -7  16   1        708.18        672.47        14.09 o
  -6  16   1         52.12         57.79         2.94 o
  -5  16   1         81.80         74.29         3.01 o
  -4  16   1         63.88         54.56         1.80 o
  -3  16   1       1824.56       1732.29        18.66 o
  -2  16   1        426.55        432.89         5.45 o
  -1  16   1        532.78        541.58         7.43 o
   0  16   1       1689.53       1831.47        25.75 o
   1  16   1         72.02         64.37         1.65 o
   2  16   1        981.69        924.74        11.40 o
   3  16   1       2626.89       2723.92        26.90 o
   4  16   1       1045.08        973.45        10.91 o
   5  16   1        404.07        400.71         5.72 o
   6  16   1         50.88         52.10         2.21 o
   7  16   1        218.15        226.29         5.10 o
   8  16   1         16.80         15.70         2.25 o
   9  16   1        326.62        342.21        23.21 o
  10  16   1         44.65         47.38         5.30 o
 -11  17   1          3.36          0.92         3.19 o
 -10  17   1         31.24         29.43         4.55 o
  -9  17   1         66.80         64.58         4.72 o
  -8  17   1         58.25         56.73         3.73 o
  -7  17   1         22.87         26.50         2.32 o
  -6  17   1          2.83          3.93         1.31 o
  -5  17   1        368.96        327.78         7.18 o
  -4  17   1        265.21        268.62         4.38 o
  -3  17   1          0.03          6.10         0.92 o
  -2  17   1        154.05        142.76         2.51 o
  -1  17   1        180.96        237.13         3.54 o
   0  17   1         38.43         40.39         2.29 o
   1  17   1       1168.38       1195.78        12.99 o
   2  17   1         12.25         16.83         2.72 o
   3  17   1        113.23        117.51         2.80 o
   4  17   1          6.58          6.86         1.01 o
   5  17   1        232.19        225.66         3.99 o
   6  17   1          6.46          5.94         1.05 o
   7  17   1         22.67         28.88         2.18 o
   8  17   1         30.63         34.33         2.93 o
   9  17   1          0.82          4.57         4.95 o
  10  17   1          4.62          1.84         3.10 o
 -11  18   1          9.98          9.92         3.74 o
 -10  18   1         20.92         20.85         4.01 o
  -9  18   1        388.10        367.94         9.93 o
  -8  18   1          2.92          4.85         1.83 o
  -7  18   1        581.10        545.18         9.76 o
  -6  18   1        130.40        119.21         3.78 o
  -5  18   1          0.22         -1.02         1.02 o
  -4  18   1         15.77         11.00         1.21 o
  -3  18   1       3179.38       3255.61        31.41 o
  -2  18   1        666.28        610.97         6.86 o
  -1  18   1        604.25        593.36         8.33 o
   0  18   1        359.76        366.12         5.60 o
   1  18   1        767.01        769.75         9.58 o
   2  18   1       1173.41       1150.59        13.64 o
   3  18   1       1843.45       1855.32        19.11 o
   4  18   1        140.00        115.40         2.66 o
   5  18   1         82.92         92.52         2.55 o
   6  18   1        156.84        156.50         3.84 o
   7  18   1        733.19        709.31        10.39 o
   8  18   1         60.10         64.15         4.36 o
   9  18   1        281.15        302.43        10.60 o
  10  18   1        104.66        116.02         7.42 o
 -11  19   1         11.85          9.48         4.57 o
 -10  19   1          0.87         -0.33         2.74 o
  -9  19   1          1.00          7.77         4.76 o
  -8  19   1         32.53         34.72         3.13 o
  -7  19   1         52.28         63.91         3.84 o
  -6  19   1         20.39         16.95         1.89 o
  -5  19   1          1.49          0.28         1.16 o
  -4  19   1        123.62        132.97         3.37 o
  -3  19   1         16.14         16.57         1.29 o
  -2  19   1        171.56        179.67         3.82 o
  -1  19   1        591.02        586.41         7.03 o
   0  19   1         27.02         25.65         1.57 o
   1  19   1        177.20        206.68         4.75 o
   2  19   1        146.73        132.95         3.01 o
   3  19   1         16.76         19.22         1.33 o
   4  19   1        387.12        383.82         6.11 o
   5  19   1         17.73         19.58         1.61 o
   6  19   1         63.45         65.09         2.81 o
   7  19   1         85.42         98.79         4.28 o
   8  19   1         13.87         15.14         2.70 o
   9  19   1         16.35         20.34         4.18 o
  10  19   1          0.42          4.15         3.61 o
 -10  20   1          1.46          0.18         2.88 o
  -9  20   1        173.84        198.16         8.98 o
  -8  20   1         14.88         17.71         2.91 o
  -7  20   1        599.25        578.42        11.33 o
  -6  20   1          7.58          6.07         1.71 o
  -5  20   1        282.76        272.54         6.44 o
  -4  20   1         20.44         22.28         1.74 o
  -3  20   1       1925.63       1825.44        18.56 o
  -2  20   1        367.75        346.30         5.19 o
  -1  20   1       4030.22       4211.00        42.04 o
   0  20   1         14.84         10.02         1.25 o
   1  20   1         40.23         47.24         2.12 o
   2  20   1        580.42        561.65        10.26 o
   3  20   1        865.97        916.01        11.62 o
   4  20   1         44.08         45.79         2.21 o
   5  20   1          1.69          2.94         1.16 o
   6  20   1         61.42         62.25         2.88 o
   7  20   1        482.23        463.00         9.55 o
   8  20   1          4.02          1.40         2.10 o
   9  20   1        181.33        186.69         8.56 o
  10  20   1        144.99        158.19        19.02 o
 -10  21   1         29.45         38.17         5.20 o
  -9  21   1          8.04          7.69         3.19 o
  -8  21   1         61.09         63.75         5.70 o
  -7  21   1        116.96        134.38         4.83 o
  -6  21   1         35.18         35.49         2.82 o
  -5  21   1       1535.16       1511.23        22.56 o
  -4  21   1        269.39        247.89         5.86 o
  -3  21   1        229.31        264.45         6.26 o
  -2  21   1        188.07        164.06         3.33 o
  -1  21   1         59.05         74.04         7.46 o
   0  21   1         32.61         37.06         2.17 o
   1  21   1         20.67         29.59         3.03 o
   2  21   1        156.25        136.96         3.55 o
   3  21   1         61.69         62.00         2.48 o
   4  21   1        346.87        306.03         6.01 o
   5  21   1        531.71        532.94         8.20 o
   6  21   1         79.59         67.19         3.40 o
   7  21   1        149.74        166.89         5.38 o
   8  21   1          9.53          8.75         4.37 o
   9  21   1          3.87          7.90         3.29 o
  10  21   1         23.36         29.32         4.75 o
 -10  22   1         34.96         37.52         5.30 o
  -9  22   1         12.07         14.29         3.80 o
  -8  22   1          5.21          0.18         2.04 o
  -7  22   1         79.57         76.53         4.72 o
  -6  22   1         98.92         91.01         4.16 o
  -5  22   1          4.14         10.27         1.88 o
  -4  22   1        257.34        245.47         6.01 o
  -3  22   1       2767.56       2573.00        40.01 o
  -2  22   1         46.33         45.77         2.17 o
  -1  22   1       1106.47       1129.56        14.90 o
   0  22   1        735.81        712.08        10.54 o
   1  22   1         27.13         30.65         1.82 o
   2  22   1          4.47          4.20         1.37 o
   3  22   1        428.23        387.97         7.34 o
   4  22   1        229.14        222.19         5.04 o
   5  22   1          9.41         11.72         1.78 o
   6  22   1         20.10         20.85         2.24 o
   7  22   1        314.44        337.67         8.99 o
   8  22   1          7.30          8.40         3.02 o
   9  22   1         61.46         68.71         6.12 o
 -10  23   1         28.80         33.55         5.20 o
  -9  23   1         88.84         87.71         7.09 o
  -8  23   1         32.13         35.45         3.65 o
  -7  23   1         38.08         37.72         3.41 o
  -6  23   1         35.78         32.70         3.01 o
  -5  23   1        926.54        890.03        16.74 o
  -4  23   1        429.78        396.21         9.05 o
  -3  23   1         58.79         68.58         2.95 o
  -2  23   1        561.02        512.51         8.19 o
  -1  23   1        223.79        231.87         4.79 o
   0  23   1        173.89        175.27         4.31 o
   1  23   1        687.13        722.21        10.67 o
   2  23   1        235.12        220.84         7.80 o
   3  23   1          0.05          1.94         1.14 o
   4  23   1        301.68        273.90         7.15 o
   5  23   1       1080.69       1029.28        15.20 o
   6  23   1         10.74         10.07         1.82 o
   7  23   1         49.48         53.48         4.09 o
   8  23   1         14.60         16.48         8.56 o
   9  23   1          0.26          2.45         3.02 o
 -10  24   1         40.49         33.13         5.30 o
  -9  24   1         46.46         52.04         5.57 o
  -8  24   1         14.42         16.60         3.71 o
  -7  24   1          0.04          1.20         1.87 o
  -6  24   1         66.06         62.86         4.15 o
  -5  24   1         39.94         43.00         3.52 o
  -4  24   1         26.79         18.21         2.34 o
  -3  24   1        337.57        326.14         6.90 o
  -2  24   1        132.64        126.65         4.26 o
  -1  24   1         46.95         66.77         4.84 o
   0  24   1       2167.52       2060.62        28.39 o
   1  24   1        200.11        190.26         5.14 o
   2  24   1        267.65        238.04         5.69 o
   3  24   1        116.66        100.41         3.38 o
   4  24   1         51.09         48.66         2.72 o
   5  24   1         31.27         39.86         2.72 o
   6  24   1         11.73         10.00         1.88 o
   7  24   1         96.02         92.15         4.96 o
   8  24   1         17.86         16.80         3.84 o
   9  24   1          0.07          2.30         3.42 o
 -10  25   1         69.52         70.60         6.93 o
  -9  25   1        137.16        126.72         8.75 o
  -8  25   1         68.73         57.90         5.90 o
  -7  25   1         30.20         26.58         3.18 o
  -6  25   1         39.85         40.71         5.38 o
  -5  25   1        729.74        663.28        13.59 o
  -4  25   1         56.03         61.04         3.63 o
  -3  25   1          0.87          1.03         1.23 o
  -2  25   1        129.79        119.97         3.65 o
  -1  25   1        838.86        800.66        13.07 o
   0  25   1         15.19         26.74         3.35 o
   1  25   1       1286.17       1255.06        18.64 o
   2  25   1          0.87         -0.40         1.23 o
   3  25   1        436.31        401.66         8.19 o
   4  25   1         51.70         58.08         3.38 o
   5  25   1        568.46        582.28        12.51 o
   6  25   1         71.73         72.43         4.57 o
   7  25   1         71.72         66.92         4.67 o
   8  25   1          0.02          2.32         2.92 o
   9  25   1         23.95         14.74         4.01 o
 -10  26   1         20.73         28.09         7.42 o
  -9  26   1         67.91         59.62         6.44 o
  -8  26   1          2.09          6.37         3.08 o
  -7  26   1         28.65         23.41         5.25 o
  -6  26   1         74.46         72.62         4.40 o
  -5  26   1         12.33         20.06         3.70 o
  -4  26   1          0.47         -0.13         1.55 o
  -3  26   1         20.98         21.16         2.16 o
  -2  26   1        383.91        357.38         8.83 o
   0  26   1       1122.16       1064.02        16.50 o
   1  26   1         13.28         18.34         2.08 o
   2  26   1       1003.26        898.54        16.53 o
   3  26   1        106.05        110.30         4.06 o
   4  26   1         21.26         22.22         2.36 o
   5  26   1         10.37         10.64         1.99 o
   6  26   1         45.67         50.33         4.60 o
   7  26   1          8.36         14.77         3.56 o
   8  26   1          0.77         -2.46         2.46 o
   9  26   1         36.14         41.77        11.98 o
  -9  27   1         39.69         42.37         5.67 o
  -8  27   1         16.51         12.02         5.33 o
  -7  27   1          0.12         -0.12         2.10 o
  -6  27   1          6.21          5.24         2.22 o
  -5  27   1        368.19        360.12         9.21 o
  -4  27   1         20.30         18.50         2.52 o
  -3  27   1          8.50          7.54         1.74 o
  -2  27   1        537.07        528.57         8.90 o
  -1  27   1        318.16        309.92         7.63 o
   0  27   1         56.21         69.78         4.06 o
   1  27   1        408.99        389.65         8.70 o
   2  27   1        131.36        132.93         7.41 o
   3  27   1        105.54        101.77         6.59 o
   4  27   1         17.15         21.26         3.18 o
   5  27   1        204.31        188.40         5.93 o
   6  27   1        131.14        139.36         8.73 o
   7  27   1          1.65          2.28         2.74 o
   8  27   1          1.21          2.77         2.92 o
   9  27   1         62.66         66.29         7.04 o
  -9  28   1         69.60         68.31         6.98 o
  -8  28   1         19.22         21.20         4.20 o
  -7  28   1        169.30        166.47         7.58 o
  -6  28   1        203.99        208.52        11.85 o
  -5  28   1         27.38         32.18         3.30 o
  -4  28   1         38.37         43.29         4.55 o
  -3  28   1        374.40        374.31        10.60 o
  -2  28   1         39.32         37.75         2.59 o
  -1  28   1       1114.27       1107.10        19.38 o
   0  28   1        191.47        183.00         5.37 o
   1  28   1          6.37          8.75         2.20 o
   2  28   1        270.25        253.61         7.13 o
   3  28   1        206.00        226.87         6.69 o
   4  28   1         16.78         11.98         3.90 o
   5  28   1         25.37         29.81         3.22 o
   6  28   1        168.67        175.55         6.40 o
   7  28   1         37.35         27.30         4.76 o
   8  28   1         45.25         46.23         9.70 o
  -9  29   1          4.46          7.41         3.93 o
  -8  29   1          4.98          6.25         3.37 o
  -7  29   1         20.75         29.18         4.66 o
  -6  29   1          6.89          8.66         2.49 o
  -5  29   1        128.95        127.92         5.54 o
  -4  29   1         91.90         93.27         6.26 o
  -3  29   1         86.22         98.00         4.32 o
  -2  29   1        326.99        323.55        10.18 o
  -1  29   1         63.48         74.32         4.07 o
   0  29   1        184.34        174.40         5.32 o
   1  29   1          8.98         12.84         2.46 o
   2  29   1         94.57         85.63         8.62 o
   3  29   1         13.98         18.21         3.22 o
   4  29   1          8.15          7.35         2.22 o
   5  29   1          3.86          0.76         1.95 o
   6  29   1         51.88         58.75         4.40 o
   7  29   1          7.83          9.13         3.56 o
   8  29   1          1.55          1.06         3.02 o
  -9  30   1         91.88         83.02         7.63 o
  -8  30   1         27.43         26.57         4.82 o
  -7  30   1         85.85         92.97         9.13 o
  -6  30   1        124.29        131.54         5.92 o
  -5  30   1         12.55          9.19         2.71 o
  -4  30   1          0.20          0.51         1.79 o
  -3  30   1        470.62        457.02         9.34 o
  -2  30   1         17.69         20.43         2.22 o
  -1  30   1        481.54        483.38         9.79 o
   0  30   1         34.16         31.47         3.44 o
   1  30   1         20.10         22.46         3.00 o
   2  30   1         16.95         18.14         2.56 o
   3  30   1        473.70        474.09        11.09 o
   4  30   1          0.27         -2.44         2.46 o
   5  30   1         81.55         72.24         4.73 o
   6  30   1         84.98         86.16         6.98 o
   7  30   1         22.32         18.77         4.16 o
   8  30   1         58.01         55.10         6.28 o
  -9  31   1          1.63          0.85         3.56 o
  -8  31   1         61.29         66.35         6.76 o
  -7  31   1        153.16        154.69         9.14 o
  -6  31   1          2.11          4.07         2.34 o
  -5  31   1         33.81         32.95         3.43 o
  -4  31   1         13.05         15.86         2.62 o
  -3  31   1          0.30          1.05         1.74 o
  -2  31   1         45.84         48.34         3.56 o
  -1  31   1          1.14          6.55         2.08 o
   0  31   1        200.95        198.13         8.27 o
   1  31   1         83.73         86.51         6.59 o
   2  31   1         21.87         19.12         2.74 o
   3  31   1          1.92         10.45         2.34 o
   4  31   1         45.28         39.62         3.58 o
   5  31   1         54.11         49.34         4.13 o
   6  31   1          0.30          1.14         3.04 o
   7  31   1         56.19         61.17         6.28 o
   8  31   1         19.30         24.15         4.70 o
  -8  32   1         41.53         43.18         5.90 o
  -7  32   1         39.05         33.74         5.30 o
  -6  32   1          1.53          0.56         5.90 o
  -5  32   1          2.73          2.13         2.11 o
  -4  32   1         16.73          9.09         3.69 o
  -3  32   1         86.94         85.40         4.37 o
  -2  32   1          0.50          1.87         2.12 o
  -1  32   1        121.81        138.98         5.29 o
   0  32   1        150.58        155.37         6.29 o
   1  32   1        246.03        248.40         9.82 o
   2  32   1          8.66          6.47         2.24 o
   3  32   1        306.08        293.52         8.52 o
   4  32   1         54.17         54.63         4.22 o
   5  32   1         36.41         45.32         4.10 o
   6  32   1          0.01          1.81         3.19 o
   7  32   1          6.93          7.39         4.18 o
   8  32   1         26.93         29.24         5.09 o
  -8  33   1         51.80         55.13         6.55 o
  -7  33   1         77.61         66.80        14.84 o
  -6  33   1         34.80         33.82         5.36 o
  -5  33   1        203.43        205.97         7.36 o
  -4  33   1         35.21         38.86         3.72 o
  -3  33   1         36.63         39.95         3.75 o
  -2  33   1        131.32        134.55         6.06 o
  -1  33   1        126.47        129.90         5.28 o
   0  33   1         93.88        105.40         6.07 o
   1  33   1        229.87        233.81         9.55 o
   2  33   1         10.18          5.03         2.29 o
   3  33   1          5.61         12.48         3.39 o
   4  33   1          9.72         10.55         2.62 o
   5  33   1        179.20        186.40        13.12 o
   6  33   1         18.45         18.21         4.28 o
   7  33   1        100.64         94.74        13.32 o
  -8  34   1         15.80         12.70         4.95 o
  -7  34   1          0.02          4.65         4.95 o
  -6  34   1          0.97         -2.62         3.19 o
  -5  34   1         17.52         22.14         4.70 o
  -4  34   1          2.57          3.84         2.35 o
  -3  34   1        223.41        210.52        15.01 o
  -2  34   1         27.70         31.70         6.75 o
  -1  34   1        182.53        190.63         6.37 o
   0  34   1        103.95        119.55         6.73 o
   1  34   1         44.93         52.69         5.65 o
   2  34   1        136.49        137.75        11.98 o
   3  34   1          6.74          4.87         2.35 o
   4  34   1         21.57         19.90         3.20 o
   5  34   1          0.02          2.04         2.92 o
   6  34   1          6.63          4.14         6.28 o
   7  34   1          3.53          8.96         5.33 o
  -7  35   1         38.82         27.10         4.93 o
  -6  35   1          5.54          2.05         3.47 o
  -5  35   1        102.18         93.61         8.02 o
  -4  35   1          3.12          1.31         2.34 o
  -3  35   1          9.60         11.47         2.83 o
  -2  35   1         25.00         27.61         3.80 o
  -1  35   1        161.66        161.53         6.87 o
   0  35   1         31.28         28.82         3.73 o
   1  35   1        445.67        441.94        14.26 o
   2  35   1         32.79         34.70         4.82 o
   3  35   1          0.56          1.44         2.17 o
   4  35   1         13.07          9.05         3.56 o
   5  35   1         83.57         74.46         7.12 o
   6  35   1         29.97         18.75         4.55 o
   7  35   1         24.69         19.86         4.70 o
  -7  36   1          3.32         -0.23         4.18 o
  -6  36   1         39.87         29.80         5.39 o
  -5  36   1          0.14          3.42         3.47 o
  -4  36   1          6.50          4.53         3.35 o
  -3  36   1          6.58          8.79         3.56 o
  -2  36   1          7.02          5.69         2.76 o
  -1  36   1          1.72          9.92         2.98 o
   0  36   1        202.12        214.58         8.12 o
   1  36   1          0.29         10.97         7.99 o
   2  36   1        165.10        165.72        14.08 o
   3  36   1          5.34          6.22         2.67 o
   4  36   1         18.13         15.61         4.28 o
   5  36   1         52.43         60.62         6.49 o
   6  36   1          7.08         13.21         4.28 o
  -7  37   1         14.54          5.13         4.11 o
  -6  37   1          0.02         -0.89         3.62 o
  -5  37   1        119.00        127.21         9.52 o
  -4  37   1        103.79        115.35        14.27 o
  -3  37   1         49.13         53.79         6.46 o
  -2  37   1         10.15         11.21         3.44 o
  -1  37   1        269.63        263.48        11.03 o
   0  37   1         10.27         15.55         3.35 o
   1  37   1        197.82        187.30         9.40 o
   2  37   1         12.43          5.96         3.56 o
   3  37   1         25.03         15.89         5.33 o
   4  37   1          4.73          2.13         4.18 o
   5  37   1         10.68          5.22         4.76 o
   6  37   1         65.04         66.07         9.51 o
  -6  38   1        126.70        128.13        12.74 o
  -5  38   1         15.11         14.92         4.43 o
  -4  38   1        124.71        121.60         9.25 o
  -3  38   1          9.51          8.85         4.11 o
  -2  38   1          0.30          2.81         2.92 o
  -1  38   1         26.36         33.15        11.22 o
   0  38   1         90.90        103.87         8.34 o
   1  38   1          7.77         15.90         4.16 o
   2  38   1         37.41         42.95         5.90 o
   3  38   1         67.22         56.58         6.59 o
   4  38   1         51.08         51.67        13.12 o
   5  38   1          4.27          3.45         3.84 o
   6  38   1         41.84         49.08         7.61 o
  -6  39   1          3.81          9.32         4.48 o
  -5  39   1         39.01         37.08         6.05 o
  -4  39   1         51.43         65.92         7.25 o
  -3  39   1          2.25         -0.76         3.47 o
  -2  39   1         54.92         64.15         5.68 o
  -1  39   1         36.10         36.92         5.90 o
   0  39   1         18.13         24.13         5.71 o
   1  39   1         72.84         86.60         7.93 o
   2  39   1          3.02          6.10         3.74 o
   3  39   1         16.96         17.88         4.82 o
   4  39   1         30.09         31.80         5.65 o
   5  39   1         16.71         19.12         4.82 o
  -6  40   1         45.29         48.73         7.23 o
  -5  40   1          0.01          1.85         3.65 o
  -4  40   1        110.62        125.37         9.67 o
  -3  40   1         17.03         24.17         5.36 o
  -2  40   1          4.08          3.06         3.74 o
  -1  40   1         28.10         14.65         4.57 o
   0  40   1         34.86         32.57         5.36 o
   1  40   1         49.07         46.96        11.98 o
   2  40   1          0.19         -2.28         3.50 o
   3  40   1         37.96         35.53         6.47 o
   4  40   1         56.77         66.43         8.56 o
   5  40   1         36.45         29.89         5.92 o
  -5  41   1          0.87          3.47         4.28 o
  -4  41   1         17.43         18.34         5.24 o
  -3  41   1          0.09         -3.62         3.89 o
  -2  41   1         49.03         61.63        10.27 o
  -1  41   1         15.82         23.87         6.66 o
   0  41   1          0.00         -1.14         3.47 o
   1  41   1          1.94          2.47         3.84 o
   2  41   1         51.49         43.18         6.28 o
   3  41   1          5.17          2.83         5.90 o
   4  41   1         58.30         60.30         7.26 o
  -5  42   1          0.78         -1.52         5.71 o
  -4  42   1          0.03         -0.34         4.16 o
  -3  42   1          9.48          7.04         4.30 o
  -2  42   1          4.05         19.40         7.61 o
  -1  42   1         34.12         26.91         5.65 o
   0  42   1         10.50         12.60         5.71 o
   1  42   1         13.71         26.27         5.51 o
   2  42   1          2.43          2.28         4.01 o
   3  42   1         18.97         19.59         5.11 o
   4  42   1          4.06          9.21         9.51 o
  -4  43   1         35.70         49.44         7.12 o
  -3  43   1          0.98          3.49         4.38 o
  -2  43   1        114.97        124.78        14.84 o
  -1  43   1          0.06          2.14         4.28 o
   0  43   1          3.33          6.09         6.09 o
   1  43   1          0.92         -2.85         4.04 o
   2  43   1         76.90         79.87         8.20 o
   3  43   1          0.13         -1.20         4.37 o
  -3  44   1         16.20         23.21         8.37 o
  -2  44   1          7.62          5.33         6.47 o
  -1  44   1         36.12         34.24         9.13 o
   0  44   1          1.62         -5.33         5.33 o
   1  44   1          0.03          5.39         5.33 o
   2  44   1          0.28         -1.90         3.89 o
  -2  45   1         82.83        104.24        14.08 o
  -1  45   1         11.46         13.70         7.61 o
   0  45   1          3.49          3.80         6.09 o
   1  45   1          4.46          4.36         4.70 o
 -12   0   2          0.19         -1.52         4.18 o
 -11   0   2        165.23        165.11        11.79 o
 -10   0   2        682.56        674.82        18.89 o
  -9   0   2          7.85          5.77         2.10 o
  -8   0   2        228.77        239.42         7.60 o
  -7   0   2         26.38         24.10         1.98 o
  -6   0   2       3271.80       3337.18        37.39 o
  -5   0   2          0.16          0.86         0.70 o
  -4   0   2      19692.67      20401.29       214.89 o
  -3   0   2         12.66          5.92         0.84 o
  -2   0   2       1782.38       2059.56        53.83 o
  -1   0   2          1.08          1.14         0.27 o
   0   0   2      17905.04      18520.29       312.65 o
   2   0   2        636.71        623.05        10.45 o
   3   0   2       1108.83       1043.76        11.54 o
   4   0   2       2354.32       2276.07        24.59 o
   5   0   2        663.83        644.73         8.60 o
   6   0   2       1186.83       1170.83        20.76 o
   7   0   2        398.43        367.38         7.28 o
   8   0   2        102.78        117.86         6.11 o
   9   0   2          0.94          3.04         5.14 o
  10   0   2        197.55        211.14        11.03 o
 -12   1   2          5.69          7.54         3.62 o
 -11   1   2          9.16          5.14         3.35 o
 -10   1   2          3.53          8.47         2.36 o
  -9   1   2          0.32          0.43         1.29 o
  -8   1   2          0.01         -0.94         0.94 o
  -7   1   2          5.63          3.20         0.91 o
  -6   1   2          0.23         -1.01         1.01 o
  -5   1   2         86.07         82.24         1.57 o
  -4   1   2       1500.47       1641.87        13.53 o
  -3   1   2         56.97         63.28         1.40 o
  -2   1   2       2647.74       2735.42        26.21 o
  -1   1   2         24.51         18.25         0.61 o
   0   1   2       4983.48       5413.28        77.41 o
   1   1   2        123.78         95.99         2.00 o
   2   1   2         56.69         47.18         1.09 o
   3   1   2         14.50         11.21         0.45 o
   4   1   2         66.97         82.49         1.58 o
   5   1   2          2.36          0.71         0.51 o
   6   1   2          8.26          7.91         1.09 o
   7   1   2         33.57         33.01         1.72 o
   8   1   2        171.91        175.37         5.12 o
   9   1   2         73.12         67.61         3.85 o
  10   1   2         12.75          4.95         2.69 o
 -12   2   2          0.75         -0.74         3.61 o
 -11   2   2         93.08        101.96        13.12 o
 -10   2   2        392.71        393.41         9.53 o
  -9   2   2         16.84         12.81         1.66 o
  -8   2   2          6.16          4.98         1.33 o
  -7   2   2         38.19         34.20         1.97 o
  -6   2   2       2994.08       3014.18        25.85 o
  -5   2   2         16.68         11.61         0.75 o
  -4   2   2       1396.52       1243.94        11.38 o
  -3   2   2          1.20          3.52         0.56 o
  -2   2   2        572.73        694.04        23.91 o
  -1   2   2         64.27         82.04         1.22 o
   0   2   2      31240.72      31682.07       453.11 o
   1   2   2       3379.15       3624.24        55.57 o
   2   2   2        490.99        515.32         5.95 o
   3   2   2          9.10         17.25         0.51 o
   4   2   2       1769.44       1768.34        12.90 o
   5   2   2        357.19        331.47         3.65 o
   6   2   2       1341.86       1338.81        12.62 o
   7   2   2        626.73        616.75         7.41 o
   8   2   2        371.04        347.78         7.58 o
   9   2   2          0.36          2.73         2.23 o
  10   2   2        142.11        143.24         9.13 o
 -12   3   2         56.11         56.09         6.85 o
 -11   3   2         79.95         77.31         6.59 o
 -10   3   2         78.06         89.02         5.03 o
  -9   3   2          0.38         -0.53         1.14 o
  -8   3   2         59.82         74.29         3.10 o
  -7   3   2         86.78         74.92         2.79 o
  -6   3   2       1511.64       1543.93        15.92 o
  -5   3   2          9.17          6.66         0.68 o
  -4   3   2       3727.19       4074.23        33.76 o
  -3   3   2        450.16        465.97         5.28 o
  -2   3   2      22667.93      21858.10       192.62 o
  -1   3   2        166.59        186.91         2.46 o
   0   3   2       4619.83       5113.49       100.14 o
   1   3   2        400.87        419.23         5.24 o
   2   3   2        532.75        644.38         6.46 o
   3   3   2          9.23         12.47         0.50 o
   4   3   2       1367.27       1327.87        10.26 o
   5   3   2        135.59        126.15         1.97 o
   6   3   2         43.74         47.32         1.69 o
   7   3   2        452.26        425.31         5.69 o
   8   3   2        217.61        220.25         5.78 o
   9   3   2        213.38        192.60         6.59 o
  10   3   2         26.87         19.99         3.23 o
 -12   4   2          0.17          2.12         6.47 o
 -11   4   2          6.96         16.00         3.89 o
 -10   4   2        135.48        126.75         5.40 o
  -9   4   2         18.72         14.70         2.03 o
  -8   4   2        120.13        115.21         4.65 o
  -7   4   2          6.25          2.40         1.14 o
  -6   4   2       1158.04       1087.16        12.00 o
  -5   4   2         41.03         35.26         1.30 o
  -4   4   2         71.47         42.58         1.41 o
  -3   4   2       2446.21       2643.99        24.37 o
  -2   4   2        252.32        338.15         3.97 o
  -1   4   2       1446.59       1535.41        15.67 o
   0   4   2          0.39          1.34         0.44 o
   1   4   2        412.89        447.31         4.72 o
   2   4   2       1673.33       1753.21        14.78 o
   3   4   2          1.00          3.12         0.34 o
   4   4   2        406.28        385.09         3.53 o
   5   4   2        172.39        164.31         2.38 o
   6   4   2        391.68        375.40         5.54 o
   7   4   2        237.03        230.13         3.62 o
   8   4   2        154.94        147.58         4.05 o
   9   4   2          4.05          5.78         2.33 o
  10   4   2         40.48         43.77         4.28 o
 -12   5   2         71.63         70.23        12.93 o
 -11   5   2        204.91        208.79         9.28 o
 -10   5   2         34.09         41.03         3.21 o
  -9   5   2          5.91          1.23         1.26 o
  -8   5   2        769.06        807.29        12.16 o
  -7   5   2        277.36        241.82         5.10 o
  -6   5   2       2523.23       2493.62        33.29 o
  -5   5   2         24.45         31.20         1.27 o
  -4   5   2       1896.24       1926.14        16.19 o
  -3   5   2          4.52          9.54         0.71 o
  -2   5   2      20454.99      19639.61       174.44 o
  -1   5   2        284.76        310.07         4.13 o
   0   5   2        149.54        115.98         3.62 o
   1   5   2       1434.95       1478.39        13.75 o
   2   5   2       3499.42       3683.75        30.59 o
   3   5   2        133.76        152.01         1.93 o
   4   5   2       3924.55       3842.76        28.62 o
   5   5   2        270.30        266.32         3.28 o
   6   5   2         40.79         41.19         1.66 o
   7   5   2        556.64        516.80         6.12 o
   8   5   2        237.67        246.24         5.35 o
   9   5   2        305.76        293.38         7.21 o
  10   5   2         28.35         28.90         5.71 o
 -12   6   2          8.07          7.05         3.35 o
 -11   6   2         22.11         31.00         5.33 o
 -10   6   2          8.79          5.07         2.05 o
  -9   6   2          0.93         -1.23         1.23 o
  -8   6   2        242.93        245.52         6.49 o
  -7   6   2         11.64         10.93         1.69 o
  -6   6   2        688.63        625.42         8.55 o
  -5   6   2          5.82          5.13         0.74 o
  -4   6   2          0.08         -0.51         0.52 o
  -3   6   2       6511.44       6709.09        65.96 o
  -2   6   2       2372.16       2822.52        29.88 o
  -1   6   2        428.88        419.58         5.43 o
   0   6   2          5.04          1.90         0.50 o
   1   6   2        278.58        297.08         3.23 o
   2   6   2        104.18         81.03         1.63 o
   3   6   2        184.24        186.43         2.42 o
   4   6   2        376.10        356.24         3.57 o
   5   6   2         53.44         54.13         1.35 o
   6   6   2        136.36        140.27         2.71 o
   7   6   2         48.32         50.29         1.99 o
   8   6   2         52.70         49.33         2.76 o
   9   6   2         26.57         28.47         3.84 o
  10   6   2         21.59         26.41         3.62 o
 -12   7   2         43.52         49.43         5.65 o
 -11   7   2        173.55        160.72         6.72 o
 -10   7   2          9.64          7.66         2.06 o
  -9   7   2          7.14          5.61         1.61 o
  -8   7   2        767.53        768.57        11.46 o
  -7   7   2        574.06        515.57         9.01 o
  -6   7   2       1527.22       1494.85        17.09 o
  -5   7   2        198.11        198.94         3.01 o
  -4   7   2       1428.50       1386.16        11.81 o
  -3   7   2        563.49        550.26         6.10 o
  -2   7   2        406.91        257.77         6.24 o
  -1   7   2       1410.63       1458.87        18.25 o
   0   7   2       7200.66       7677.76       102.48 o
   1   7   2       4156.82       4415.21        40.31 o
   2   7   2         69.22         56.87         0.97 o
   3   7   2        400.40        422.75         4.30 o
   4   7   2       1361.04       1283.56        10.47 o
   5   7   2        371.82        356.11         4.20 o
   6   7   2          5.77          5.59         0.97 o
   7   7   2        191.74        176.62         3.31 o
   8   7   2        483.92        495.81         8.29 o
   9   7   2        183.64        185.44         5.63 o
  10   7   2        112.42        109.10         6.12 o
 -12   8   2          7.62          6.21         5.33 o
 -11   8   2         94.28        102.37         6.21 o
 -10   8   2        116.38        113.62         4.71 o
  -9   8   2         81.36         79.91         3.72 o
  -8   8   2         40.80         41.06         2.61 o
  -7   8   2         62.38         55.18         4.42 o
  -6   8   2          7.86          8.16         1.67 o
  -5   8   2          1.44          2.42         0.97 o
  -4   8   2       3524.82       3872.43        33.03 o
  -3   8   2       2958.03       3083.25        29.82 o
  -2   8   2        363.15        358.63         4.97 o
  -1   8   2         47.37         49.50         1.30 o
   0   8   2        129.95        183.41         5.92 o
   1   8   2         92.96        112.57         1.63 o
   2   8   2          8.84          3.00         0.92 o
   3   8   2        266.18        257.88         2.78 o
   4   8   2        388.63        389.91         4.01 o
   5   8   2        922.78        904.04         9.16 o
   6   8   2        555.02        551.88         6.97 o
   7   8   2         21.05         22.90         1.46 o
   8   8   2        167.15        172.35         5.78 o
   9   8   2         67.64         60.12         4.57 o
  10   8   2          6.27          8.10         2.66 o
 -12   9   2         39.18         40.88         5.36 o
 -11   9   2         35.13         36.56         6.11 o
 -10   9   2         16.04         21.62         2.84 o
  -9   9   2         10.72         12.22         1.90 o
  -8   9   2        314.21        310.86         6.84 o
  -7   9   2        552.63        493.88         8.74 o
  -6   9   2        154.35        152.02         3.67 o
  -5   9   2       1013.58        971.12        11.60 o
  -4   9   2         34.66         36.44         1.37 o
  -3   9   2       1700.10       1608.04        16.30 o
  -2   9   2        650.61        552.44         7.35 o
  -1   9   2        818.28        821.56        10.41 o
   0   9   2       4086.71       4625.71        62.22 o
   1   9   2       2738.21       2981.66        29.21 o
   2   9   2       2101.10       2228.69        18.50 o
   3   9   2          2.38          1.51         0.53 o
   4   9   2        258.96        276.51         3.17 o
   5   9   2        401.84        372.38         5.01 o
   6   9   2        250.17        239.07         3.91 o
   7   9   2          0.48          0.47         0.89 o
   8   9   2        130.14        131.76         3.87 o
   9   9   2         53.09         46.78         4.01 o
  10   9   2         73.74         72.58         6.28 o
 -12  10   2          1.02          2.81         5.14 o
 -11  10   2        137.15        150.07         6.59 o
 -10  10   2        137.43        140.53         5.64 o
  -9  10   2        165.19        158.33         5.07 o
  -8  10   2          0.01          1.57         1.42 o
  -7  10   2        190.05        175.02         6.51 o
  -6  10   2       1701.28       1670.45        22.01 o
  -5  10   2         37.63         38.14         1.81 o
  -4  10   2       3713.72       3648.14        31.27 o
  -3  10   2       1700.13       1854.48        18.60 o
  -2  10   2        113.77         95.57         2.15 o
  -1  10   2        720.83        801.06         9.24 o
   0  10   2       4434.45       4590.71        61.89 o
   1  10   2         18.16         22.17         0.95 o
   2  10   2        403.71        423.42         5.46 o
   3  10   2        987.14       1110.65         9.14 o
   4  10   2         15.15         18.13         0.90 o
   5  10   2       1437.15       1376.09        14.45 o
   6  10   2        346.99        335.45         4.92 o
   7  10   2         34.25         34.24         1.84 o
   8  10   2         77.19         75.91         3.29 o
   9  10   2         39.14         42.72         4.37 o
  10  10   2        124.72        110.30         5.90 o
 -12  11   2          4.07          5.17         2.79 o
 -11  11   2          0.03         10.84         3.36 o
 -10  11   2         85.50         80.11         4.82 o
  -9  11   2         12.74         15.41         2.20 o
  -8  11   2        104.56         92.71         3.84 o
  -7  11   2        139.39        125.11         3.92 o
  -6  11   2         19.24         17.62         1.85 o
  -5  11   2       1037.45       1022.18        12.69 o
  -4  11   2          3.97         12.41         0.94 o
  -3  11   2       1103.74       1022.54        10.35 o
  -2  11   2          8.57          2.84         0.69 o
  -1  11   2        119.13        136.99         2.73 o
   0  11   2        274.54        350.91         8.27 o
   1  11   2       2492.76       2605.98        25.83 o
   2  11   2       5426.17       6044.46        46.30 o
   3  11   2         66.95         75.36         1.31 o
   4  11   2          6.17          3.56         0.63 o
   5  11   2         72.51         64.63         2.04 o
   6  11   2        164.35        155.41         3.13 o
   7  11   2        182.10        179.54         3.73 o
   8  11   2          3.04          0.42         1.28 o
   9  11   2         42.74         38.50         3.06 o
  10  11   2          0.84          3.80         3.80 o
 -12  12   2          2.92          5.97         2.76 o
 -11  12   2        188.59        180.22         7.23 o
 -10  12   2        137.04        143.08         6.75 o
  -9  12   2        140.88        132.83         8.13 o
  -8  12   2          7.84          9.57         1.85 o
  -7  12   2        130.58        122.71         3.94 o
  -6  12   2        533.20        535.36        12.11 o
  -5  12   2         17.29         16.63         1.43 o
  -4  12   2       2889.04       2739.05        23.71 o
  -3  12   2         15.57         24.61         1.48 o
  -2  12   2        570.74        602.82         8.18 o
  -1  12   2       2318.74       2354.15        27.10 o
   0  12   2       1738.21       1692.43        25.48 o
   1  12   2       1395.10       1445.41        13.83 o
   2  12   2       2894.19       3108.23        24.27 o
   3  12   2        659.85        689.89         6.32 o
   4  12   2         27.55         33.27         1.46 o
   5  12   2        927.99        895.61        10.09 o
   6  12   2        238.62        238.22         4.08 o
   7  12   2         84.26         80.63         2.57 o
   8  12   2         35.58         40.47         2.31 o
   9  12   2          9.45         11.97         2.17 o
  10  12   2         75.86         76.47         8.37 o
 -11  13   2         14.05         20.83         4.20 o
 -10  13   2         43.71         40.98         5.20 o
  -9  13   2          3.07          1.69         1.71 o
  -8  13   2          1.63          1.25         1.64 o
  -7  13   2         33.15         28.28         2.30 o
  -6  13   2         77.14         77.34         3.17 o
  -5  13   2        543.18        525.33         8.10 o
  -4  13   2       1252.21       1306.43        12.80 o
  -3  13   2       1057.53       1055.40        10.97 o
  -2  13   2       2616.02       2980.97        37.65 o
  -1  13   2         57.77         51.62         1.60 o
   0  13   2        233.09        299.13         6.78 o
   1  13   2          2.00          1.93         0.42 o
   2  13   2         17.74         28.35         1.04 o
   3  13   2        646.04        627.30         6.62 o
   4  13   2        308.74        287.89         4.19 o
   5  13   2          0.03          0.43         0.80 o
   6  13   2        189.69        178.31         3.46 o
   7  13   2        269.50        263.88         4.60 o
   8  13   2        113.52        111.46         3.60 o
   9  13   2          5.50          4.12         1.95 o
  10  13   2         18.85         20.16         5.33 o
 -11  14   2        147.98        153.73         8.87 o
 -10  14   2        151.45        149.35         7.90 o
  -9  14   2         55.78         54.51         4.25 o
  -8  14   2         30.96         34.33         2.98 o
  -7  14   2         52.09         46.33         2.79 o
  -6  14   2       1040.33        938.65        13.79 o
  -5  14   2         27.16         30.56         1.78 o
  -4  14   2       2068.76       2120.96        18.72 o
  -3  14   2        475.51        494.78         5.39 o
  -2  14   2       3207.61       3651.03        35.37 o
  -1  14   2       1516.31       1594.25        17.14 o
   0  14   2       2990.55       3045.55        32.31 o
   1  14   2        123.44        130.90         2.16 o
   2  14   2          4.51          5.99         1.37 o
   3  14   2        299.00        294.08         4.14 o
   4  14   2        966.08        948.63        10.50 o
   5  14   2        154.69        150.79         3.03 o
   6  14   2        482.51        498.42         6.76 o
   7  14   2        223.76        213.67         4.42 o
   8  14   2         29.74         32.84         2.41 o
   9  14   2         52.62         48.94         4.43 o
  10  14   2         33.20         25.87         5.71 o
 -11  15   2         52.96         53.30         5.90 o
 -10  15   2        130.13        149.68        11.60 o
  -9  15   2         25.73         30.74         3.42 o
  -8  15   2        159.98        158.41         5.31 o
  -7  15   2         47.34         52.92         3.42 o
  -6  15   2       1803.70       1706.58        24.92 o
  -5  15   2         30.58         35.37         1.94 o
  -4  15   2       1747.60       1755.98        16.52 o
  -3  15   2        249.62        251.98         3.45 o
  -2  15   2       1947.10       2000.72        18.90 o
  -1  15   2        905.74        908.61        11.31 o
   0  15   2         76.03        136.80         5.52 o
   1  15   2        324.02        310.54         4.05 o
   2  15   2        598.19        622.41         7.17 o
   3  15   2        484.73        461.96         5.80 o
   4  15   2       1352.08       1371.15        14.50 o
   5  15   2         34.23         30.79         1.80 o
   6  15   2          3.32          3.92         1.01 o
   7  15   2        143.59        142.86         5.04 o
   8  15   2        115.79        120.36         3.78 o
   9  15   2         48.79         48.60         4.57 o
  10  15   2         20.44         16.36         5.33 o
 -11  16   2         42.53         41.37         5.47 o
 -10  16   2         62.86         69.32         6.17 o
  -9  16   2          1.25          2.40         2.04 o
  -8  16   2         38.46         50.49         3.95 o
  -7  16   2        447.02        425.85         9.04 o
  -6  16   2        657.50        566.40        10.54 o
  -5  16   2        578.98        563.80         8.26 o
  -4  16   2       1472.69       1318.10        14.26 o
  -3  16   2        126.25        124.93         2.34 o
  -2  16   2        496.22        520.53         6.43 o
  -1  16   2        577.34        586.91         8.81 o
   0  16   2         90.84         94.25         2.48 o
   1  16   2        395.27        378.76         5.21 o
   2  16   2         22.89         25.26         1.26 o
   3  16   2         73.12         76.02         1.96 o
   4  16   2       2062.22       2033.44        20.66 o
   5  16   2          0.02         -0.66         0.78 o
   6  16   2        196.99        189.46         3.69 o
   7  16   2        101.87         99.52         3.28 o
   8  16   2          2.85          4.78         1.60 o
   9  16   2         41.19         48.31         4.70 o
 -11  17   2         77.68         77.92         7.03 o
 -10  17   2        124.40        127.51         7.86 o
  -9  17   2          0.02         -1.87         1.87 o
  -8  17   2        718.83        714.75        14.83 o
  -7  17   2          2.65          2.39         1.63 o
  -6  17   2        887.36        800.94        13.63 o
  -5  17   2        307.56        272.21         5.11 o
  -4  17   2          9.39          7.81         1.06 o
  -3  17   2        114.81        123.54         2.47 o
  -2  17   2       4407.07       4321.67        38.26 o
  -1  17   2        564.86        526.44         6.84 o
   0  17   2        138.54        165.53         8.07 o
   1  17   2        498.97        442.26         6.61 o
   2  17   2         76.81         96.18         2.18 o
   3  17   2        104.16         99.15         2.32 o
   4  17   2        864.88        867.13         9.99 o
   5  17   2        250.03        232.90         4.05 o
   6  17   2        179.53        176.38         3.65 o
   7  17   2         18.03         17.53         1.85 o
   8  17   2        353.22        354.36         7.78 o
   9  17   2        112.08        125.42         6.59 o
 -11  18   2          3.39          3.42         3.29 o
 -10  18   2         38.67         42.39         5.20 o
  -9  18   2          4.68          4.02         2.45 o
  -8  18   2         17.26         22.23         3.37 o
  -7  18   2        280.71        257.52         7.34 o
  -6  18   2        215.28        209.89         5.68 o
  -5  18   2        630.14        622.00        10.23 o
  -4  18   2        118.89        142.80         3.46 o
  -3  18   2        115.09        106.18         2.47 o
  -2  18   2         53.77         90.34         2.92 o
  -1  18   2         27.04         31.43         1.61 o
   0  18   2         49.18         46.41         2.07 o
   1  18   2        279.32        273.28         4.25 o
   2  18   2          6.18          6.51         0.94 o
   3  18   2        487.07        477.12         6.21 o
   4  18   2         78.59         86.26         2.42 o
   5  18   2        231.47        229.06         4.11 o
   6  18   2         22.70         26.42         1.76 o
   7  18   2         11.64         11.63         1.98 o
   8  18   2          1.67          3.94         1.93 o
   9  18   2         25.05         26.83         4.01 o
 -11  19   2         33.77         40.11        12.17 o
 -10  19   2          7.68          4.57         3.29 o
  -9  19   2         62.35         64.64         4.77 o
  -8  19   2        125.67        109.93         5.30 o
  -7  19   2         40.65         48.94         3.65 o
  -6  19   2        116.95        111.18         4.63 o
  -5  19   2       1081.32        993.44        14.19 o
  -4  19   2       3151.42       2855.80        31.64 o
  -3  19   2        244.08        242.05         4.20 o
  -2  19   2       2942.03       2946.21        30.12 o
  -1  19   2         19.89         13.21         1.25 o
   0  19   2        691.58        707.17        14.77 o
   1  19   2          4.02          7.72         1.59 o
   2  19   2        483.62        481.94         6.58 o
   3  19   2        572.75        515.15         6.68 o
   4  19   2        777.84        740.48         9.91 o
   5  19   2        452.32        422.63         6.92 o
   6  19   2        354.09        353.93         5.69 o
   7  19   2         23.78         25.85         2.41 o
   8  19   2        417.62        432.92        10.31 o
   9  19   2        152.01        183.37        11.03 o
 -11  20   2          3.23          2.57         7.23 o
 -10  20   2         19.38         23.12         4.48 o
  -9  20   2         11.92         10.34         2.67 o
  -8  20   2         18.95         23.15         3.06 o
  -7  20   2         65.38         73.62         4.55 o
  -6  20   2        150.30        148.44         5.30 o
  -5  20   2          0.35          4.79         1.60 o
  -4  20   2       1177.70       1110.88        17.43 o
  -3  20   2        231.12        222.46         4.29 o
  -2  20   2        226.16        220.52         7.16 o
  -1  20   2          1.19          2.42         1.00 o
   0  20   2        439.62        434.75         7.07 o
   1  20   2        193.62        199.69         4.74 o
   2  20   2        130.82        154.51         7.06 o
   3  20   2        537.60        488.04         6.47 o
   4  20   2         24.66         18.61         1.43 o
   5  20   2        143.59        138.49         3.21 o
   6  20   2          0.74          0.26         1.19 o
   7  20   2          0.21         -1.45         1.45 o
   8  20   2          0.01          4.68         2.36 o
   9  20   2          2.80          6.85         4.18 o
 -11  21   2         17.73         16.57         4.38 o
 -10  21   2          1.97          3.12         3.23 o
  -9  21   2         59.53         64.17         6.17 o
  -8  21   2         31.35         31.78         3.46 o
  -7  21   2         15.06         20.26         2.74 o
  -6  21   2        144.03        142.68         5.26 o
  -5  21   2        587.55        536.61        11.28 o
  -4  21   2        652.97        649.09         9.95 o
  -3  21   2        213.04        208.67         4.18 o
  -2  21   2       1700.24       1636.26        20.51 o
  -1  21   2        578.87        560.98         9.45 o
   0  21   2         43.49         69.30         6.53 o
   1  21   2        494.95        468.26         7.35 o
   2  21   2        171.29        187.73         4.09 o
   3  21   2         19.26         22.28         1.61 o
   4  21   2        327.24        341.92         5.83 o
   5  21   2        228.18        218.83         4.62 o
   6  21   2        165.82        147.61         3.97 o
   7  21   2          2.00         -0.67         1.50 o
   8  21   2        150.45        158.59        16.36 o
   9  21   2         59.67         49.84         6.85 o
 -10  22   2         68.41         57.06         6.22 o
  -9  22   2        124.26        132.15         8.04 o
  -8  22   2         23.48         27.60         4.34 o
  -7  22   2          0.05          0.37         1.67 o
  -6  22   2        389.52        377.31         9.32 o
  -5  22   2         56.58         57.30         3.68 o
  -4  22   2        150.77        144.84         3.98 o
  -3  22   2        101.27         98.81         3.16 o
  -2  22   2         38.87         47.36         2.38 o
  -1  22   2         61.62         73.09         2.84 o
   0  22   2       1413.80       1369.23        20.25 o
   1  22   2          0.76          0.67         1.03 o
   2  22   2        484.13        443.66         7.26 o
   3  22   2        216.40        228.17         4.46 o
   4  22   2         27.92         37.32         2.14 o
   5  22   2        367.14        356.28         6.27 o
   6  22   2        193.20        197.68         6.98 o
   7  22   2         37.68         39.85         3.74 o
   8  22   2         17.58         18.90         3.84 o
   9  22   2          0.51         -2.66         3.80 o
 -10  23   2          0.92          2.55         3.19 o
  -9  23   2         42.57         45.98         7.42 o
  -8  23   2         54.17         56.35         4.47 o
  -7  23   2          9.41          8.89         2.24 o
  -6  23   2         72.58         80.27         4.36 o
  -5  23   2        107.75        107.39         6.79 o
  -4  23   2         16.91         22.97         2.02 o
  -3  23   2          0.34          0.87         1.10 o
  -2  23   2         53.29         60.67         3.10 o
  -1  23   2         35.19         32.05         2.41 o
   0  23   2        334.00        345.05         7.35 o
   1  23   2        401.84        369.00         7.36 o
   2  23   2        263.35        272.24         6.03 o
   3  23   2          1.38          0.66         1.08 o
   4  23   2        203.31        218.41         4.55 o
   5  23   2        150.38        141.07         4.45 o
   6  23   2         23.23         23.41         2.50 o
   7  23   2         24.30         27.49         4.37 o
   8  23   2         56.04         47.07         5.09 o
   9  23   2          1.20          0.38         3.80 o
 -10  24   2        100.89        102.66         8.12 o
  -9  24   2         59.65         58.06         6.03 o
  -8  24   2          2.49          0.19         2.11 o
  -7  24   2         22.06         18.85         2.85 o
  -6  24   2        266.56        253.87         7.95 o
  -5  24   2        133.90        131.97         5.39 o
  -4  24   2        630.29        618.10        10.99 o
  -3  24   2          7.63          8.55         2.19 o
  -2  24   2        219.90        215.01         4.87 o
  -1  24   2        284.85        300.71         6.55 o
   0  24   2         23.21         23.44         2.37 o
   1  24   2        138.35        143.57         4.35 o
   2  24   2         30.02         35.65         2.51 o
   3  24   2         12.80         10.02         1.74 o
   4  24   2        308.27        300.73         6.31 o
   5  24   2        240.17        226.69         5.53 o
   6  24   2        273.99        273.60         7.81 o
   7  24   2         35.18         41.51         4.67 o
   8  24   2         38.98         45.30         5.12 o
   9  24   2          0.49          3.80         4.18 o
 -10  25   2          0.96         -1.68         3.19 o
  -9  25   2         74.41         73.26         6.82 o
  -8  25   2         71.29         62.94         4.57 o
  -7  25   2         64.33         63.29         4.36 o
  -6  25   2         61.10         58.78         4.07 o
  -5  25   2         22.17         32.57         3.12 o
  -4  25   2          0.16          2.87         1.55 o
  -3  25   2          8.69          5.83         1.48 o
  -2  25   2        339.18        328.90         6.42 o
  -1  25   2         33.88         27.24         2.46 o
   0  25   2        405.77        386.39         9.15 o
   1  25   2        365.42        361.70         8.48 o
   2  25   2         77.32         65.92         3.21 o
   3  25   2         87.17         81.36         3.61 o
   4  25   2          9.90         10.76         1.70 o
   5  25   2        205.96        197.23         5.21 o
   6  25   2          0.78          3.80         2.04 o
   7  25   2        140.65        138.31        13.89 o
   8  25   2          0.39         -2.65         2.65 o
 -10  26   2         71.38         75.81        13.70 o
  -9  26   2          2.39          2.36         3.19 o
  -8  26   2         14.68         11.37         3.62 o
  -7  26   2         81.21         91.27         6.27 o
  -6  26   2         17.14         16.12         2.72 o
  -5  26   2        179.12        168.34         7.76 o
  -4  26   2        502.78        464.60         9.27 o
  -3  26   2        202.03        179.90         4.60 o
  -2  26   2        146.39        163.78         6.87 o
  -1  26   2          0.03         -0.08         1.46 o
   0  26   2        474.80        471.29        18.10 o
   1  26   2         31.18         37.59         2.69 o
   2  26   2         17.71         16.52         2.09 o
   3  26   2         32.25         35.08         2.71 o
   4  26   2        134.31        125.43         4.45 o
   5  26   2          0.10          1.99         1.51 o
   6  26   2        172.38        180.17         6.34 o
   7  26   2          0.16          7.04         5.90 o
   8  26   2         16.18         18.99         4.18 o
 -10  27   2         31.03         30.93         5.39 o
  -9  27   2         38.03         40.24        10.65 o
  -8  27   2         51.30         40.48         5.24 o
  -7  27   2        102.36        102.76         9.05 o
  -6  27   2         11.14         10.71         2.34 o
  -5  27   2          5.18          0.50         1.77 o
  -4  27   2        195.96        179.73         5.60 o
  -3  27   2          8.10          3.78         1.45 o
  -2  27   2         10.87          8.77         1.70 o
  -1  27   2         86.99         92.93         4.30 o
   0  27   2        389.83        372.32        11.54 o
   1  27   2        245.54        239.24         6.76 o
   2  27   2          2.22          2.78         1.54 o
   3  27   2          0.29          3.16         1.45 o
   4  27   2         78.66         78.01         5.33 o
   5  27   2         95.28        106.77         5.01 o
   6  27   2          2.68         -1.26         1.91 o
   7  27   2         98.71         91.33         6.86 o
   8  27   2          2.70          5.86         3.19 o
  -9  28   2          1.36          4.76         3.50 o
  -8  28   2         93.78         79.84         7.25 o
  -7  28   2         30.56         30.49         3.52 o
  -6  28   2         19.67         23.00         2.98 o
  -5  28   2          4.99          3.38         1.97 o
  -4  28   2         52.21         51.69         3.38 o
  -3  28   2        220.96        209.69         5.22 o
  -2  28   2        176.61        174.89         4.75 o
  -1  28   2          9.26          6.21         2.39 o
   0  28   2        304.56        292.64        12.93 o
   1  28   2          5.88          5.85         1.84 o
   2  28   2         92.03         84.24         4.33 o
   3  28   2        165.79        156.11         4.97 o
   4  28   2         16.89         17.10         2.32 o
   5  28   2          0.71          1.89         2.10 o
   6  28   2         45.56         36.64         3.73 o
   7  28   2          3.29          4.20         3.08 o
   8  28   2          0.00          1.98         3.19 o
  -9  29   2          6.03          3.63         3.74 o
  -8  29   2         22.04         20.64         8.37 o
  -7  29   2         94.54         99.05         7.75 o
  -6  29   2          1.57          4.53         2.26 o
  -5  29   2          0.07         -1.66         1.66 o
  -4  29   2         40.07         45.72         3.28 o
  -3  29   2          0.41          2.48         1.54 o
  -2  29   2        362.40        366.85         8.40 o
  -1  29   2          1.02          2.93         2.04 o
   0  29   2        130.52        127.69         6.59 o
   1  29   2        237.92        223.51         9.32 o
   2  29   2         50.68         57.68         3.91 o
   3  29   2          6.25         11.06         2.29 o
   4  29   2         90.72         95.05         4.44 o
   5  29   2          6.03          6.70         2.46 o
   6  29   2          0.10          0.60         2.81 o
   7  29   2          4.97          4.61         3.08 o
   8  29   2          3.77          8.41         3.56 o
  -9  30   2          0.75          4.03         3.84 o
  -8  30   2         52.61         55.34         6.28 o
  -7  30   2          5.76          8.32         5.71 o
  -6  30   2         91.61         90.90         5.20 o
  -5  30   2         14.92         11.45         4.31 o
  -4  30   2         78.91         76.61         4.10 o
  -3  30   2         97.14         94.52         4.05 o
  -2  30   2         13.07         24.90         2.74 o
  -1  30   2        347.58        345.93         9.37 o
   0  30   2          1.62          1.35         2.38 o
   1  30   2          0.54          0.72         3.80 o
   2  30   2         15.17         16.14         2.56 o
   3  30   2        112.61        122.84         5.64 o
   4  30   2         22.90         21.29         2.91 o
   5  30   2          2.89          1.27         2.21 o
   6  30   2          6.60          9.62         3.62 o
   7  30   2          5.30          5.36         3.29 o
  -9  31   2         14.76         12.83         4.38 o
  -8  31   2         24.54         29.32         6.66 o
  -7  31   2         74.74         82.56         7.61 o
  -6  31   2        121.45        118.68         6.28 o
  -5  31   2          5.72          1.98         2.44 o
  -4  31   2        109.86         98.06         4.62 o
  -3  31   2         36.42         34.95         2.76 o
  -2  31   2        307.62        300.82         7.67 o
  -1  31   2         26.20         26.71         3.36 o
   0  31   2          0.64          0.25         3.99 o
   1  31   2          2.77          2.10         3.42 o
   2  31   2        198.40        180.72         6.90 o
   3  31   2          0.10          0.48         1.84 o
   4  31   2        212.27        198.86         6.85 o
   5  31   2         23.01         17.02         3.06 o
   6  31   2         15.26         15.09         4.01 o
   7  31   2          0.94          1.00         3.19 o
  -9  32   2          0.62         -0.72         3.56 o
  -8  32   2         48.63         41.23         5.84 o
  -7  32   2         57.54         52.18        11.22 o
  -6  32   2         32.99         37.11         5.63 o
  -5  32   2          0.03          0.43         2.07 o
  -4  32   2         25.09         28.56         3.00 o
  -3  32   2          8.00          8.75         2.20 o
  -2  32   2          8.70          8.77         2.37 o
  -1  32   2        164.86        168.10         6.58 o
   0  32   2        112.23        104.30         7.26 o
   1  32   2          0.44         -1.52         2.42 o
   2  32   2         35.01         44.90         3.85 o
   3  32   2        166.73        166.97         6.41 o
   4  32   2          5.04          4.41         2.37 o
   5  32   2          6.91          5.90         3.23 o
   6  32   2          3.20         -0.57         2.96 o
   7  32   2          0.70          0.65         3.19 o
  -8  33   2         42.21         49.29         7.80 o
  -7  33   2         20.01         19.16         4.43 o
  -6  33   2        292.87        280.90        13.51 o
  -5  33   2          4.01          3.57         4.27 o
  -4  33   2         12.12         15.14         3.52 o
  -3  33   2          9.67         11.38         3.01 o
  -2  33   2          7.88          7.74         2.39 o
  -1  33   2          7.03          7.01         2.74 o
   0  33   2         10.24          9.13         3.35 o
   1  33   2         30.05         29.96         4.43 o
   2  33   2        172.54        160.24         6.31 o
   3  33   2          1.70          2.17         3.29 o
   4  33   2        131.96        116.30         5.75 o
   5  33   2         59.37         61.63         6.19 o
   6  33   2          1.47          3.27         3.29 o
   7  33   2          0.46         -5.33         5.33 o
  -8  34   2         10.82          7.37         4.29 o
  -7  34   2         30.05         28.90         5.24 o
  -6  34   2        120.19        129.42        17.88 o
  -5  34   2         16.33         24.85         4.70 o
  -4  34   2         14.35         11.11         3.93 o
  -3  34   2          7.57          4.24         2.52 o
  -2  34   2          0.59          1.38         2.46 o
  -1  34   2          0.40         -2.12         2.12 o
   0  34   2        207.01        200.31         9.13 o
   1  34   2          3.89          2.93         3.08 o
   2  34   2         48.72         53.25         5.63 o
   3  34   2         59.16         48.94         4.25 o
   4  34   2         29.70         37.23         8.37 o
   5  34   2         29.60         33.39         4.93 o
   6  34   2         16.06         17.71         4.28 o
  -8  35   2         19.05         18.36         7.99 o
  -7  35   2          1.69         -0.06         3.47 o
  -6  35   2         80.92         78.91         7.58 o
  -5  35   2         47.12         46.67         6.12 o
  -4  35   2          4.22          3.26         2.52 o
  -3  35   2         45.98         50.45         4.61 o
  -2  35   2         14.45         18.08         3.50 o
  -1  35   2         25.60         21.30         3.77 o
   0  35   2         37.11         38.82         5.09 o
   1  35   2         92.05         99.25        12.93 o
   2  35   2         41.60         40.24         5.52 o
   3  35   2         54.09         51.93         4.48 o
   4  35   2        124.00        133.39         8.60 o
   5  35   2        178.59        189.32         9.52 o
   6  35   2          0.18          2.49         3.56 o
  -7  36   2          0.96         -0.30         3.56 o
  -6  36   2         63.52         63.24         7.03 o
  -5  36   2          9.77          3.93         3.56 o
  -4  36   2         25.48         22.40         4.93 o
  -3  36   2          1.09          0.78         2.40 o
  -2  36   2         20.45         23.45         3.82 o
  -1  36   2          0.01         -0.23         2.45 o
   0  36   2        353.93        340.53        12.63 o
   1  36   2         42.00         58.59         6.32 o
   2  36   2         71.20         72.10         6.73 o
   3  36   2          2.09         -0.33         3.23 o
   4  36   2         28.99         25.91         4.97 o
   5  36   2         11.10         13.29         4.28 o
   6  36   2         32.13         27.92         9.70 o
  -7  37   2          6.93          7.62         5.52 o
  -6  37   2         14.29         14.08         6.85 o
  -5  37   2         60.84         78.85         8.56 o
  -4  37   2          1.61          0.51         3.37 o
  -3  37   2         16.33         19.19         4.34 o
  -2  37   2         17.22         18.54         3.73 o
  -1  37   2          9.84         13.32         4.04 o
   0  37   2          0.03          8.62         3.62 o
   1  37   2        105.37        115.07         8.47 o
   2  37   2          0.06         -2.81         3.04 o
   3  37   2         27.17         25.03         4.82 o
   4  37   2          8.56          9.31         4.01 o
   5  37   2         47.12         36.93         5.51 o
  -7  38   2          3.80          2.51         4.28 o
  -6  38   2         26.70         26.41         5.51 o
  -5  38   2         24.29         24.17         5.12 o
  -4  38   2         48.74         52.37         9.89 o
  -3  38   2          0.39          1.46         3.35 o
  -2  38   2          0.03         -1.93         3.35 o
  -1  38   2          0.23         -1.81         3.99 o
   0  38   2        214.70        223.71        17.12 o
   1  38   2        101.64         98.20         8.06 o
   2  38   2         37.87         42.61         5.92 o
   3  38   2         69.70         82.67        11.22 o
   4  38   2         16.42          8.42         3.89 o
   5  38   2          0.88         -2.12         5.33 o
  -6  39   2          0.18         -2.92         3.56 o
  -5  39   2         16.22         25.08        16.93 o
  -4  39   2         20.01         20.71         4.93 o
  -3  39   2          7.82         10.84         4.30 o
  -2  39   2          0.01          1.84         3.47 o
  -1  39   2          8.46         12.17         4.55 o
   0  39   2          5.28         11.60         4.30 o
   1  39   2         42.10         49.09         6.32 o
   2  39   2         28.65         29.13         8.56 o
   3  39   2         38.90         41.26         5.90 o
   4  39   2         67.97         67.30         8.56 o
   5  39   2          0.01         -0.93         4.95 o
  -6  40   2         13.29         10.65         5.71 o
  -5  40   2          0.39         -2.42         3.35 o
  -4  40   2         53.59         53.77         7.03 o
  -3  40   2         21.39         19.99         5.52 o
  -2  40   2          0.38          2.30         3.62 o
  -1  40   2         18.25         15.93         4.76 o
   0  40   2         45.44         45.69         6.19 o
   1  40   2         23.72         26.83         5.38 o
   2  40   2          1.82         -1.08         3.47 o
   3  40   2         40.37         39.26         5.92 o
   4  40   2         57.85         58.39         6.82 o
  -5  41   2         14.75         16.34         6.09 o
  -4  41   2          0.65          1.07         4.11 o
  -3  41   2          0.72         -4.57         4.57 o
  -2  41   2         26.47         13.72         4.66 o
  -1  41   2          0.25          2.85         3.77 o
   0  41   2         10.87          9.68         6.47 o
   1  41   2         29.91         28.07         7.80 o
   2  41   2         11.77         16.16         4.97 o
   3  41   2          1.12          3.80         4.04 o
   4  41   2         14.11         16.53         4.70 o
  -5  42   2          0.29          1.59         4.28 o
  -4  42   2          7.96          6.09         6.85 o
  -3  42   2         39.16         30.43         9.51 o
  -2  42   2         14.64         22.12         5.51 o
  -1  42   2          9.57         14.15         4.66 o
   0  42   2          5.41          6.36         4.38 o
   1  42   2          3.91          3.99         4.30 o
   2  42   2         10.33          8.07         4.28 o
   3  42   2         10.86         18.62         5.24 o
  -4  43   2          4.64         16.36         7.61 o
  -3  43   2          1.55         -0.38         6.47 o
  -2  43   2         40.22         44.13         9.51 o
  -1  43   2          5.69         -3.42         4.95 o
   0  43   2          2.51         -2.74         3.93 o
   1  43   2          2.04         -2.79         4.76 o
   2  43   2         17.03          5.34         4.16 o
  -3  44   2          5.97         18.26         8.37 o
  -2  44   2          0.00          1.52         6.09 o
  -1  44   2          0.74         -0.76         5.33 o
   0  44   2          8.27          1.56         4.28 o
   1  44   2          4.81          7.78         4.70 o
  -1  45   2          1.11         -3.80         5.33 o
   0  45   2          4.91          4.43         4.38 o
 -12   1   3          8.72          8.14         3.62 o
 -11   1   3        129.92        133.36         7.66 o
 -10   1   3          6.85          3.02         2.08 o
  -9   1   3        501.74        525.85        10.97 o
  -8   1   3        102.81         92.80         3.35 o
  -7   1   3         14.31         14.70         1.50 o
  -6   1   3       1038.81        995.62        10.49 o
  -5   1   3       3009.38       2809.54        21.25 o
  -4   1   3       2102.84       2060.14        18.13 o
  -3   1   3       1416.18       1772.38        15.45 o
  -2   1   3          5.58          6.08         0.42 o
  -1   1   3         68.40        126.85         4.91 o
   0   1   3       5646.56       5946.86        49.50 o
   1   1   3       1034.70        910.22        11.76 o
   2   1   3       2095.34       2213.91        34.26 o
   3   1   3        571.93        516.65         5.89 o
   4   1   3        292.04        286.66         2.74 o
   5   1   3       2359.64       2394.22        21.66 o
   6   1   3        183.96        180.52         2.95 o
   7   1   3        757.81        756.12        10.09 o
   8   1   3         25.17         22.04         2.26 o
   9   1   3          0.23         -1.40         1.73 o
  10   1   3         73.92         70.19         5.33 o
 -12   2   3         29.42         37.09         5.11 o
 -11   2   3         46.83         49.72         5.63 o
 -10   2   3         13.91         17.84         2.70 o
  -9   2   3        127.34        148.03         4.79 o
  -8   2   3        109.66        101.11         3.28 o
  -7   2   3        515.56        480.07         7.87 o
  -6   2   3       1009.15        953.56        10.15 o
  -5   2   3          1.37          6.10         1.51 o
  -4   2   3        861.60        865.12         8.48 o
  -3   2   3        542.25        531.01         5.58 o
  -2   2   3         83.68         76.52         1.35 o
  -1   2   3        619.53        766.65         8.76 o
   0   2   3       2729.97       2906.33        29.92 o
   1   2   3       1068.15       1189.51        16.31 o
   2   2   3          5.30          7.42         1.03 o
   3   2   3       2865.50       2812.57        23.79 o
   4   2   3        112.24        113.92         1.46 o
   5   2   3       1022.33       1012.78         9.97 o
   6   2   3         93.82         87.06         2.17 o
   7   2   3        106.37        114.51         3.09 o
   8   2   3          0.27          1.21         2.58 o
   9   2   3          0.36          0.38         1.88 o
  10   2   3          1.14         -0.72         2.47 o
 -12   3   3         12.34          7.29         3.47 o
 -11   3   3         43.91         41.01         7.04 o
 -10   3   3          0.07         -0.14         1.86 o
  -9   3   3        608.69        617.06        10.84 o
  -8   3   3         25.60         27.50         2.36 o
  -7   3   3         18.48         18.05         1.93 o
  -6   3   3        229.75        210.52         3.92 o
  -5   3   3       4972.42       5192.81        39.48 o
  -4   3   3         10.64          5.35         0.91 o
  -3   3   3          5.20          0.85         0.50 o
  -2   3   3          0.35         -0.25         0.25 o
  -1   3   3       4401.77       4359.04        48.21 o
   0   3   3       3896.70       4058.67        40.01 o
   1   3   3       2430.18       2543.21        26.18 o
   2   3   3       1398.16       1461.46        20.16 o
   3   3   3         62.27         74.38         1.47 o
   4   3   3         92.42         83.73         1.18 o
   5   3   3       2271.49       2274.20        19.44 o
   6   3   3         90.17         90.04         2.56 o
   7   3   3        164.31        156.23         3.58 o
   8   3   3         95.65        104.26         3.99 o
   9   3   3          0.18         -1.67         1.90 o
  10   3   3         55.18         59.95         4.57 o
 -12   4   3         90.20        102.48         7.80 o
 -11   4   3        122.75        133.24        10.65 o
 -10   4   3         71.77         73.79         4.99 o
  -9   4   3         18.11         30.98         2.82 o
  -8   4   3        352.74        331.69         6.55 o
  -7   4   3        933.87        946.16        12.97 o
  -6   4   3       2455.45       2328.04        23.08 o
  -5   4   3         30.80         26.39         1.34 o
  -4   4   3        520.04        520.07         5.95 o
  -3   4   3       1502.45       1657.64        15.34 o
  -2   4   3       1115.64       1184.19        11.39 o
  -1   4   3       1183.47       1482.27        16.70 o
   0   4   3       2417.04       2645.78        26.33 o
   1   4   3       1747.38       1799.04        18.75 o
   2   4   3          0.05          0.72         0.42 o
   3   4   3       2105.37       2033.93        17.27 o
   4   4   3         39.10         42.35         0.92 o
   5   4   3       1395.18       1401.06        12.49 o
   6   4   3         32.49         30.65         1.49 o
   7   4   3          0.20         -0.86         0.96 o
   8   4   3         11.72         13.84         2.25 o
   9   4   3         88.34         79.68         4.82 o
  10   4   3          9.37          6.91         2.54 o
 -12   5   3          4.79          7.37         3.47 o
 -11   5   3          5.72         11.09         4.18 o
 -10   5   3          0.13          1.44         1.67 o
  -9   5   3         47.94         41.36         3.09 o
  -8   5   3         14.96         16.16         2.01 o
  -7   5   3          6.28          6.16         1.63 o
  -6   5   3          2.08          4.03         1.26 o
  -5   5   3        508.25        468.65         5.69 o
  -4   5   3        436.47        470.40         5.56 o
  -3   5   3         81.69         80.69         1.64 o
  -2   5   3        878.33        978.30         9.59 o
  -1   5   3        288.31        316.14         4.72 o
   0   5   3        497.55        493.95         5.31 o
   1   5   3       2813.30       3368.29        29.16 o
   2   5   3        139.58        147.10         2.04 o
   3   5   3         51.19         45.90         0.98 o
   4   5   3        276.84        266.30         2.77 o
   5   5   3        154.53        147.06         2.30 o
   6   5   3         17.84         20.62         1.40 o
   7   5   3         15.25         16.43         2.64 o
   8   5   3         99.92        101.80         3.85 o
   9   5   3         13.78         10.82         5.33 o
  10   5   3         27.21         25.76         4.37 o
 -12   6   3        131.09        150.50         8.20 o
 -11   6   3        243.88        232.30        11.17 o
 -10   6   3        102.28         98.30         5.77 o
  -9   6   3         92.00        103.33         4.91 o
  -8   6   3        277.55        246.07         9.09 o
  -7   6   3       1776.35       1797.72        22.66 o
  -6   6   3       1119.39       1090.28        12.88 o
  -5   6   3         79.11         64.87         1.93 o
  -4   6   3        128.93        130.75         2.17 o
  -3   6   3        745.25        827.11         8.58 o
  -2   6   3        810.39        859.01         9.07 o
  -1   6   3       2766.63       2954.04        32.75 o
   0   6   3       1801.36       1885.40        18.64 o
   1   6   3        273.14        249.68         2.58 o
   2   6   3        376.79        404.25         3.87 o
   3   6   3       4558.84       4673.42        36.93 o
   4   6   3        638.01        635.53         5.73 o
   5   6   3        494.32        506.92         5.53 o
   6   6   3          7.48          6.27         1.02 o
   7   6   3         11.88         10.54         1.68 o
   8   6   3          3.83          4.74         1.70 o
   9   6   3        155.09        157.43         9.32 o
  10   6   3         82.19         83.20         6.09 o
 -12   7   3          6.13         10.84         3.50 o
 -11   7   3         12.67         17.43         3.22 o
 -10   7   3         46.94         43.95         3.35 o
  -9   7   3         33.50         35.07         3.22 o
  -8   7   3          7.23         12.84         2.00 o
  -7   7   3        253.64        242.74         7.23 o
  -6   7   3         41.48         46.75         2.19 o
  -5   7   3         77.09         86.70         2.17 o
  -4   7   3       1662.47       1724.30        14.72 o
  -3   7   3         17.29         17.59         0.92 o
  -2   7   3       2433.64       2724.00        24.76 o
  -1   7   3        451.68        476.21         8.27 o
   0   7   3        304.42        300.24         3.85 o
   1   7   3       2515.45       3159.05        26.38 o
   2   7   3         22.18         23.96         0.68 o
   3   7   3          5.41         19.02         0.96 o
   4   7   3          0.01          0.22         0.44 o
   5   7   3         47.21         45.54         1.39 o
   6   7   3          0.09         -0.11         0.75 o
   7   7   3        107.21        104.16         3.74 o
   8   7   3         99.76        105.36         3.97 o
   9   7   3          0.00          1.52         2.00 o
  10   7   3          0.52          0.31         2.10 o
 -12   8   3        152.37        157.80         8.61 o
 -11   8   3        181.34        181.54         7.28 o
 -10   8   3         12.55         14.29         3.45 o
  -9   8   3        142.42        144.39         8.24 o
  -8   8   3         98.10         88.50         3.87 o
  -7   8   3       2650.20       2500.17        32.09 o
  -6   8   3        102.65         96.31         2.73 o
  -5   8   3       1309.01       1301.69        14.07 o
  -4   8   3        640.54        639.93         6.18 o
  -3   8   3        526.97        524.95         6.19 o
  -2   8   3       1326.43       1375.53        13.14 o
  -1   8   3       4681.99       4650.22        50.87 o
   0   8   3         63.17         82.17         1.56 o
   1   8   3       1703.40       2021.15        17.74 o
   2   8   3        458.08        486.21         4.25 o
   3   8   3       2487.94       2577.91        19.81 o
   4   8   3        263.07        264.41         3.21 o
   5   8   3        142.21        147.81         2.42 o
   6   8   3         81.65         82.43         2.27 o
   7   8   3          6.45          4.77         1.44 o
   8   8   3         31.65         27.81         3.13 o
   9   8   3         42.08         46.03         3.89 o
  10   8   3         75.70         72.28         6.85 o
 -12   9   3         26.37         29.01         4.66 o
 -11   9   3         34.44         47.61         4.57 o
 -10   9   3        197.32        187.46         6.38 o
  -9   9   3        139.67        146.39         7.17 o
  -8   9   3         95.45        103.20         4.90 o
  -7   9   3        311.63        286.49         6.47 o
  -6   9   3         65.31         57.00         2.43 o
  -5   9   3       1207.91       1175.72        12.89 o
  -4   9   3       1198.81       1260.19        10.90 o
  -3   9   3          8.38          8.67         0.74 o
  -2   9   3        799.08        832.10         8.89 o
  -1   9   3        790.31        765.03        10.24 o
   0   9   3          2.67          5.68         0.53 o
   1   9   3       2043.09       2081.18        18.59 o
   2   9   3        354.44        353.78         3.35 o
   3   9   3       1274.08       1222.29        10.24 o
   4   9   3         52.97         50.96         1.26 o
   5   9   3        235.08        237.26         3.28 o
   6   9   3          8.48          6.59         1.03 o
   7   9   3        213.73        227.65         5.52 o
   8   9   3          6.24          8.19         2.09 o
   9   9   3          0.91          1.04         2.00 o
  10   9   3         19.62         18.26         4.18 o
 -12  10   3         80.52         92.51         6.32 o
 -11  10   3         63.34         67.89         5.26 o
 -10  10   3         11.72         11.67         2.60 o
  -9  10   3         89.18         86.68         4.71 o
  -8  10   3         12.54         13.61         2.45 o
  -7  10   3       1634.85       1603.41        24.10 o
  -6  10   3          0.80          0.60         1.00 o
  -5  10   3        764.45        770.60        10.24 o
  -4  10   3       1675.01       1715.77        13.72 o
  -3  10   3       2186.48       2694.38        23.31 o
  -2  10   3       1970.42       2041.22        22.19 o
  -1  10   3       2368.90       2250.79        27.61 o
   0  10   3        149.74        145.92         2.46 o
   1  10   3         16.47         14.21         0.81 o
   2  10   3       1315.94       1337.22        10.29 o
   3  10   3       1408.86       1457.69        11.88 o
   4  10   3         41.08         50.45         1.47 o
   5  10   3         13.33         14.65         1.09 o
   6  10   3         97.43        108.62         2.69 o
   7  10   3          0.17         -0.73         1.33 o
   8  10   3         20.85         19.12         2.21 o
   9  10   3         63.01         66.96         4.70 o
 -12  11   3          8.14          5.03         3.57 o
 -11  11   3        169.84        160.14         7.00 o
 -10  11   3        258.77        250.12         7.44 o
  -9  11   3        510.36        522.56        13.18 o
  -8  11   3         64.85         73.23         4.53 o
  -7  11   3        312.21        311.88         7.32 o
  -6  11   3        587.66        562.64         8.46 o
  -5  11   3       1410.71       1415.95        16.37 o
  -4  11   3         29.22         41.33         1.38 o
  -3  11   3        952.03        952.24        10.29 o
  -2  11   3        381.32        386.80         4.91 o
  -1  11   3       4533.54       4681.89        54.81 o
   0  11   3        124.72        116.81         2.40 o
   1  11   3       1459.28       1525.35        13.38 o
   2  11   3        558.95        601.25         5.09 o
   3  11   3       1184.24       1152.87         9.67 o
   4  11   3        234.03        224.49         3.10 o
   5  11   3        899.42        903.62        10.07 o
   6  11   3        209.26        198.32         3.83 o
   7  11   3        379.80        369.51        10.91 o
   8  11   3          0.09          0.30         1.36 o
   9  11   3          0.20         -1.65         2.00 o
 -12  12   3          4.29          1.81         2.67 o
 -11  12   3         39.82         33.17         4.93 o
 -10  12   3         10.07         11.35         2.53 o
  -9  12   3          3.67          8.45         2.62 o
  -8  12   3          8.37          6.81         2.12 o
  -7  12   3         56.47         76.08         4.48 o
  -6  12   3         13.58         16.54         1.72 o
  -5  12   3         32.23         34.77         1.80 o
  -4  12   3       1233.13       1239.74        14.03 o
  -3  12   3         25.37         27.30         1.17 o
  -2  12   3        131.45        137.65         2.37 o
  -1  12   3       1085.29       1252.29        16.21 o
   0  12   3        277.68        294.40         3.65 o
   1  12   3       3064.02       3328.84        28.10 o
   2  12   3         86.29        111.25         1.68 o
   3  12   3         99.81        106.98         1.95 o
   4  12   3          0.63          0.49         0.56 o
   5  12   3         84.85         84.49         2.20 o
   6  12   3         42.09         38.70         1.93 o
   7  12   3          0.90          2.26         1.28 o
   8  12   3          9.06         10.48         1.98 o
   9  12   3         17.98         19.85         3.42 o
 -12  13   3          0.40         -2.45         2.45 o
 -11  13   3        100.64         78.98         6.93 o
 -10  13   3        219.12        226.94         7.11 o
  -9  13   3        535.26        541.95        12.71 o
  -8  13   3         74.48         79.05         8.50 o
  -7  13   3         77.16         81.76         4.40 o
  -6  13   3        576.62        548.11        10.76 o
  -5  13   3       2270.35       2114.65        22.54 o
  -4  13   3         63.56         81.92         2.02 o
  -3  13   3        848.91        865.59         8.50 o
  -2  13   3         64.17         71.81         1.74 o
  -1  13   3        222.52        214.02         3.60 o
   0  13   3        476.67        501.48         5.86 o
   1  13   3       1932.03       2004.34        18.28 o
   2  13   3         22.82         24.37         1.29 o
   3  13   3         46.00         55.88         1.47 o
   4  13   3         43.32         40.15         1.59 o
   5  13   3        580.73        544.87         6.87 o
   6  13   3        194.26        189.99         3.85 o
   7  13   3        271.51        285.10         5.98 o
   8  13   3          2.37          2.62         1.81 o
   9  13   3          0.38         -1.75         2.28 o
 -12  14   3         11.49         13.37         3.36 o
 -11  14   3          3.07          5.36         3.37 o
 -10  14   3          3.50          5.19         2.25 o
  -9  14   3        298.12        301.81         8.88 o
  -8  14   3         29.92         28.91         3.08 o
  -7  14   3        180.61        173.63         8.29 o
  -6  14   3          5.82         11.18         1.80 o
  -5  14   3        420.59        419.67         6.69 o
  -4  14   3        213.08        198.81         3.38 o
  -3  14   3        434.36        375.14         5.13 o
  -2  14   3         99.13         99.34         2.16 o
  -1  14   3        103.94        123.94         2.21 o
   0  14   3         19.91         33.41         2.35 o
   1  14   3        900.01        925.49        11.13 o
   2  14   3         58.63         54.16         1.63 o
   3  14   3        904.32        865.70         9.97 o
   4  14   3        916.85        894.62         9.95 o
   5  14   3        434.95        406.17         5.57 o
   6  14   3          0.07          0.14         0.89 o
   7  14   3         39.78         42.19         2.62 o
   8  14   3          3.72          5.65         1.79 o
   9  14   3         74.51         73.35         5.09 o
 -12  15   3          5.54          6.31         3.62 o
 -11  15   3         27.07         20.83         4.48 o
 -10  15   3         83.55         82.68         6.93 o
  -9  15   3         25.65         25.79         3.34 o
  -8  15   3         62.79         64.37         4.41 o
  -7  15   3         35.08         38.74         3.34 o
  -6  15   3        221.68        204.13         5.28 o
  -5  15   3       1822.21       1742.00        22.40 o
  -4  15   3        125.92        116.39         3.11 o
  -3  15   3       2688.45       2743.56        25.71 o
  -2  15   3         25.96         24.93         1.29 o
  -1  15   3          0.07         14.57         1.57 o
   0  15   3        243.10        250.68         3.86 o
   1  15   3       1616.08       1834.79        19.57 o
   2  15   3          0.18          0.11         0.57 o
   3  15   3        703.13        704.81         8.12 o
   4  15   3         27.89         21.16         1.30 o
   5  15   3        198.18        195.89         4.52 o
   6  15   3        219.47        214.73         3.91 o
   7  15   3        108.76        124.57         4.61 o
   8  15   3         65.90         62.86         4.43 o
   9  15   3          0.03          0.76         2.38 o
 -11  16   3         20.30         18.10         4.95 o
 -10  16   3          0.03         -2.13         3.04 o
  -9  16   3        293.49        303.86         8.97 o
  -8  16   3        112.64        116.60         5.16 o
  -7  16   3        132.02        137.56         5.16 o
  -6  16   3          5.65          2.82         1.49 o
  -5  16   3         22.67         17.89         1.76 o
  -4  16   3         45.53         53.92         2.23 o
  -3  16   3       1074.57       1132.81        13.39 o
  -2  16   3         86.16         81.50         2.26 o
  -1  16   3       2128.12       2175.87        28.99 o
   0  16   3         67.00         73.22         1.93 o
   1  16   3         92.04        112.45         6.37 o
   2  16   3        293.09        264.94         4.65 o
   3  16   3         91.23         98.22         2.33 o
   4  16   3        920.17        854.37         9.79 o
   5  16   3        104.88        110.70         3.06 o
   6  16   3          9.26         13.90         1.34 o
   7  16   3         84.24         77.19         3.26 o
   8  16   3         65.60         72.75         5.90 o
   9  16   3        205.36        211.24         9.70 o
 -11  17   3          0.65         -1.31         3.02 o
 -10  17   3          0.00         -2.65         2.65 o
  -9  17   3         18.27         23.79         3.24 o
  -8  17   3         66.27         72.35         4.57 o
  -7  17   3          0.58          3.26         1.87 o
  -6  17   3        180.51        173.80         6.04 o
  -5  17   3         25.07         22.88         2.71 o
  -4  17   3        135.70        140.29         3.33 o
  -3  17   3       1063.06       1110.36        12.65 o
  -2  17   3         12.79         16.23         1.34 o
  -1  17   3        346.13        368.18        10.04 o
   0  17   3          6.62          5.58         0.82 o
   1  17   3         13.06          6.01         1.21 o
   2  17   3         70.38         60.37         1.86 o
   3  17   3         40.92         28.71         1.48 o
   4  17   3         16.65         17.81         1.30 o
   5  17   3        132.40        133.65         2.97 o
   6  17   3         75.88         63.16         2.58 o
   7  17   3         21.64         24.41         2.30 o
   8  17   3         84.77         91.45         5.30 o
   9  17   3          0.60          1.14         3.80 o
 -11  18   3         34.41         34.11         5.12 o
 -10  18   3         22.67         18.36         4.20 o
  -9  18   3        300.80        304.90         9.03 o
  -8  18   3          0.05          4.53         2.79 o
  -7  18   3        674.74        670.38        13.77 o
  -6  18   3         60.13         52.69         3.08 o
  -5  18   3         54.08         56.16         3.83 o
  -4  18   3         98.37         86.60         2.97 o
  -3  18   3       1382.67       1286.75        17.92 o
  -2  18   3          3.67          1.87         0.85 o
  -1  18   3       4015.95       3907.90        45.08 o
   0  18   3         17.76         19.82         1.31 o
   1  18   3        268.70        263.78         4.26 o
   2  18   3        272.16        270.72         4.36 o
   3  18   3       1054.10       1077.07        11.89 o
   4  18   3        357.57        346.13         5.12 o
   5  18   3        241.92        259.06         4.38 o
   6  18   3          0.52         -0.38         1.03 o
   7  18   3          0.29         -1.26         1.26 o
   8  18   3         87.81         94.77         4.64 o
   9  18   3        129.15        119.46         9.13 o
 -11  19   3         19.91         13.98         4.11 o
 -10  19   3         52.39         40.47         5.20 o
  -9  19   3         16.09         21.19         3.28 o
  -8  19   3        232.06        230.34        12.68 o
  -7  19   3         32.82         43.32         3.56 o
  -6  19   3         72.01         71.81         3.95 o
  -5  19   3         88.00         88.07         3.22 o
  -4  19   3         18.27         16.42         1.62 o
  -3  19   3         16.83         27.61         3.75 o
  -2  19   3         44.74         47.18         2.36 o
  -1  19   3        347.18        415.67         7.97 o
   0  19   3         21.28         17.48         1.30 o
   1  19   3         40.25         39.19         1.83 o
   2  19   3         58.65         67.08         2.60 o
   3  19   3        738.29        733.24         9.33 o
   4  19   3         47.42         52.84         2.13 o
   5  19   3         47.06         42.58         2.03 o
   6  19   3         20.63         19.68         1.87 o
   7  19   3          4.87          4.37         1.61 o
   8  19   3         51.92         46.22         4.57 o
   9  19   3          0.25          0.38         3.80 o
 -11  20   3         32.55         36.97         6.28 o
 -10  20   3          2.60          2.04         3.19 o
  -9  20   3        290.82        282.08        13.22 o
  -8  20   3          0.67         -0.28         2.17 o
  -7  20   3        238.69        213.66         6.81 o
  -6  20   3         79.36         76.46         5.38 o
  -5  20   3       1175.55       1131.06        15.59 o
  -4  20   3         87.42         74.70         4.61 o
  -3  20   3        287.82        256.77         5.13 o
  -2  20   3         45.66         35.39         1.94 o
  -1  20   3       1005.89       1011.31        15.67 o
   0  20   3         51.08         51.49         2.31 o
   1  20   3        953.44        923.97        11.18 o
   2  20   3         12.16         15.74         1.32 o
   3  20   3       1265.62       1262.54        14.69 o
   4  20   3        303.00        299.48         4.79 o
   5  20   3        329.96        321.41         5.20 o
   6  20   3         15.98         15.70         1.72 o
   7  20   3          0.39          2.24         1.89 o
   8  20   3         41.39         38.45         4.30 o
   9  20   3         58.07         53.26         7.61 o
 -11  21   3         96.73        104.14         8.32 o
 -10  21   3         33.70         31.20         5.03 o
  -9  21   3         66.34         70.62         5.01 o
  -8  21   3         78.77         81.86         5.12 o
  -7  21   3         12.46         12.03         2.34 o
  -6  21   3          3.89          1.23         1.82 o
  -5  21   3        150.62        162.19         4.36 o
  -4  21   3          5.17          3.44         1.24 o
  -3  21   3         53.92         63.41         2.78 o
  -2  21   3        196.96        186.51         3.95 o
  -1  21   3         15.25         16.54         2.04 o
   0  21   3        137.32        122.50         3.32 o
   1  21   3        381.56        405.57         6.72 o
   2  21   3        170.78        171.33         3.51 o
   3  21   3         29.27         44.17         2.03 o
   4  21   3        197.98        192.58         3.75 o
   5  21   3         23.15         19.72         1.58 o
   6  21   3         78.39         81.67         3.66 o
   7  21   3        114.93        116.80         4.37 o
   8  21   3          0.26         -1.01         2.38 o
 -11  22   3         20.53          8.88         4.01 o
 -10  22   3         24.80         21.48         4.48 o
  -9  22   3          2.93          0.57         4.37 o
  -8  22   3         40.55         37.53         3.68 o
  -7  22   3        128.53        114.43         5.28 o
  -6  22   3         72.14         71.17         4.13 o
  -5  22   3          3.42          8.90         2.75 o
  -4  22   3         17.24          8.08         1.52 o
  -3  22   3        104.81        100.40         3.36 o
  -2  22   3         33.92         28.61         2.02 o
  -1  22   3       1148.34       1115.24        19.00 o
   0  22   3        538.95        562.93        17.06 o
   1  22   3        112.19        106.15         3.12 o
   2  22   3          0.02          1.97         1.05 o
   3  22   3        246.41        247.67         5.04 o
   4  22   3        175.52        174.51         4.52 o
   5  22   3         11.42         14.58         1.83 o
   6  22   3         65.09         75.78         3.79 o
   7  22   3         33.12         28.64         4.33 o
   8  22   3          5.70          3.70         2.81 o
 -11  23   3         80.65         68.21         7.09 o
 -10  23   3         28.20         27.31         4.93 o
  -9  23   3         67.00         69.81         6.55 o
  -8  23   3         31.76         34.49         3.69 o
  -7  23   3         20.02         17.23         2.73 o
  -6  23   3         48.48         44.63         3.57 o
  -5  23   3       1204.02       1174.32        18.24 o
  -4  23   3          6.25          5.45         1.80 o
  -3  23   3       1923.02       1918.11        25.19 o
  -2  23   3       1321.48       1231.00        16.39 o
  -1  23   3        370.22        398.28        10.15 o
   0  23   3        387.33        369.77         8.97 o
   1  23   3        331.38        363.83        13.01 o
   2  23   3         78.50         76.68         2.82 o
   3  23   3         73.41         71.00         2.98 o
   4  23   3          6.15          4.85         1.30 o
   5  23   3        211.42        207.55         6.10 o
   6  23   3        152.04        150.12         4.94 o
   7  23   3        120.07        127.16         6.79 o
   8  23   3          7.04          6.09         4.18 o
 -10  24   3         18.82         17.07         5.71 o
  -9  24   3          0.08          5.01         3.19 o
  -8  24   3          4.65          5.59         2.40 o
  -7  24   3          1.25         -0.45         1.77 o
  -6  24   3        132.19        113.66         5.11 o
  -5  24   3         40.05         50.64         5.05 o
  -4  24   3        216.07        232.87         5.31 o
  -3  24   3        841.61        807.08        12.05 o
  -2  24   3         21.02         28.53         3.54 o
  -1  24   3         59.95         63.38         3.56 o
   0  24   3        418.45        408.34         9.81 o
   1  24   3         38.52         37.40         2.59 o
   2  24   3        138.73        117.78         3.93 o
   3  24   3          9.56          9.49         1.48 o
   4  24   3        275.79        278.31         5.79 o
   5  24   3          0.00          2.77         1.64 o
   6  24   3         75.38         71.98         3.81 o
   7  24   3         91.05         99.79         7.42 o
   8  24   3          0.00          3.42         3.80 o
 -10  25   3         68.21         69.64         7.03 o
  -9  25   3         82.28         66.68         6.66 o
  -8  25   3         14.79         12.89         2.86 o
  -7  25   3          1.69          2.07         2.07 o
  -6  25   3         72.17         69.71         4.50 o
  -5  25   3        598.88        586.14        11.92 o
  -4  25   3         18.70         25.61         2.27 o
  -3  25   3       1283.58       1296.46        23.67 o
  -2  25   3        189.99        180.89         5.27 o
  -1  25   3          0.07          8.24         3.29 o
   0  25   3          1.08          0.93         1.67 o
   1  25   3        526.51        500.94         9.50 o
   2  25   3          0.09          2.15         1.31 o
   3  25   3         53.95         59.74         3.24 o
   4  25   3          0.55          2.29         1.57 o
   5  25   3        145.27        145.36         8.80 o
   6  25   3         83.83         73.59         4.66 o
   7  25   3        108.61        118.46         7.20 o
   8  25   3         21.81         25.11         5.71 o
 -10  26   3          3.07          3.55         3.45 o
  -9  26   3          3.17          3.13         3.47 o
  -8  26   3          1.84          1.25         2.40 o
  -7  26   3          1.43          2.10         2.04 o
  -6  26   3        168.47        192.20         6.62 o
  -5  26   3         40.27         44.32         3.29 o
  -4  26   3        410.14        408.40         8.08 o
  -3  26   3        319.57        356.62         7.03 o
  -2  26   3        333.57        334.15        10.79 o
  -1  26   3       1043.96       1010.16        22.86 o
   0  26   3        109.77         96.04         4.80 o
   1  26   3        167.92        167.12         7.78 o
   2  26   3        108.46         89.32         3.63 o
   3  26   3          8.87          8.88         1.85 o
   4  26   3         45.60         50.78         4.01 o
   5  26   3         15.60         17.52         2.68 o
   6  26   3         18.91         25.50         4.22 o
   7  26   3         49.17         49.22         5.36 o
   8  26   3         21.01         27.39         6.09 o
 -10  27   3         63.93         67.79         6.94 o
  -9  27   3         82.79         86.17         7.58 o
  -8  27   3          0.01          0.56         3.02 o
  -7  27   3         91.72         95.86         7.35 o
  -6  27   3        176.61        187.41         6.62 o
  -5  27   3        393.89        382.63        10.98 o
  -4  27   3         19.35         14.60         1.95 o
  -3  27   3        310.19        305.54         6.43 o
  -2  27   3        126.40        126.56         5.56 o
  -1  27   3         28.39         39.41         4.28 o
   0  27   3          3.07          2.71         2.47 o
   1  27   3        204.30        195.45         5.41 o
   2  27   3         85.01         93.05         4.03 o
   3  27   3         85.64         85.26         4.05 o
   4  27   3         16.33         13.29         2.57 o
   5  27   3        149.19        151.78         6.36 o
   6  27   3        184.99        173.13         8.17 o
   7  27   3        106.68        114.93         7.90 o
   8  27   3         15.90         17.50         5.71 o
 -10  28   3         19.28         19.74         4.75 o
  -9  28   3         24.59         27.48         6.47 o
  -8  28   3          5.63          3.34         3.47 o
  -7  28   3         95.95         93.43         5.47 o
  -6  28   3         86.19         92.34         5.00 o
  -5  28   3         32.45         26.50         2.82 o
  -4  28   3        123.82        131.58         4.45 o
  -3  28   3        129.18        125.66         4.31 o
  -2  28   3          5.12         11.47         2.64 o
  -1  28   3        760.37        729.75        18.29 o
   0  28   3         26.39         18.89         3.19 o
   1  28   3          0.54          1.05         1.38 o
   2  28   3         41.23         44.01         3.92 o
   3  28   3        255.23        255.85         6.59 o
   4  28   3          0.16          2.25         1.82 o
   5  28   3         44.48         40.01         3.69 o
   6  28   3         34.33         38.44         4.93 o
   7  28   3         20.23         20.20         4.28 o
  -9  29   3         42.14         49.31         6.28 o
  -8  29   3         38.93         41.93         8.75 o
  -7  29   3         61.23         69.51         5.14 o
  -6  29   3        200.05        205.08         7.26 o
  -5  29   3          8.87          4.53         1.85 o
  -4  29   3         27.89         31.73         2.65 o
  -3  29   3         46.17         51.36         3.10 o
  -2  29   3         39.38         45.16         4.09 o
  -1  29   3        118.84        138.08         7.12 o
   0  29   3         98.72         83.94         6.19 o
   1  29   3          1.58         -0.04         2.27 o
   2  29   3        232.47        241.27         7.19 o
   3  29   3          5.70         12.14         2.08 o
   4  29   3         79.14         74.27         4.59 o
   5  29   3         27.29         26.44         3.30 o
   6  29   3          4.97          3.51         3.02 o
   7  29   3          3.79          2.75         3.08 o
  -9  30   3         36.56         35.72         9.32 o
  -8  30   3         18.57         17.29         4.95 o
  -7  30   3        401.96        407.25        14.30 o
  -6  30   3         53.87         57.61         4.55 o
  -5  30   3        119.10        120.83         6.04 o
  -4  30   3          4.58          4.24         1.72 o
  -3  30   3          5.03          1.70         2.04 o
  -2  30   3         14.95         16.97         2.94 o
  -1  30   3        395.39        378.14        33.48 o
   0  30   3          9.71         14.88         3.50 o
   1  30   3         29.47         27.36         4.04 o
   2  30   3        117.77        121.60         5.20 o
   3  30   3        442.03        443.95         9.62 o
   4  30   3         53.82         52.43         4.13 o
   5  30   3        192.57        193.21         6.98 o
   6  30   3          0.07          0.92         3.42 o
   7  30   3          1.72          3.83         3.47 o
  -9  31   3          5.42         10.51         4.38 o
  -8  31   3         50.74         51.31         6.28 o
  -7  31   3         32.03         38.31         5.65 o
  -6  31   3         43.04         43.46         4.24 o
  -5  31   3          3.39          5.44         2.01 o
  -4  31   3         40.08         32.25         2.77 o
  -3  31   3          0.46          0.30         1.61 o
  -2  31   3         16.75         10.57         2.84 o
  -1  31   3          9.22         26.25         4.16 o
   0  31   3        177.95        186.32         8.34 o
   1  31   3         25.56         31.38         4.43 o
   2  31   3         48.49         47.95         3.90 o
   3  31   3          1.67          8.70         2.46 o
   4  31   3        113.13        121.02         5.65 o
   5  31   3         16.58         19.91         4.37 o
   6  31   3         75.19         81.07         7.99 o
   7  31   3          8.37          9.51         4.95 o
  -9  32   3         41.43         44.77         6.39 o
  -8  32   3         29.93         29.43         5.57 o
  -7  32   3        108.75        110.41         8.77 o
  -6  32   3          9.22          8.87         2.76 o
  -5  32   3         75.92         76.60         5.24 o
  -4  32   3         28.05         26.14         2.93 o
  -3  32   3        155.74        139.81         6.29 o
  -2  32   3          0.28          1.34         2.29 o
  -1  32   3        224.93        233.41         9.68 o
   0  32   3         38.35         46.65         7.42 o
   1  32   3          0.42          0.74         2.54 o
   2  32   3         12.04         11.47         2.54 o
   3  32   3        132.99        137.74         5.68 o
   4  32   3        214.01        219.24         7.48 o
   5  32   3         31.88         37.22         7.23 o
   6  32   3          9.29          6.76         3.62 o
  -8  33   3         68.66         72.10        14.08 o
  -7  33   3         11.28          8.75         4.11 o
  -6  33   3          5.48          8.38         3.89 o
  -5  33   3         84.93         79.53         5.35 o
  -4  33   3         10.50          8.64         2.44 o
  -3  33   3          3.98          2.90         4.43 o
  -2  33   3         88.76         86.12         8.04 o
  -1  33   3          8.65         10.27         3.50 o
   0  33   3        278.08        295.38        11.16 o
   1  33   3        257.04        259.28        10.21 o
   2  33   3          7.29          4.68         2.34 o
   3  33   3         20.67         20.72         3.63 o
   4  33   3         24.17         24.53         4.43 o
   5  33   3         13.02          6.47         3.50 o
   6  33   3          9.36          4.80         3.62 o
  -8  34   3          3.08         12.07         4.38 o
  -7  34   3         57.37         61.43         6.93 o
  -6  34   3         19.98         16.54         4.28 o
  -5  34   3         15.29         15.67         3.28 o
  -4  34   3         67.56         73.44         5.33 o
  -3  34   3         11.65         16.92         3.54 o
  -2  34   3        145.72        141.80        10.84 o
  -1  34   3         47.11         45.85         5.65 o
   0  34   3         28.90         37.21         5.11 o
   1  34   3          7.23         11.68         3.62 o
   2  34   3          1.75         -0.33         2.85 o
   3  34   3          3.46          1.96         2.40 o
   4  34   3         13.69         24.73         4.57 o
   5  34   3          9.64         11.03         4.04 o
   6  34   3         12.07         11.78         6.28 o
  -8  35   3         43.19         38.52         6.12 o
  -7  35   3          1.45          0.87         4.57 o
  -6  35   3          3.59          2.28         3.80 o
  -5  35   3        202.24        198.23        10.06 o
  -4  35   3          0.07          1.44         2.14 o
  -3  35   3         25.98         21.52         5.88 o
  -2  35   3         45.49         42.89         5.36 o
  -1  35   3         94.40        101.14         7.80 o
   0  35   3        220.61        230.03         9.95 o
   1  35   3        276.14        264.19        10.89 o
   2  35   3         13.56         13.30         4.16 o
   3  35   3         77.31         87.10         7.39 o
   4  35   3          7.43          6.34         3.62 o
   5  35   3         51.58         47.80         6.28 o
   6  35   3         23.37         28.53         6.85 o
  -7  36   3          2.61         -0.33         4.95 o
  -6  36   3         33.59         36.18         5.90 o
  -5  36   3         24.36         27.28         5.24 o
  -4  36   3        115.11        111.28         8.83 o
  -3  36   3          7.33          6.86         2.94 o
  -2  36   3         55.46         57.16        11.60 o
  -1  36   3          0.97          3.41         3.19 o
   0  36   3          3.70          2.09         5.52 o
   1  36   3         13.54         24.49         4.70 o
   2  36   3         67.33         65.25         6.73 o
   3  36   3          0.22          2.01         3.35 o
   4  36   3          0.70          0.14         3.19 o
   5  36   3          0.97          3.96         3.62 o
  -7  37   3          0.02         -3.35         3.35 o
  -6  37   3          0.82          2.17         3.65 o
  -5  37   3         57.66         48.82         6.31 o
  -4  37   3          4.42          4.67         3.80 o
  -3  37   3          0.16         -1.08         2.62 o
  -2  37   3         16.88         19.08         6.09 o
  -1  37   3         33.70         41.54         5.47 o
   0  37   3          2.61          4.23         3.56 o
   1  37   3         77.34         77.74         7.09 o
   2  37   3          2.21          0.78         4.37 o
   3  37   3          0.87          1.05         3.35 o
   4  37   3         10.98          7.28         4.95 o
   5  37   3         49.79         46.36         7.04 o
  -7  38   3         22.93         27.89         7.99 o
  -6  38   3         42.41         44.38         6.32 o
  -5  38   3          6.67          6.02         4.20 o
  -4  38   3        105.46        116.07        19.21 o
  -3  38   3          1.92          0.00         4.95 o
  -2  38   3          6.09         11.27         4.16 o
  -1  38   3         37.31         41.30         5.78 o
   0  38   3        111.77        115.58        16.55 o
   1  38   3          0.31          3.41         5.52 o
   2  38   3         90.48         92.33        11.79 o
   3  38   3          5.33         -1.37         3.35 o
   4  38   3          0.02          2.41         3.56 o
  -6  39   3         12.23         15.80         4.93 o
  -5  39   3         91.10         98.74         8.86 o
  -4  39   3          0.36          1.33         5.90 o
  -3  39   3          4.67         -1.61         3.56 o
  -2  39   3         28.84         28.52         5.30 o
  -1  39   3         14.02         14.68         4.43 o
   0  39   3          1.87         -2.82         6.66 o
   1  39   3         18.80         18.74         7.80 o
   2  39   3          1.00         -0.77         3.62 o
   3  39   3          0.87          2.08         3.47 o
   4  39   3          5.30          8.55         4.01 o
  -6  40   3         27.47         39.51         6.66 o
  -5  40   3          2.48         -1.14         6.09 o
  -4  40   3         43.38         46.10         6.82 o
  -3  40   3          3.93          1.52         5.33 o
  -2  40   3          5.26          5.82         4.16 o
  -1  40   3         17.92         19.04         4.97 o
   0  40   3         44.49         43.15         6.17 o
   1  40   3          0.55          0.87         3.80 o
   2  40   3         62.45         64.69         6.99 o
   3  40   3         30.98         23.71        10.08 o
  -5  41   3         39.58         25.49         8.37 o
  -4  41   3          4.66          3.04         6.85 o
  -3  41   3          3.10          5.71         5.33 o
  -2  41   3         58.59         71.43         7.80 o
  -1  41   3          1.23          5.83         4.16 o
   0  41   3          5.39          7.42         4.04 o
   1  41   3          0.20         -1.33         3.50 o
   2  41   3         32.41         20.83         5.52 o
   3  41   3          9.16          9.53         7.42 o
  -5  42   3          0.06          0.00         6.85 o
  -4  42   3          1.04          1.14         6.85 o
  -3  42   3          5.52         -1.52         5.71 o
  -2  42   3          4.75         10.46         4.66 o
  -1  42   3         24.97         24.62         5.24 o
   0  42   3          1.17          3.82         3.93 o
   1  42   3          4.78          3.45         4.16 o
   2  42   3         12.07          9.91         4.55 o
  -4  43   3          7.80          8.37         7.61 o
  -3  43   3          0.27         -3.80         5.33 o
  -2  43   3        104.99         86.74        11.79 o
  -1  43   3          8.57         12.77         6.47 o
   0  43   3         24.01         18.97         5.71 o
   1  43   3         10.34          7.61         4.30 o
  -3  44   3         11.07          5.71         6.09 o
  -2  44   3         10.98         20.16         7.61 o
  -1  44   3         25.48         23.67         7.04 o
   0  44   3          7.40          5.95         4.43 o
 -12   0   4         30.29         22.83         6.85 o
 -11   0   4          9.32          4.57         4.57 o
 -10   0   4        682.02        710.30        49.46 o
  -9   0   4         33.86         39.18         7.42 o
  -8   0   4        963.91        912.74        17.86 o
  -7   0   4        164.30        141.06         4.65 o
  -6   0   4       1788.50       1686.86        28.15 o
  -5   0   4        273.20        264.80         4.81 o
  -4   0   4       3008.61       3190.23        35.01 o
  -3   0   4        453.56        469.41         6.47 o
  -2   0   4         52.85         37.41         1.74 o
  -1   0   4        236.71        243.86         4.20 o
   0   0   4       3950.63       3836.97        40.77 o
   1   0   4       5765.81       6088.23        85.45 o
   2   0   4       2393.49       2241.12        60.11 o
   3   0   4          1.67          0.00         1.90 o
   4   0   4       1032.88       1048.23        12.54 o
   5   0   4        402.22        388.17         5.58 o
   6   0   4        677.54        668.46        10.17 o
   7   0   4        303.72        301.03        23.21 o
   8   0   4         48.05         38.80         4.18 o
   9   0   4        103.06         84.08         6.09 o
 -12   1   4          7.62          0.40         3.35 o
 -11   1   4          2.17         -2.42         2.42 o
 -10   1   4         75.26         74.38         4.65 o
  -9   1   4         22.61         24.25         2.73 o
  -8   1   4          7.25         14.41         2.71 o
  -7   1   4        134.43        117.80         3.04 o
  -6   1   4        478.75        484.53         5.97 o
  -5   1   4         97.89         99.52         2.10 o
  -4   1   4         54.40         67.81         1.86 o
  -3   1   4         17.02         16.28         0.74 o
  -2   1   4          3.61         10.87         2.97 o
  -1   1   4        404.98        414.90         4.47 o
   0   1   4        709.06        807.26         6.50 o
   1   1   4        125.83        144.21         2.93 o
   2   1   4         20.88         15.79         2.42 o
   3   1   4         33.37         41.47         2.78 o
   4   1   4        602.41        617.57         5.49 o
   5   1   4        110.04        106.25         1.66 o
   6   1   4          8.86          7.61         1.01 o
   7   1   4          5.86          9.68         2.58 o
   8   1   4          5.00          4.59         2.09 o
   9   1   4          6.91          3.37         2.00 o
 -12   2   4          0.35          4.35         5.33 o
 -11   2   4          8.07          2.94         5.14 o
 -10   2   4        465.32        488.02        15.27 o
  -9   2   4         19.43         24.58         2.52 o
  -8   2   4        978.67        936.98        14.26 o
  -7   2   4         77.66         70.99         3.17 o
  -6   2   4       1377.75       1363.00        15.69 o
  -5   2   4        133.86        129.26         2.30 o
  -4   2   4       1347.81       1405.76        12.26 o
  -3   2   4        114.40         95.76         1.53 o
  -2   2   4       1649.80       1842.55        15.01 o
  -1   2   4        502.23        538.79         5.55 o
   0   2   4       1098.23       1027.39         8.21 o
   1   2   4       4928.04       5042.74        51.60 o
   2   2   4       3269.91       3355.56        51.37 o
   3   2   4        278.53        276.49         4.57 o
   4   2   4        119.26        118.82         3.14 o
   5   2   4        228.51        234.01         3.03 o
   6   2   4        432.22        436.94         5.18 o
   7   2   4        175.51        170.43         4.49 o
   8   2   4         34.25         38.98         2.81 o
   9   2   4         64.61         67.72         4.30 o
 -12   3   4         69.16         66.20         6.86 o
 -11   3   4          0.03          0.11         2.81 o
 -10   3   4        114.38        123.98         6.11 o
  -9   3   4          6.43          5.79         1.68 o
  -8   3   4        386.28        404.69         8.03 o
  -7   3   4        834.17        803.24        11.15 o
  -6   3   4       3434.26       3380.75        34.86 o
  -5   3   4        584.12        579.30         6.21 o
  -4   3   4        180.04        142.69         2.16 o
  -3   3   4         69.23         81.05         1.40 o
  -2   3   4        165.58        259.55         7.62 o
  -1   3   4       1611.02       1726.56        16.54 o
   0   3   4        154.70        170.35         1.79 o
   1   3   4         93.76        107.71         1.98 o
   2   3   4        579.26        610.78        12.90 o
   3   3   4        338.24        352.21         4.34 o
   4   3   4       2465.14       2530.66        21.33 o
   5   3   4        165.98        167.56         2.44 o
   6   3   4         23.05         25.08         1.22 o
   7   3   4          1.83          0.12         1.18 o
   8   3   4         28.22         32.02         4.77 o
   9   3   4        101.56         89.20         4.43 o
 -12   4   4         24.23         22.71         4.57 o
 -11   4   4          2.96          3.04         2.96 o
 -10   4   4        183.53        193.34         5.84 o
  -9   4   4          4.31          6.23         2.41 o
  -8   4   4         94.15        107.38         4.88 o
  -7   4   4         29.24         34.92         2.34 o
  -6   4   4        102.18        117.49         3.63 o
  -5   4   4        196.91        211.93         3.47 o
  -4   4   4        184.07        211.93         2.86 o
  -3   4   4          0.69          1.44         0.37 o
  -2   4   4          9.25         16.63         0.90 o
  -1   4   4         13.63         16.47         0.81 o
   0   4   4        420.27        513.42         5.07 o
   1   4   4       1963.04       2065.36        18.16 o
   2   4   4       1349.87       1442.03        15.25 o
   3   4   4         61.51         55.06         1.15 o
   4   4   4          2.72          4.56         1.14 o
   5   4   4         19.83         22.66         0.98 o
   6   4   4        101.42        105.35         2.40 o
   7   4   4         42.98         44.13         2.65 o
   8   4   4         16.88         15.97         2.13 o
   9   4   4          2.40         -0.57         1.88 o
 -12   5   4        106.28        118.18         8.74 o
 -11   5   4         23.52         19.42         4.16 o
 -10   5   4         57.90         58.98         4.57 o
  -9   5   4          2.67          1.83         1.68 o
  -8   5   4       1533.66       1504.27        23.01 o
  -7   5   4        815.13        793.08        11.00 o
  -6   5   4       7420.67       7124.65        72.70 o
  -5   5   4        208.18        200.87         3.16 o
  -4   5   4         34.75         25.56         1.10 o
  -3   5   4         38.17         37.96         1.06 o
  -2   5   4         49.53         57.92         3.80 o
  -1   5   4        780.30        776.83         8.02 o
   0   5   4        275.15        236.18         2.48 o
   1   5   4         46.12         48.27         0.97 o
   2   5   4        296.92        318.24         5.43 o
   3   5   4        523.15        555.65         6.00 o
   4   5   4       3574.51       3588.96        29.97 o
   5   5   4        154.97        152.73         2.38 o
   6   5   4        100.05        110.29         2.35 o
   7   5   4         19.04         14.53         2.44 o
   8   5   4         18.27         16.81         3.84 o
   9   5   4        153.50        155.80         5.78 o
 -12   6   4          1.96          9.86         3.74 o
 -11   6   4          4.11          5.82         2.78 o
 -10   6   4          5.88          7.03         2.17 o
  -9   6   4         11.34          5.83         2.01 o
  -8   6   4         44.54         56.31         3.68 o
  -7   6   4          1.32          3.49         1.45 o
  -6   6   4          2.46         19.83         2.55 o
  -5   6   4         33.37         32.70         1.50 o
  -4   6   4        279.33        317.10         3.64 o
  -3   6   4          1.00          0.67         0.43 o
  -2   6   4       3869.48       4158.98        36.44 o
  -1   6   4        103.05        121.70         2.03 o
   0   6   4        332.91        417.71         4.00 o
   1   6   4        105.46        116.63         1.57 o
   2   6   4          0.01          0.64         0.33 o
   3   6   4         30.50         24.94         0.69 o
   4   6   4        105.10        109.33         2.00 o
   5   6   4         38.68         35.37         1.26 o
   6   6   4          6.18          9.02         0.99 o
   7   6   4          6.53          3.95         1.31 o
   8   6   4          0.05         -0.47         1.59 o
   9   6   4          2.71         -2.47         4.37 o
 -12   7   4         85.17         76.23         9.51 o
 -11   7   4         48.58         43.52         4.46 o
 -10   7   4         66.60         65.38         4.56 o
  -9   7   4          0.63         -0.29         1.62 o
  -8   7   4        603.24        590.56        11.35 o
  -7   7   4        808.44        733.77        12.64 o
  -6   7   4       3009.71       2779.32        33.55 o
  -5   7   4         39.10         39.62         1.77 o
  -4   7   4         60.74         87.34         1.68 o
  -3   7   4        561.28        610.76         6.32 o
  -2   7   4        406.68        299.81         3.60 o
  -1   7   4        784.92        744.88         8.94 o
   0   7   4       2418.71       2513.41        20.77 o
   1   7   4        155.38        156.32         2.01 o
   2   7   4          0.34         -0.85         0.85 o
   3   7   4         77.45         94.09         1.51 o
   4   7   4       2697.45       2717.46        25.48 o
   5   7   4        179.68        185.06         2.75 o
   6   7   4        145.34        140.91         3.08 o
   7   7   4         24.54         23.97         2.15 o
   8   7   4         65.22         64.10         3.50 o
   9   7   4        161.39        162.40        17.12 o
 -12   8   4          0.10         -2.28         2.96 o
 -11   8   4          3.12          5.20         2.93 o
 -10   8   4        456.71        481.25        10.86 o
  -9   8   4         27.07         25.28         2.77 o
  -8   8   4        194.30        206.22         6.02 o
  -7   8   4         17.83         24.90         2.50 o
  -6   8   4         34.20         39.72         2.47 o
  -5   8   4        268.98        265.81         5.57 o
  -4   8   4        199.38        169.30         2.48 o
  -3   8   4        972.73       1034.76         9.85 o
  -2   8   4         82.58         64.33         1.25 o
  -1   8   4        328.80        380.40         4.75 o
   0   8   4          0.27         15.15         1.70 o
   1   8   4        792.57        825.96         7.12 o
   2   8   4        806.55        752.83         6.80 o
   3   8   4          0.84          2.39         0.41 o
   4   8   4         51.83         57.48         1.53 o
   5   8   4        423.68        388.05         5.31 o
   6   8   4        131.74        134.24         3.06 o
   7   8   4         11.70          8.33         1.65 o
   8   8   4         78.01         83.43         3.88 o
   9   8   4          0.03         -1.14         1.88 o
 -12   9   4         33.18         21.66         3.86 o
 -11   9   4         43.25         41.61         4.46 o
 -10   9   4         14.52         27.80         3.32 o
  -9   9   4          9.41         12.73         2.69 o
  -8   9   4         10.27          9.87         2.40 o
  -7   9   4        309.37        301.57         7.98 o
  -6   9   4        634.96        623.39         9.84 o
  -5   9   4         60.11         61.38         2.64 o
  -4   9   4        347.96        348.74         4.50 o
  -3   9   4        212.84        227.04         3.10 o
  -2   9   4       1688.13       1743.35        14.28 o
  -1   9   4        103.61        100.90         1.72 o
   0   9   4       2131.59       2314.00        18.58 o
   1   9   4         56.72         83.72         1.24 o
   2   9   4        201.09        200.95         2.28 o
   3   9   4         15.08          9.65         0.60 o
   4   9   4        297.34        295.25         3.58 o
   5   9   4         11.99         11.28         0.99 o
   6   9   4         14.91         14.42         1.33 o
   7   9   4         20.38         20.00         1.98 o
   8   9   4         91.36         90.33         5.14 o
   9   9   4        128.28        122.27         6.47 o
 -12  10   4          2.15         -0.52         3.17 o
 -11  10   4         12.31         12.83         3.14 o
 -10  10   4        648.75        674.58        13.56 o
  -9  10   4         69.42         72.71         4.25 o
  -8  10   4        493.82        454.66        10.73 o
  -7  10   4          2.09         -0.53         1.34 o
  -6  10   4        341.17        322.43         9.53 o
  -5  10   4         97.37         95.48         4.19 o
  -4  10   4       1399.64       1400.84        13.63 o
  -3  10   4        956.82       1038.59         9.94 o
  -2  10   4       1655.50       1708.60        14.92 o
  -1  10   4        234.52        245.01         3.02 o
   0  10   4       1008.13        914.22         7.95 o
   1  10   4       1413.03       1433.86        11.85 o
   2  10   4        949.55        900.95         8.09 o
   3  10   4        218.80        220.56         2.67 o
   4  10   4         66.12         70.67         1.57 o
   5  10   4        180.82        171.30         3.16 o
   6  10   4        253.58        241.12         7.07 o
   7  10   4          8.39          7.44         1.53 o
   8  10   4        209.04        217.55         6.98 o
   9  10   4          0.05          0.53         1.90 o
 -12  11   4          0.26         -2.40         2.40 o
 -11  11   4          5.22          8.22         3.47 o
 -10  11   4         52.11         71.37         4.68 o
  -9  11   4         53.11         50.00         3.68 o
  -8  11   4         37.47         40.00         3.61 o
  -7  11   4          1.33          0.91         1.45 o
  -6  11   4        670.96        634.85         9.89 o
  -5  11   4        176.72        177.67         6.28 o
  -4  11   4        111.42        112.44         2.45 o
  -3  11   4        444.21        464.98         5.49 o
  -2  11   4       1850.25       1828.31        15.96 o
  -1  11   4        140.03        166.67         2.91 o
   0  11   4        666.07        724.75         7.30 o
   1  11   4        246.96        235.74         2.80 o
   2  11   4          2.39          2.99         0.60 o
   3  11   4        635.16        589.44         6.06 o
   4  11   4         11.64          8.21         0.76 o
   5  11   4          3.96          3.97         1.04 o
   6  11   4         41.90         42.44         3.63 o
   7  11   4          6.43          7.63         1.71 o
   8  11   4          0.26         -0.50         1.73 o
   9  11   4         27.08         29.13         3.29 o
 -12  12   4          0.04         -2.36         2.36 o
 -11  12   4         75.07         79.66         7.25 o
 -10  12   4        412.53        419.05         9.93 o
  -9  12   4        135.05        132.70         5.78 o
  -8  12   4        157.53        157.85         5.93 o
  -7  12   4         11.44         11.26         1.86 o
  -6  12   4         96.15        101.04         3.59 o
  -5  12   4         43.49         52.99         3.02 o
  -4  12   4       1823.70       1765.58        20.12 o
  -3  12   4        525.23        527.05         6.90 o
  -2  12   4       2217.36       2371.59        23.18 o
  -1  12   4         41.07         38.44         1.65 o
   0  12   4       1837.93       1982.66        19.12 o
   1  12   4         39.93         48.19         1.70 o
   2  12   4       1039.19       1101.31        11.06 o
   3  12   4         26.53         26.58         1.16 o
   4  12   4          1.20          1.99         0.66 o
   5  12   4         61.37         64.32         1.99 o
   6  12   4        188.97        193.49         6.51 o
   7  12   4         64.40         59.86         6.07 o
   8  12   4        139.34        140.90         5.63 o
   9  12   4          0.74          1.33         2.15 o
 -12  13   4          4.08          2.38         2.92 o
 -11  13   4         22.49         21.88         4.55 o
 -10  13   4         91.60        122.89         5.68 o
  -9  13   4        174.41        183.95         6.78 o
  -8  13   4        142.16        168.04         6.23 o
  -7  13   4        102.31         93.73         5.51 o
  -6  13   4          2.61          7.39         1.55 o
  -5  13   4         22.02         16.39         1.56 o
  -4  13   4         53.07         76.39         2.21 o
  -3  13   4        666.99        671.72        12.24 o
  -2  13   4        122.74        180.59         7.05 o
  -1  13   4         25.08         24.43         1.31 o
   0  13   4        213.86        209.27         3.40 o
   1  13   4        135.25        141.13         2.38 o
   2  13   4        778.95        822.71         8.71 o
   3  13   4        807.11        799.63         8.54 o
   4  13   4          9.95          7.67         1.36 o
   5  13   4         32.73         28.92         1.58 o
   6  13   4          0.01          0.62         1.20 o
   7  13   4         54.43         61.59         3.60 o
   8  13   4         38.33         31.47         3.19 o
   9  13   4          2.45         -0.76         2.66 o
 -12  14   4          0.48         -0.53         2.70 o
 -11  14   4        120.16        121.11         8.77 o
 -10  14   4        351.05        350.90        15.05 o
  -9  14   4         23.82         27.97         3.32 o
  -8  14   4        287.56        304.79         8.53 o
  -7  14   4        227.39        222.68         5.98 o
  -6  14   4         44.38         57.54         2.91 o
  -5  14   4          4.21          7.03         1.27 o
  -4  14   4       1137.98       1107.55        12.73 o
  -3  14   4        213.82        225.84         3.60 o
  -2  14   4         81.17         61.62         2.44 o
  -1  14   4        112.04        102.81         2.35 o
   0  14   4       3346.51       3534.30        36.38 o
   1  14   4         20.27         24.15         1.22 o
   2  14   4       1273.60       1367.36        14.95 o
   3  14   4        356.94        358.08         5.07 o
   4  14   4          0.10         -0.13         0.68 o
   5  14   4         26.73         26.74         1.60 o
   6  14   4         42.77         45.89         3.10 o
   7  14   4         67.83         70.71         4.01 o
   8  14   4         41.68         43.11         3.77 o
 -12  15   4         16.88         16.60         4.87 o
 -11  15   4         85.09         82.69         7.39 o
 -10  15   4         48.17         48.62         3.98 o
  -9  15   4        216.47        203.36         8.48 o
  -8  15   4        444.69        461.36        11.06 o
  -7  15   4         86.71         88.57         4.45 o
  -6  15   4        533.79        486.64         9.54 o
  -5  15   4         73.45         59.23         3.26 o
  -4  15   4         29.59         35.04         1.87 o
  -3  15   4        120.92        103.61         2.51 o
  -2  15   4       2725.47       2736.75        36.84 o
  -1  15   4         21.47         25.89         1.42 o
   0  15   4        163.91        206.41         3.56 o
   1  15   4       1121.65       1083.94        12.33 o
   2  15   4         26.36         35.20         1.80 o
   3  15   4         68.19         65.80         1.97 o
   4  15   4         78.36         83.00         2.65 o
   5  15   4        140.44        144.23         3.19 o
   6  15   4         10.45          7.66         2.50 o
   7  15   4         52.80         60.58         4.16 o
   8  15   4         42.43         39.94         3.62 o
 -12  16   4          6.31          9.68         4.20 o
 -11  16   4        131.87        135.60         9.13 o
 -10  16   4         87.45         82.53        17.31 o
  -9  16   4         19.10         27.98         4.26 o
  -8  16   4        168.38        158.94         6.08 o
  -7  16   4        163.59        161.94         6.96 o
  -6  16   4         59.77         55.07         2.95 o
  -5  16   4        129.44        153.00         3.99 o
  -4  16   4        492.59        466.02         7.53 o
  -3  16   4          7.76          9.24         1.12 o
  -2  16   4         46.40         64.21         2.33 o
  -1  16   4        296.04        281.05         4.45 o
   0  16   4       3624.97       3574.50        37.02 o
   1  16   4          0.47          1.40         0.73 o
   2  16   4         68.83         74.28         2.07 o
   3  16   4        188.69        186.77         3.42 o
   4  16   4         38.55         44.53         1.94 o
   5  16   4         70.18         58.26         2.33 o
   6  16   4         39.17         42.32         2.51 o
   7  16   4         56.47         66.20         4.43 o
   8  16   4          1.37          1.52         2.00 o
 -11  17   4         94.39        105.21         8.29 o
 -10  17   4         37.27         39.24         5.36 o
  -9  17   4          2.80          7.97         2.56 o
  -8  17   4         55.34         56.30         4.39 o
  -7  17   4         44.28         42.97         3.48 o
  -6  17   4        879.99        824.05        12.34 o
  -5  17   4         77.86         67.90         2.84 o
  -4  17   4         33.29         31.83         2.02 o
  -3  17   4        611.54        541.97         7.69 o
  -2  17   4       2700.60       2671.45        32.37 o
  -1  17   4        319.19        313.87         4.91 o
   0  17   4         56.66         57.55         2.33 o
   1  17   4         27.05         22.34         1.79 o
   2  17   4        511.85        520.14         7.37 o
   3  17   4         44.82         45.49         2.33 o
   4  17   4        786.59        735.22         9.34 o
   5  17   4        314.76        294.18         5.04 o
   6  17   4         26.68         23.50         3.18 o
   7  17   4         50.43         53.41         4.16 o
   8  17   4         64.73         64.60         4.82 o
 -11  18   4         58.85         52.66         6.28 o
 -10  18   4         18.64         20.75         7.23 o
  -9  18   4         43.12         42.82         4.07 o
  -8  18   4         25.28         22.90         3.12 o
  -7  18   4         40.75         41.12         3.47 o
  -6  18   4          4.83          7.03         1.60 o
  -5  18   4         36.19         44.43         2.56 o
  -4  18   4        216.88        189.81         5.78 o
  -3  18   4         80.79         85.15         2.75 o
  -2  18   4          9.69         17.62         2.20 o
  -1  18   4        761.43        755.91        12.03 o
   0  18   4         25.55         37.46         7.84 o
   1  18   4        234.54        213.95         3.82 o
   2  18   4          0.57          2.78         0.84 o
   3  18   4        100.70         86.09         2.41 o
   4  18   4         96.13         96.07         2.69 o
   5  18   4          2.97          5.16         1.27 o
   6  18   4          8.71          6.62         1.73 o
   7  18   4          0.73          1.74         1.83 o
   8  18   4         12.21          7.05         2.54 o
 -11  19   4         65.42         62.60         6.86 o
 -10  19   4         11.00          4.52         3.56 o
  -9  19   4         85.84         82.89         8.51 o
  -8  19   4        204.05        206.71         6.89 o
  -7  19   4        166.38        172.04         5.91 o
  -6  19   4        368.67        367.68         7.15 o
  -5  19   4        147.53        136.25         3.99 o
  -4  19   4          3.47         -0.04         2.04 o
  -3  19   4        257.34        224.00         4.43 o
  -2  19   4       3791.67       3632.05        43.33 o
  -1  19   4        485.47        483.69         8.69 o
   0  19   4        278.66        274.65         4.57 o
   1  19   4        176.09        178.59         3.52 o
   2  19   4        231.88        250.46         4.29 o
   3  19   4         12.42          7.65         1.24 o
   4  19   4        288.12        302.31         5.53 o
   5  19   4        430.26        430.57         7.10 o
   6  19   4          3.11          0.86         1.38 o
   7  19   4         24.61         26.43         3.80 o
   8  19   4        165.47        168.22         7.09 o
 -11  20   4          0.70          1.14         3.47 o
 -10  20   4         37.31         36.67         5.30 o
  -9  20   4         26.71         27.80         3.51 o
  -8  20   4          4.49          6.98         2.32 o
  -7  20   4         42.91         50.02         3.75 o
  -6  20   4        172.19        175.78         4.76 o
  -5  20   4         38.78         40.10         2.88 o
  -4  20   4        726.50        703.34        12.24 o
  -3  20   4        432.16        423.85         7.25 o
  -2  20   4        110.29        139.69         4.65 o
  -1  20   4        444.85        418.37         8.00 o
   0  20   4        148.53        156.68         4.66 o
   1  20   4          2.95          4.25         0.96 o
   2  20   4         14.37         10.58         1.18 o
   3  20   4         12.58          9.61         1.22 o
   4  20   4         25.35         26.82         1.75 o
   5  20   4         82.13         88.69         3.89 o
   6  20   4          9.69          4.95         1.82 o
   7  20   4          6.83          5.33         2.42 o
   8  20   4         48.01         36.14         6.09 o
 -11  21   4         30.07         22.41         4.82 o
 -10  21   4          0.86         -1.19         3.29 o
  -9  21   4         93.54        120.77        12.33 o
  -8  21   4         35.56         35.91         3.63 o
  -7  21   4        211.61        208.96         6.84 o
  -6  21   4        221.50        238.81         5.65 o
  -5  21   4         84.27         87.12         5.17 o
  -4  21   4        179.71        178.77         4.90 o
  -3  21   4         67.75         62.75         2.95 o
  -2  21   4        907.10        910.61        14.97 o
  -1  21   4         32.14         37.18         3.07 o
   0  21   4         77.90         59.20         3.05 o
   1  21   4        138.36        126.13         3.60 o
   2  21   4        566.01        541.96         7.53 o
   3  21   4         16.91         13.09         1.33 o
   4  21   4        296.01        293.41         5.16 o
   5  21   4        230.71        223.98         5.24 o
   6  21   4          0.79          0.13         1.54 o
   7  21   4         25.68         27.19         3.35 o
   8  21   4         68.67         77.61         8.37 o
 -11  22   4         21.90         22.82         4.92 o
 -10  22   4         96.16         96.23         9.70 o
  -9  22   4        123.81        132.02         7.18 o
  -8  22   4         19.83         16.49         2.83 o
  -7  22   4          1.05          6.06         2.52 o
  -6  22   4        182.43        177.29         5.36 o
  -5  22   4         24.32         26.81         2.27 o
  -4  22   4       1890.60       1806.37        25.71 o
  -3  22   4          7.98          5.70         1.68 o
  -2  22   4       1427.51       1366.96        24.27 o
  -1  22   4        126.95        121.57         4.98 o
   0  22   4        216.56        227.04         6.48 o
   1  22   4         72.29         74.66         2.98 o
   2  22   4        131.70        138.11         3.67 o
   3  22   4          3.86          3.99         1.05 o
   4  22   4          2.35          2.04         1.11 o
   5  22   4        191.98        196.86         7.70 o
   6  22   4         48.76         53.08         4.55 o
   7  22   4         84.74         92.23         6.47 o
   8  22   4         63.32         53.64         7.23 o
 -11  23   4          0.13          2.28         6.47 o
 -10  23   4          3.83          5.64         3.74 o
  -9  23   4         92.25         95.32         7.85 o
  -8  23   4          5.52          1.22         2.17 o
  -7  23   4         81.41         85.01         5.51 o
  -6  23   4         37.34         36.51         2.96 o
  -5  23   4         10.78         14.06         1.85 o
  -4  23   4         75.11         96.35         3.72 o
  -3  23   4         41.61         34.45         2.80 o
  -1  23   4         10.93          6.93         2.31 o
   0  23   4        328.99        324.82         9.04 o
   1  23   4        403.83        363.80         7.62 o
   2  23   4        502.61        476.49         7.88 o
   3  23   4         18.01         15.50         1.65 o
   4  23   4        300.68        284.15        13.89 o
   5  23   4         56.31         59.32         3.94 o
   6  23   4         35.16         34.96         3.89 o
   7  23   4          9.03         16.44         3.50 o
 -10  24   4        150.03        128.79         9.48 o
  -9  24   4         84.84         91.43         7.75 o
  -8  24   4         28.12         19.66         5.23 o
  -7  24   4         42.40         40.95         4.07 o
  -6  24   4         58.66         57.35         5.22 o
  -5  24   4         19.98         26.39         2.36 o
  -4  24   4        201.81        211.32         5.19 o
  -3  24   4          0.65          1.75         1.80 o
  -2  24   4        175.74        164.92         7.25 o
  -1  24   4         21.92         29.67         3.07 o
   0  24   4       1312.50       1317.78        23.60 o
   1  24   4         13.90         16.55         1.92 o
   2  24   4        253.90        270.15         5.55 o
   3  24   4          0.55          1.30         1.26 o
   4  24   4          8.80          6.53         2.47 o
   5  24   4        160.07        171.01         5.84 o
   6  24   4         47.47         52.38         4.70 o
   7  24   4        110.86        115.42        11.22 o
 -10  25   4          4.47          1.13         4.76 o
  -9  25   4         63.28         67.76         6.93 o
  -8  25   4          4.93          3.08         3.95 o
  -7  25   4          0.23         -2.00         2.00 o
  -6  25   4         51.26         52.84         3.48 o
  -5  25   4          0.88          2.03         1.40 o
  -4  25   4         35.57         35.32         2.56 o
  -3  25   4         16.81         11.73         2.05 o
  -2  25   4         63.12         73.46         7.61 o
  -1  25   4        298.36        253.00         7.66 o
   0  25   4         94.37        112.64         5.11 o
   1  25   4        173.88        182.59         5.14 o
   2  25   4         49.26         44.35         2.90 o
   3  25   4         79.57         80.59         3.31 o
   4  25   4          0.70          0.81         1.48 o
   5  25   4          7.75          8.30         2.26 o
   6  25   4         16.02         23.05         5.90 o
   7  25   4         15.63         10.35         3.35 o
 -10  26   4        125.64        138.74         9.91 o
  -9  26   4         49.79         53.49         6.28 o
  -8  26   4         79.62         73.37         8.89 o
  -7  26   4         37.63         37.77         4.60 o
  -6  26   4         20.39         25.09         2.77 o
  -5  26   4         22.67         30.57         2.51 o
  -4  26   4        337.35        323.32         6.84 o
  -3  26   4        158.05        144.23         4.82 o
  -2  26   4          2.16          4.32         2.54 o
  -1  26   4          2.17         -0.57         1.88 o
   0  26   4        574.38        578.91        12.83 o
   1  26   4          1.26          1.77         1.50 o
   2  26   4        148.39        159.88         4.85 o
   3  26   4        127.81        111.96         4.14 o
   4  26   4          3.20          0.67         1.53 o
   5  26   4          2.10         -1.25         1.89 o
   6  26   4         14.22          7.42         2.45 o
   7  26   4          0.02          2.66         4.18 o
 -10  27   4          3.77         13.45         4.66 o
  -9  27   4          2.90          3.45         3.74 o
  -8  27   4         73.27         80.57         7.31 o
  -7  27   4         67.92         68.05         5.12 o
  -6  27   4         77.39         72.31         4.25 o
  -5  27   4         79.40         86.97         4.36 o
  -4  27   4         35.97         31.63         2.86 o
  -3  27   4          9.43          9.54         2.12 o
  -2  27   4        163.96        164.92         7.66 o
  -1  27   4          0.08          1.05         2.27 o
   0  27   4         42.27         43.47         3.80 o
   1  27   4        191.65        199.54         5.59 o
   2  27   4         51.54         53.26         3.27 o
   3  27   4          0.80          4.75         2.11 o
   4  27   4        193.40        199.21        10.27 o
   5  27   4         14.53         25.18         4.01 o
   6  27   4         70.95         66.64         5.90 o
   7  27   4          8.66          5.71         4.18 o
 -10  28   4         45.07         53.61         6.93 o
  -9  28   4         19.55         13.10         4.48 o
  -8  28   4         72.19         68.98         7.20 o
  -7  28   4         14.32         15.36         5.59 o
  -6  28   4         15.95         22.65         2.88 o
  -5  28   4         50.10         55.90         3.42 o
  -4  28   4        139.37        129.22         5.97 o
  -3  28   4         18.11         23.49         3.35 o
  -2  28   4        204.29        206.08         8.74 o
  -1  28   4         15.44         20.77         3.62 o
   0  28   4        299.65        304.82        10.33 o
   1  28   4          3.97          4.93         1.66 o
   2  28   4         27.58         33.04         2.82 o
   3  28   4        141.04        138.00         5.30 o
   4  28   4          0.08          0.00         2.69 o
   5  28   4        134.65        123.99         7.93 o
   6  28   4         34.40         31.66         4.84 o
   7  28   4          3.67          0.00         4.18 o
  -9  29   4          8.65          8.30         4.16 o
  -8  29   4         26.01         26.09         5.90 o
  -7  29   4        109.36        113.71         9.50 o
  -6  29   4        259.30        285.85         7.66 o
  -5  29   4         53.04         54.20         3.48 o
  -4  29   4         37.65         43.18         5.60 o
  -3  29   4        146.45        126.52         8.38 o
  -2  29   4        136.63        143.21         7.66 o
  -1  29   4          3.72          3.59         2.38 o
   0  29   4         33.16         31.49         5.14 o
   1  29   4         40.27         42.34         5.23 o
   2  29   4         27.89         22.99         2.54 o
   3  29   4          2.07          4.81         2.17 o
   4  29   4        105.90        104.63         7.12 o
   5  29   4          4.22          7.29         3.35 o
   6  29   4          3.64          0.44         3.80 o
  -9  30   4          2.25         -2.51         5.71 o
  -8  30   4         92.91         95.76         8.29 o
  -7  30   4         82.52         92.69         7.90 o
  -6  30   4        125.66        145.78         7.27 o
  -5  30   4         61.12         75.25         5.62 o
  -4  30   4         67.81         78.09         4.53 o
  -3  30   4          7.21          0.58         2.40 o
  -2  30   4         64.50         65.99         6.85 o
  -1  30   4         53.17         68.50         6.05 o
   0  30   4         44.84         43.70         4.84 o
   1  30   4          0.65         -2.00         2.00 o
   2  30   4         61.28         59.44         3.71 o
   3  30   4        132.69        133.92         5.62 o
   4  30   4          0.01          3.04         2.96 o
   5  30   4         10.35         19.05         4.16 o
   6  30   4          6.79          4.21         3.47 o
  -9  31   4          5.02          0.96         5.33 o
  -8  31   4         32.70         28.85         5.57 o
  -7  31   4         44.11         45.67         6.03 o
  -6  31   4        186.30        181.24         7.15 o
  -5  31   4          2.02         -0.17         1.99 o
  -4  31   4          0.14         -0.03         1.78 o
  -3  31   4          1.23          0.21         2.92 o
  -2  31   4        372.54        363.52        12.37 o
  -1  31   4          0.10          0.00         2.54 o
   0  31   4         62.17         65.98         6.05 o
   1  31   4          7.53          5.52         2.96 o
   2  31   4         25.55         23.48         3.08 o
   3  31   4          1.70          3.95         3.08 o
   4  31   4        103.12        102.22         8.18 o
   5  31   4         10.64          7.70         3.80 o
   6  31   4          4.85          3.25         3.19 o
  -9  32   4          0.03         -2.76         3.74 o
  -8  32   4         23.27         17.21         6.85 o
  -7  32   4         79.84         85.48         7.85 o
  -6  32   4        177.54        170.54         7.08 o
  -5  32   4         55.39         54.12         4.11 o
  -4  32   4         32.22         30.40         3.29 o
  -3  32   4         92.38        103.05         7.79 o
  -2  32   4          7.32         12.32         3.74 o
  -1  32   4        128.07        128.81         7.85 o
   0  32   4          1.51         -2.42         2.42 o
   1  32   4          4.93          6.85         3.23 o
   2  32   4          0.07          1.38         2.66 o
   3  32   4         86.52         97.04        20.35 o
   4  32   4         27.93         36.66         4.97 o
   5  32   4         46.72         44.08         5.38 o
   6  32   4          1.92          7.27         3.62 o
  -8  33   4          9.46          6.95         7.99 o
  -7  33   4         43.06         44.07         6.12 o
  -6  33   4         95.87         93.52         8.18 o
  -5  33   4          4.77          1.05         2.29 o
  -4  33   4          9.19          9.57         3.28 o
  -3  33   4         35.07         33.63         4.97 o
  -2  33   4         60.49         61.02         7.04 o
  -1  33   4          5.89         11.63         3.65 o
   0  33   4         22.43         23.18         4.28 o
   1  33   4         20.14         16.74         3.74 o
   2  33   4         69.86         66.17         9.32 o
   3  33   4          0.11          1.71         2.96 o
   4  33   4        212.84        215.48         9.82 o
   5  33   4         33.63         37.67         5.11 o
  -8  34   4          1.95          1.95         3.93 o
  -7  34   4         36.30         48.22         6.49 o
  -6  34   4          8.28          7.99         7.23 o
  -5  34   4         12.84          9.87         6.47 o
  -4  34   4          3.20          0.74         2.76 o
  -3  34   4         23.60         20.74         4.43 o
  -2  34   4         26.82         31.00         5.33 o
  -1  34   4         45.01         42.44         5.36 o
   0  34   4         98.39         88.05         7.12 o
   1  34   4         59.64         52.62         5.90 o
   2  34   4         64.61         62.31         7.23 o
   3  34   4         19.68         20.40         4.30 o
   4  34   4          2.14          1.24         3.42 o
   5  34   4         33.13         33.64         4.97 o
  -8  35   4          1.51          7.56         4.20 o
  -7  35   4         24.60         28.19         5.63 o
  -6  35   4         37.99         44.94         6.12 o
  -5  35   4         45.34         45.14         6.44 o
  -4  35   4          2.53          3.63         3.36 o
  -3  35   4         15.63         14.75         4.16 o
  -2  35   4          1.05         -2.21         5.52 o
  -1  35   4        157.40        167.21        14.46 o
   0  35   4         18.17         22.36         4.57 o
   1  35   4        212.24        207.40        25.87 o
   2  35   4          4.96          5.14         3.50 o
   3  35   4          0.37          0.95         2.96 o
   4  35   4         36.82         31.77         4.97 o
   5  35   4          4.56          5.58         6.28 o
  -7  36   4         14.74         15.44         4.82 o
  -6  36   4         43.42         53.45         6.93 o
  -5  36   4          5.37          6.76         4.11 o
  -4  36   4         11.61         14.80         3.75 o
  -3  36   4         16.00         18.50         4.48 o
  -2  36   4          1.19         -2.65         2.65 o
  -1  36   4          5.70          4.89         3.47 o
   0  36   4        153.35        151.31         8.47 o
   1  36   4        156.30        161.37         9.01 o
   2  36   4        115.90        118.95         8.61 o
   3  36   4         22.74         17.32         4.55 o
   4  36   4          2.58         -0.12         3.35 o
  -7  37   4          1.42          1.72         4.28 o
  -6  37   4          0.10         -5.33         5.33 o
  -5  37   4         34.11         37.21         5.85 o
  -4  37   4          4.96          5.86         3.89 o
  -3  37   4         14.51         12.14         4.57 o
  -2  37   4          5.66          3.99         3.74 o
  -1  37   4         72.05         74.72         7.25 o
   0  37   4          0.78         -0.71         3.19 o
   1  37   4        134.73        134.61         9.25 o
   2  37   4          1.59          5.52         3.77 o
   3  37   4         21.87         25.27         4.82 o
   4  37   4          0.18          0.97         3.47 o
  -7  38   4          0.86          7.05         4.55 o
  -6  38   4         15.75         23.21         7.99 o
  -5  38   4         21.43         29.41         5.63 o
  -4  38   4         18.64         14.08         6.09 o
  -3  38   4          0.41         -1.06         4.37 o
  -2  38   4          0.00         -3.08         3.08 o
  -1  38   4          2.32          2.04         3.61 o
   0  38   4         46.79         42.87         5.92 o
   1  38   4        116.06        107.61         8.44 o
   2  38   4         85.56         79.53         7.36 o
   3  38   4         47.72         47.54         7.42 o
   4  38   4         16.77          9.24         4.16 o
  -6  39   4         16.17          3.80         6.47 o
  -5  39   4         24.95         31.46         6.05 o
  -4  39   4          0.11         -3.42         4.95 o
  -3  39   4          4.42          2.58         6.47 o
  -2  39   4          9.97          7.62         4.11 o
  -1  39   4          7.26         13.02         4.16 o
   0  39   4         18.62         15.30         4.70 o
   1  39   4         24.83         24.09         4.82 o
   2  39   4         10.36         10.06         4.28 o
   3  39   4         11.61         20.93         4.82 o
  -6  40   4          0.09         -3.04         6.85 o
  -5  40   4          0.04         -3.04         5.71 o
  -4  40   4          6.69         20.92         7.23 o
  -3  40   4         55.58         54.50         6.99 o
  -2  40   4          1.79          3.75         3.74 o
  -1  40   4         42.12         36.33         5.92 o
   0  40   4         33.57         36.54         5.78 o
   1  40   4         34.83         22.27         4.97 o
   2  40   4         34.18         35.42         8.56 o
   3  40   4         10.32          6.76         4.16 o
  -5  41   4         16.50         14.46         8.37 o
  -4  41   4         19.31         18.64         7.23 o
  -3  41   4          0.15         -0.07         4.11 o
  -2  41   4         19.38         20.12         5.24 o
  -1  41   4          0.01          1.14         3.77 o
   0  41   4         18.65         18.88         4.82 o
   1  41   4          7.78         10.65         4.30 o
   2  41   4          1.13         -2.13         3.62 o
  -4  42   4          0.83          4.95         6.47 o
  -3  42   4         42.10         46.58         7.03 o
  -2  42   4          1.58         -1.71         3.77 o
  -1  42   4         51.52         46.54         6.55 o
   0  42   4          6.59         13.88         4.70 o
   1  42   4          4.23          4.99         4.37 o
  -3  43   4          0.38         -1.52         5.71 o
  -2  43   4         21.11         12.34         4.82 o
  -1  43   4          8.24          5.33         4.70 o
   0  43   4         25.91         20.38         5.38 o
 -12   1   5          0.13         -2.92         2.92 o
 -11   1   5        112.70        122.08         6.27 o
 -10   1   5        111.16        114.36         5.51 o
  -9   1   5        516.90        505.81        12.80 o
  -8   1   5        776.37        735.66        11.81 o
  -7   1   5        135.46        114.02         3.37 o
  -6   1   5         31.12         35.31         1.85 o
  -5   1   5        792.42        767.87         7.91 o
  -4   1   5          0.80          1.18         0.57 o
  -3   1   5        350.83        384.13         4.60 o
  -2   1   5       1422.17       1467.38        12.24 o
  -1   1   5        847.77        870.30         7.05 o
   0   1   5        644.37        601.59         5.83 o
   1   1   5       2927.69       3064.10        26.11 o
   5   1   5        255.47        242.25         3.80 o
   6   1   5        178.05        180.39         3.47 o
   7   1   5         40.01         34.60         3.42 o
   8   1   5        127.86        121.19         4.57 o
 -12   2   5         24.71         14.61         4.76 o
 -11   2   5        132.01        139.49         6.56 o
 -10   2   5          6.80          4.40         2.08 o
  -9   2   5        121.64        130.00         4.69 o
  -8   2   5         89.69        104.90         4.19 o
  -7   2   5        769.25        718.32        11.59 o
  -6   2   5        251.81        232.05         4.69 o
  -5   2   5        165.13        147.48         3.15 o
  -4   2   5          7.34         12.61         0.89 o
  -3   2   5        168.63        206.88         2.82 o
  -2   2   5         74.07         81.80         1.61 o
  -1   2   5        156.56        244.06         2.62 o
   0   2   5          2.07          2.04         0.46 o
   1   2   5          8.09         19.35         1.55 o
   2   2   5        242.47        231.81         4.90 o
   4   2   5         31.80         29.98         1.46 o
   5   2   5        152.57        150.74         2.71 o
   6   2   5          4.49          2.93         0.89 o
   7   2   5         10.63         10.29         1.61 o
   8   2   5          0.02          1.52         1.61 o
 -12   3   5          9.78          7.04         3.77 o
 -11   3   5          3.60          5.28         2.62 o
 -10   3   5         66.90         64.05         4.31 o
  -9   3   5         87.26        100.18         4.58 o
  -8   3   5        328.61        299.40         6.63 o
  -7   3   5         68.04         75.56         3.31 o
  -6   3   5        136.55        126.53         3.47 o
  -5   3   5       3253.06       3019.23        28.98 o
  -4   3   5        150.88        128.50         2.24 o
  -3   3   5         16.62         12.98         0.92 o
  -2   3   5        209.18        198.67         2.65 o
  -1   3   5        547.67        515.77         4.62 o
   0   3   5         26.73         26.27         1.27 o
   1   3   5       1019.85       1004.90         8.99 o
   2   3   5         96.58         97.87         2.36 o
   3   3   5        433.52        420.77         7.53 o
   4   3   5          0.45          1.33         0.81 o
   5   3   5        257.12        245.13         3.85 o
   6   3   5         45.08         46.18         1.85 o
   7   3   5         20.47         15.72         2.00 o
   8   3   5         90.50         92.46         4.04 o
 -12   4   5        136.62        140.42        18.64 o
 -11   4   5        257.50        221.29         7.36 o
 -10   4   5          0.19         -1.27         1.76 o
  -9   4   5         33.67         43.11         3.13 o
  -8   4   5        214.58        191.77         5.36 o
  -7   4   5        817.60        767.59        10.81 o
  -6   4   5       1410.79       1395.85        16.79 o
  -5   4   5          1.01          5.30         1.52 o
  -4   4   5        213.26        230.34         3.60 o
  -3   4   5          0.92          1.56         0.51 o
  -2   4   5         15.78         23.06         1.02 o
  -1   4   5       3364.64       3500.16        25.88 o
   0   4   5        917.34       1008.83         8.51 o
   1   4   5        316.86        272.36         3.12 o
   2   4   5        343.22        339.17         5.48 o
   3   4   5       1338.61       1392.09        17.83 o
   4   4   5        103.01         98.82         2.40 o
   5   4   5        411.39        400.42         5.65 o
   6   4   5          0.23          0.74         0.80 o
   7   4   5          0.25         -0.63         1.19 o
   8   4   5          4.47          2.28         1.61 o
 -12   5   5          2.29          4.71         3.62 o
 -11   5   5         19.20         25.90         3.52 o
 -10   5   5          0.61         -1.13         1.66 o
  -9   5   5         49.85         48.23         3.32 o
  -8   5   5          9.57         16.07         2.35 o
  -7   5   5         66.83         78.86         3.41 o
  -6   5   5        275.44        258.47         5.00 o
  -5   5   5        624.89        630.00         7.68 o
  -4   5   5          1.77          0.98         0.67 o
  -3   5   5        260.27        307.28         3.78 o
  -2   5   5        218.62        236.49         3.24 o
  -1   5   5        316.93        308.06         3.18 o
   0   5   5         82.38         86.05         1.25 o
   1   5   5        129.06        161.73         2.06 o
   2   5   5        210.05        238.08         2.99 o
   3   5   5          0.69          2.85         0.79 o
   4   5   5          4.91          3.87         0.56 o
   5   5   5        228.03        224.18         3.71 o
   6   5   5         53.91         55.68         2.12 o
   7   5   5         18.30         15.66         3.23 o
   8   5   5         80.78         80.01         3.77 o
 -12   6   5        240.31        227.91        12.93 o
 -11   6   5        410.90        408.92        14.06 o
 -10   6   5          0.32         -0.22         1.64 o
  -9   6   5         15.45          6.05         2.07 o
  -8   6   5        197.16        171.56         5.50 o
  -7   6   5        986.79        996.07        13.19 o
  -6   6   5        331.73        320.98         7.84 o
  -5   6   5        408.53        414.59         6.59 o
  -4   6   5         32.51         38.15         1.56 o
  -3   6   5        619.17        619.00         6.23 o
  -2   6   5         45.21         45.18         1.40 o
  -1   6   5       5385.21       5314.56        38.82 o
   0   6   5        815.62        815.67         6.77 o
   1   6   5       1043.06       1068.78         9.90 o
   2   6   5         81.90         82.89         1.28 o
   3   6   5        996.83       1054.65        11.68 o
   4   6   5         20.28         23.42         1.06 o
   5   6   5        158.49        157.36         2.98 o
   6   6   5          1.22          1.90         0.90 o
   7   6   5          5.88          6.66         1.61 o
   8   6   5         26.39         22.39         3.23 o
 -12   7   5          0.37         10.51         4.18 o
 -11   7   5          7.17         18.84         3.99 o
 -10   7   5         65.76         65.33         3.94 o
  -9   7   5         39.09         39.79         3.51 o
  -8   7   5        385.21        377.60         8.54 o
  -7   7   5        427.71        430.71         7.35 o
  -6   7   5          0.26          1.02         1.23 o
  -5   7   5        138.84        125.30         3.20 o
  -4   7   5          1.83          2.01         0.65 o
  -3   7   5        237.62        252.43         3.84 o
  -2   7   5          3.18          2.99         0.59 o
  -1   7   5          1.26          9.37         0.87 o
   0   7   5        236.82        218.63         2.39 o
   1   7   5        296.54        283.50         4.19 o
   2   7   5        232.01        230.88         2.70 o
   3   7   5         28.53         26.68         1.22 o
   4   7   5         29.02         26.16         0.95 o
   5   7   5          0.01          0.06         0.70 o
   6   7   5         11.70         13.17         1.56 o
   7   7   5          4.22          4.18         1.61 o
   8   7   5          1.04         -0.66         1.46 o
 -12   8   5        239.75        233.38        22.83 o
 -11   8   5        527.21        543.82        14.03 o
 -10   8   5          2.16          4.11         1.88 o
  -9   8   5         65.74         86.01         4.74 o
  -8   8   5          0.06          8.35         2.53 o
  -7   8   5       1284.60       1203.63        16.73 o
  -6   8   5         34.16         37.91         2.44 o
  -5   8   5        234.81        242.79         7.11 o
  -4   8   5        112.17        105.40         2.22 o
  -3   8   5       1894.27       1844.08        17.79 o
  -2   8   5        396.87        390.74         4.80 o
  -1   8   5       5598.11       5612.43        47.05 o
   0   8   5       1280.47       1256.60        11.65 o
   1   8   5        214.27        249.96         2.87 o
   2   8   5         28.06         25.09         1.06 o
   3   8   5        546.61        549.66         6.21 o
   4   8   5         19.49         22.94         0.92 o
   5   8   5        138.57        147.98         2.98 o
   6   8   5          3.81          1.29         1.01 o
   7   8   5          1.69          1.28         1.46 o
   8   8   5         52.58         57.91         8.94 o
 -12   9   5          0.01          4.22         2.91 o
 -11   9   5         67.90         85.83         8.28 o
 -10   9   5        126.98        114.03         5.59 o
  -9   9   5        403.47        408.76         9.37 o
  -8   9   5        432.93        434.56         9.28 o
  -7   9   5        211.84        204.88         5.23 o
  -6   9   5        334.08        283.77         5.78 o
  -5   9   5        165.02        158.09         3.82 o
  -4   9   5          0.07          0.38         0.61 o
  -3   9   5       1282.38       1308.64        13.52 o
  -2   9   5          1.61          4.66         0.73 o
  -1   9   5         31.64         46.21         3.53 o
   0   9   5          6.70          7.92         0.68 o
   1   9   5       1451.28       1526.11        13.80 o
   2   9   5        282.21        275.48         3.40 o
   3   9   5        384.13        402.29         4.89 o
   4   9   5         24.65         26.44         1.20 o
   5   9   5        110.10        115.87         2.37 o
   6   9   5         53.59         52.75         2.92 o
   7   9   5         39.53         35.32         2.81 o
   8   9   5         37.82         35.29         3.08 o
 -12  10   5        109.99        107.94         7.07 o
 -11  10   5        175.78        177.27         7.75 o
 -10  10   5         26.61         31.67         3.48 o
  -9  10   5        267.07        288.30         7.70 o
  -8  10   5         40.75         40.01         3.96 o
  -7  10   5         98.83         91.01         3.76 o
  -6  10   5         78.08         80.92         3.26 o
  -5  10   5         97.71        106.08         3.15 o
  -4  10   5          6.58          2.05         0.71 o
  -3  10   5       1422.19       1355.14        12.98 o
  -2  10   5         37.39         28.12         1.34 o
  -1  10   5       3004.53       3102.29        35.00 o
   0  10   5       1025.77       1019.68        11.17 o
   1  10   5        910.83        905.88         8.71 o
   2  10   5        599.89        594.86         5.99 o
   3  10   5         21.00         24.99         1.12 o
   4  10   5         18.81         25.20         1.31 o
   5  10   5        155.98        155.36         4.11 o
   6  10   5          3.92          4.63         1.46 o
   7  10   5          0.02          1.45         1.46 o
   8  10   5         41.80         40.48         3.35 o
 -12  11   5          0.40         -1.93         2.68 o
 -11  11   5        120.56        123.19         7.31 o
 -10  11   5        195.50        198.53         6.62 o
  -9  11   5        627.01        644.55        12.60 o
  -8  11   5        257.61        265.37         7.78 o
  -7  11   5        641.44        596.00         9.87 o
  -6  11   5        230.87        221.41         5.04 o
  -5  11   5        630.52        614.75        13.46 o
  -4  11   5          1.17         -0.52         0.61 o
  -3  11   5        782.58        766.27         8.51 o
  -2  11   5         21.79         16.88         1.22 o
  -1  11   5        526.76        538.99         7.59 o
   0  11   5         13.25         14.82         1.11 o
   1  11   5       3368.33       3383.01        33.91 o
   2  11   5         71.04         71.46         1.73 o
   3  11   5       1192.33       1220.18        14.20 o
   4  11   5         32.01         33.09         1.60 o
   5  11   5         22.62         26.94         2.29 o
   6  11   5        111.93        106.53         4.04 o
   7  11   5         87.59         97.58         5.52 o
   8  11   5         79.56         86.62         4.43 o
 -12  12   5         10.22         10.90         3.35 o
 -11  12   5          0.13          0.14         3.19 o
 -10  12   5         79.05         88.04         8.57 o
  -9  12   5        135.12        137.97         5.34 o
  -8  12   5         12.79         20.84         2.89 o
  -7  12   5          8.03          9.78         1.74 o
  -6  12   5         23.93         24.90         2.05 o
  -5  12   5        206.91        231.49         4.90 o
  -4  12   5         19.07         21.55         1.86 o
  -3  12   5          8.53          7.80         1.02 o
  -2  12   5        439.30        421.16         6.13 o
  -1  12   5          1.93          8.67         0.99 o
   0  12   5        832.42        775.67        10.03 o
   1  12   5        854.57        881.26         9.92 o
   2  12   5        213.34        187.79         3.03 o
   3  12   5        135.07        143.12         2.89 o
   4  12   5          0.89          1.80         0.80 o
   5  12   5          9.62         10.74         1.71 o
   6  12   5          2.50          2.66         1.61 o
   7  12   5          2.17          2.85         1.61 o
   8  12   5          0.49         -0.38         1.88 o
 -12  13   5          1.47          2.64         3.01 o
 -11  13   5         20.79         17.22         5.14 o
 -10  13   5        204.11        208.36         6.79 o
  -9  13   5        428.29        442.53        11.28 o
  -8  13   5        325.79        325.27         8.79 o
  -7  13   5         65.32         88.70         3.68 o
  -6  13   5          0.43          1.21         1.16 o
  -5  13   5       1514.75       1330.45        17.46 o
  -4  13   5        154.33        119.28         3.20 o
  -3  13   5       1778.69       1691.83        18.01 o
  -2  13   5        103.76         92.67         2.79 o
  -1  13   5        781.20        773.84         9.36 o
   0  13   5         67.35         71.96         2.20 o
   1  13   5       1149.70       1148.33        14.02 o
   2  13   5         54.02         64.05         2.16 o
   3  13   5        934.06        902.94        11.10 o
   4  13   5        112.05        102.50         3.25 o
   5  13   5         33.29         35.24         2.69 o
   6  13   5        281.25        291.14         7.66 o
   7  13   5        171.65        182.86         6.17 o
   8  13   5         45.08         47.11         3.77 o
 -12  14   5         23.55         17.09         3.75 o
 -11  14   5         45.34         50.09         7.80 o
 -10  14   5        135.92        147.53         6.11 o
  -9  14   5         22.04         31.27         3.52 o
  -8  14   5         41.08         36.12         3.46 o
  -7  14   5          3.87          2.86         1.43 o
  -6  14   5         37.17         39.49         2.78 o
  -5  14   5        121.68        138.46         3.81 o
  -4  14   5        169.13        169.72         3.47 o
  -3  14   5        189.90        189.98         3.99 o
  -2  14   5        328.72        319.68         5.56 o
  -1  14   5       1969.13       1922.79        20.58 o
   0  14   5        213.51        213.57         4.50 o
   1  14   5         84.19         73.73         2.25 o
   2  14   5         44.68         48.65         1.95 o
   3  14   5        224.68        221.01         4.51 o
   4  14   5          0.88          0.67         1.13 o
   5  14   5         27.15         23.03         2.42 o
   6  14   5         26.81         31.72         2.81 o
   7  14   5          6.44          6.28         2.85 o
   8  14   5         63.07         65.06         4.43 o
 -12  15   5          0.34          5.65         3.25 o
 -11  15   5          3.69          8.23         3.89 o
 -10  15   5         89.99         88.09         5.06 o
  -9  15   5         98.98        108.40         5.66 o
  -8  15   5         62.08         59.13         4.18 o
  -7  15   5        430.43        396.03         7.62 o
  -6  15   5          3.72          5.74         1.42 o
  -5  15   5        727.61        611.36         9.50 o
  -4  15   5        229.49        184.26         3.92 o
  -3  15   5       1439.62       1380.36        18.42 o
  -2  15   5        409.27        386.44         7.36 o
  -1  15   5         73.58         98.50         2.92 o
   0  15   5        708.73        673.60         9.27 o
   1  15   5        135.39        140.56         3.21 o
   2  15   5          0.29          2.10         0.89 o
   3  15   5        313.26        331.79         5.41 o
   4  15   5         18.66         16.64         1.50 o
   5  15   5         11.68          5.33         1.61 o
   6  15   5        189.64        193.56         6.32 o
   7  15   5        129.78        132.07         5.51 o
   8  15   5         43.50         39.18         4.95 o
 -12  16   5        101.40         97.86        11.03 o
 -11  16   5        131.82        132.41         9.48 o
 -10  16   5        162.39        165.71         6.42 o
  -9  16   5         94.28         94.78         6.11 o
  -8  16   5         12.22          5.84         2.17 o
  -7  16   5         27.86         38.69         2.71 o
  -6  16   5         14.74         11.36         1.62 o
  -5  16   5         47.38         44.65         2.60 o
  -4  16   5        220.15        217.01         4.31 o
  -3  16   5        692.09        673.98        10.39 o
  -2  16   5        586.07        567.51        16.80 o
  -1  16   5       3023.67       3059.31        31.72 o
   0  16   5        394.74        390.38         6.24 o
   1  16   5         94.14         97.87         3.00 o
   2  16   5          6.91         10.60         1.16 o
   3  16   5         44.65         44.87         2.05 o
   4  16   5        156.17        156.48         3.86 o
   5  16   5         93.44         85.79         5.90 o
   6  16   5         31.04         33.74         3.61 o
   7  16   5          0.29         -0.12         1.73 o
   8  16   5        188.36        213.42        10.27 o
 -11  17   5          0.61          2.35         3.62 o
 -10  17   5          4.38          4.64         6.28 o
  -9  17   5         23.33         14.37         2.93 o
  -8  17   5         42.13         37.90         5.44 o
  -7  17   5        232.56        215.27         5.98 o
  -6  17   5          3.61          0.40         1.30 o
  -5  17   5          2.70          0.11         1.27 o
  -4  17   5        124.52        100.31         3.61 o
  -3  17   5         77.48         90.20         3.11 o
  -2  17   5        118.02        115.56         3.82 o
  -1  17   5        161.57        177.74         5.03 o
   0  17   5         95.50         99.16         2.94 o
   1  17   5        199.29        217.94         4.29 o
   2  17   5         17.88         17.10         1.45 o
   3  17   5        247.38        245.80         4.58 o
   4  17   5          4.89          7.14         1.43 o
   5  17   5         17.01         14.86         2.27 o
   6  17   5         52.99         46.26         3.50 o
   7  17   5          0.90         -0.16         1.83 o
 -11  18   5        200.93        218.86        12.55 o
 -10  18   5         74.26         70.04         7.03 o
  -9  18   5          3.62         -0.77         3.23 o
  -8  18   5         13.20         12.67         2.63 o
  -7  18   5        184.29        185.96         5.05 o
  -6  18   5         39.11         29.99         2.37 o
  -5  18   5         29.64         31.55         2.39 o
  -4  18   5        147.91        151.18         4.48 o
  -3  18   5        535.61        508.15         8.58 o
  -2  18   5        141.66        132.06         4.97 o
  -1  18   5       2220.13       2238.19        24.05 o
   0  18   5          0.01         -0.85         0.88 o
   1  18   5          8.57         13.67         1.49 o
   2  18   5         25.06         20.81         1.60 o
   3  18   5         24.98         23.50         1.72 o
   4  18   5        293.87        310.93         8.76 o
   5  18   5         72.84         82.38         4.04 o
   6  18   5          0.63          1.17         1.73 o
   7  18   5         14.42         18.89         4.76 o
 -11  19   5         19.83         27.38         5.20 o
 -10  19   5          2.50          3.42         3.56 o
  -9  19   5          7.05          4.95         2.52 o
  -8  19   5        116.81        123.48         8.30 o
  -7  19   5         34.45         36.75         2.70 o
  -6  19   5         27.07         31.86         2.48 o
  -5  19   5         39.24         36.44         2.42 o
  -4  19   5          0.32          1.42         1.34 o
  -3  19   5         87.90         97.19         3.71 o
  -2  19   5         20.93         22.34         2.70 o
  -1  19   5        128.79        154.43         4.56 o
   0  19   5         46.41         44.63         2.32 o
   1  19   5          6.75          7.20         1.37 o
   2  19   5          2.23          4.66         1.03 o
   3  19   5         26.42         29.41         2.09 o
   4  19   5        120.93        120.00         4.18 o
   5  19   5          0.05          2.38         1.51 o
   6  19   5         17.62         19.48         3.23 o
   7  19   5         27.86         24.31         3.08 o
 -11  20   5        123.78        114.52         9.14 o
 -10  20   5          0.10          0.09         6.47 o
  -9  20   5          2.99          0.55         2.29 o
  -8  20   5          7.18          6.09         2.35 o
  -7  20   5         82.69         85.91         4.23 o
  -6  20   5          0.94          3.15         1.52 o
  -5  20   5        348.00        346.50         6.76 o
  -4  20   5        416.58        403.94        12.27 o
  -3  20   5        213.28        204.79         6.15 o
  -2  20   5         39.77         37.90         3.22 o
  -1  20   5       1729.67       1715.70        24.31 o
   0  20   5        214.69        199.12         4.38 o
   1  20   5          1.61          1.13         1.01 o
   2  20   5         31.46         31.89         2.44 o
   3  20   5        168.27        152.90         3.79 o
   4  20   5        181.72        177.15         5.25 o
   5  20   5        125.79        121.37         4.44 o
   6  20   5         42.21         49.46         4.01 o
   7  20   5          9.37          7.83         2.54 o
 -11  21   5         15.30         13.04         5.90 o
 -10  21   5          8.95          6.19         3.89 o
  -9  21   5         23.43         21.47         3.90 o
  -8  21   5        136.73        145.87         5.95 o
  -7  21   5          0.46          1.98         1.65 o
  -6  21   5        115.01        114.38         4.35 o
  -5  21   5         38.19         53.38         2.93 o
  -4  21   5        225.20        218.61         5.68 o
  -3  21   5        164.52        168.30         5.59 o
  -2  21   5         62.93         69.47         4.32 o
  -1  21   5        345.98        363.25         9.13 o
   0  21   5        160.17        154.85         4.52 o
   1  21   5        358.58        350.18         6.21 o
   2  21   5         55.86         55.92         2.62 o
   3  21   5        616.50        613.54         9.23 o
   4  21   5          7.29          6.39         1.53 o
   5  21   5        113.56        110.12         4.31 o
   6  21   5        147.64        141.69         6.19 o
   7  21   5          1.37         -1.02         3.61 o
 -11  22   5         30.42         33.70         5.63 o
 -10  22   5         22.13         19.63         6.09 o
  -9  22   5          9.92         12.41         3.53 o
  -8  22   5         39.91         42.11         3.95 o
  -7  22   5         72.55         80.54         5.66 o
  -6  22   5          6.73          6.06         1.72 o
  -5  22   5        358.78        349.24         6.97 o
  -4  22   5          0.05          5.85         1.72 o
  -3  22   5          8.31         14.03         2.59 o
  -2  22   5        166.38        156.22         5.77 o
  -1  22   5        222.36        242.86         7.15 o
   0  22   5         50.84         47.87         2.89 o
   1  22   5        136.04        133.21         4.20 o
   2  22   5         57.50         53.21         2.59 o
   3  22   5        101.58        107.74         4.17 o
   4  22   5        181.88        187.07         4.92 o
   5  22   5         12.92          9.78         2.10 o
   6  22   5         76.15         59.87         4.43 o
   7  22   5         14.28         16.50         3.08 o
 -11  23   5         10.80         11.90         4.57 o
 -10  23   5         31.01         32.48        15.41 o
  -9  23   5        124.07        146.28         8.85 o
  -8  23   5        143.52        156.32         7.00 o
  -7  23   5        212.48        211.84         6.15 o
  -6  23   5        161.51        154.93         4.71 o
  -5  23   5        545.07        514.49         9.11 o
  -4  23   5        204.16        186.76         5.99 o
  -3  23   5        678.33        674.74        17.34 o
  -2  23   5          2.51          2.83         2.19 o
  -1  23   5         51.48         61.50         4.16 o
   0  23   5         34.69         30.96         3.06 o
   1  23   5        519.59        502.73         9.34 o
   2  23   5          8.69          9.92         1.75 o
   3  23   5        326.60        345.63         9.61 o
   4  23   5          1.40         -0.29         1.42 o
   5  23   5         52.63         60.00         8.45 o
   6  23   5         46.95         59.35         6.85 o
   7  23   5         26.38         26.25         5.33 o
 -10  24   5         13.92         16.62         7.04 o
  -9  24   5          0.85          4.57         3.65 o
  -8  24   5         77.34         85.23         5.50 o
  -7  24   5         50.07         53.86         3.80 o
  -6  24   5         25.75         23.50         2.37 o
  -5  24   5         33.45         34.06         3.29 o
  -4  24   5        340.45        353.56         7.92 o
  -3  24   5         61.42         71.60         9.32 o
  -2  24   5        117.07        100.08         5.12 o
  -1  24   5          4.26          5.03         1.87 o
   0  24   5         56.29         58.50         4.07 o
   1  24   5         61.99         56.26         3.29 o
   2  24   5         14.64         14.17         3.24 o
   3  24   5         15.96         22.41         2.68 o
   4  24   5         41.76         43.73         3.41 o
   5  24   5         23.87         15.02         3.08 o
   6  24   5         55.49         62.77         6.85 o
 -10  25   5         46.15         45.62         9.89 o
  -9  25   5        142.10        136.43         9.14 o
  -8  25   5         89.60        108.48         9.79 o
  -7  25   5        150.45        146.03         5.33 o
  -6  25   5          0.61          0.17         1.54 o
  -5  25   5        353.57        304.97         7.62 o
  -4  25   5         68.38         64.26         3.90 o
  -3  25   5       1363.85       1274.25        28.51 o
  -2  25   5          5.53          3.23         2.42 o
  -1  25   5         11.27         13.81         2.48 o
   0  25   5          1.59          6.49         2.10 o
   1  25   5        245.78        245.10         7.41 o
   2  25   5          0.30         -0.93         1.48 o
   3  25   5        182.92        176.64        10.70 o
   4  25   5         36.89         33.19         3.74 o
   5  25   5         20.89         17.04         3.23 o
   6  25   5        135.53        145.49         6.98 o
 -10  26   5          1.61          0.62         3.74 o
  -9  26   5          2.05          4.24         4.95 o
  -8  26   5         58.29         60.88         4.94 o
  -7  26   5        122.13        124.82         5.43 o
  -6  26   5          0.95          1.22         1.61 o
  -5  26   5         52.90         52.33         3.62 o
  -4  26   5        265.99        259.05         7.76 o
  -3  26   5          3.70         11.94         4.37 o
  -2  26   5         12.02         10.46         2.96 o
  -1  26   5         54.85         45.65         3.80 o
   0  26   5          8.49          7.36         2.12 o
   1  26   5         47.57         46.75         6.29 o
   2  26   5         22.25         24.21         3.00 o
   3  26   5          2.48          3.78         2.10 o
   4  26   5          1.88          0.63         1.95 o
   5  26   5         18.82         14.36         3.19 o
   6  26   5         32.72         35.33         6.09 o
 -10  27   5         36.10         44.73         6.39 o
  -9  27   5        169.55        169.26        10.12 o
  -8  27   5          0.01         -2.33         3.19 o
  -7  27   5         99.39         97.45         5.03 o
  -6  27   5        331.10        329.36         9.10 o
  -5  27   5         12.37         15.39         2.52 o
  -4  27   5          3.38          9.00         2.45 o
  -3  27   5        237.35        226.49        12.74 o
  -2  27   5         80.01         95.09         8.94 o
  -1  27   5          3.39          7.41         2.81 o
   0  27   5          1.60          0.61         1.89 o
   1  27   5        243.14        240.47         7.66 o
   2  27   5         54.03         67.27         5.51 o
   3  27   5         96.54        105.25         6.71 o
   4  27   5         43.84         49.23         3.94 o
   5  27   5         10.41         12.17         3.23 o
   6  27   5         49.19         48.24         4.97 o
 -10  28   5          6.61          8.30         4.38 o
  -9  28   5          0.60          8.14         6.09 o
  -8  28   5         14.05         13.20         4.01 o
  -7  28   5        189.71        178.94         8.79 o
  -6  28   5          1.36         10.51         2.20 o
  -5  28   5        169.48        174.24         5.83 o
  -4  28   5        123.93        141.62         5.84 o
  -3  28   5        174.86        153.80         8.17 o
  -2  28   5          7.40          5.72         3.08 o
  -1  28   5        441.21        442.92        13.44 o
   0  28   5          0.00         -1.67         1.67 o
   1  28   5         78.86         75.84         4.98 o
   2  28   5         78.18         75.28        12.93 o
   3  28   5         17.90         24.07         3.89 o
   4  28   5        113.10        120.05         7.12 o
   5  28   5         87.10        107.28        10.27 o
   6  28   5          3.72          6.85         4.57 o
  -9  29   5        100.10        105.12         8.94 o
  -8  29   5         10.33         13.61         4.36 o
  -7  29   5         83.35         77.79         5.41 o
  -6  29   5        452.22        477.05        13.12 o
  -5  29   5          1.12         -1.80         1.80 o
  -4  29   5         51.15         55.89         4.42 o
  -3  29   5         26.38         34.89         4.97 o
  -2  29   5         22.67         30.70         4.28 o
  -1  29   5          0.03          4.07         2.65 o
   0  29   5          1.15          0.13         1.98 o
   1  29   5         65.95         68.65         4.90 o
   2  29   5         50.24         40.28         5.33 o
   3  29   5          0.22          3.23         2.69 o
   4  29   5         88.79         99.41         7.99 o
   5  29   5         32.22         28.15         6.47 o
   6  29   5          2.48          3.42         4.57 o
  -9  30   5          0.02          3.85         4.28 o
  -8  30   5          2.97         -3.56         3.56 o
  -7  30   5        147.44        157.90         9.78 o
  -6  30   5         20.16         27.40         3.66 o
  -5  30   5        103.28        102.31         7.14 o
  -4  30   5          0.55          0.18         4.18 o
  -3  30   5         13.42          8.02         7.04 o
  -2  30   5          0.02          0.57         3.61 o
  -1  30   5        451.41        470.23        14.37 o
   0  30   5         43.41         49.21         5.33 o
   1  30   5         47.84         57.07         8.37 o
   2  30   5          2.51          3.04         2.69 o
   3  30   5         93.86         99.20         7.09 o
   4  30   5        128.49        147.70        14.84 o
   5  30   5         73.86         76.41         6.73 o
  -9  31   5         12.67         12.53         4.93 o
  -8  31   5         14.59         13.29         4.66 o
  -7  31   5          0.02          9.25         4.28 o
  -6  31   5        289.46        277.16         9.17 o
  -5  31   5         47.68         49.20         3.98 o
  -4  31   5         80.76         81.81         7.25 o
  -3  31   5         24.87         18.39         4.30 o
  -2  31   5          0.20          1.77         3.02 o
  -1  31   5         15.79         15.73         3.84 o
   0  31   5         35.00         39.51         4.93 o
   1  31   5         19.56         14.93         4.76 o
   2  31   5         10.66          9.57         3.35 o
   3  31   5        125.26        128.97         7.75 o
   4  31   5         76.92         70.45         6.44 o
   5  31   5         55.51         57.36        10.46 o
  -9  32   5          2.13          1.82         4.28 o
  -8  32   5         33.40         48.67         6.71 o
  -7  32   5        178.93        182.15        10.06 o
  -6  32   5          3.72          6.50         6.85 o
  -5  32   5        118.98        125.08         5.88 o
  -4  32   5          8.92          8.55         3.84 o
  -3  32   5         15.23         16.71         4.16 o
  -2  32   5          0.00          2.81         3.08 o
  -1  32   5        140.16        149.17         8.02 o
   0  32   5        164.48        187.01        19.21 o
   1  32   5         10.57          8.63         3.35 o
   2  32   5          1.01          2.66         2.92 o
   3  32   5         85.87         97.28         7.39 o
   4  32   5         10.25         13.45         3.89 o
   5  32   5         20.23         21.05         5.14 o
  -8  33   5         27.29         28.02         5.74 o
  -7  33   5         10.43         12.55         7.23 o
  -6  33   5         81.49         77.17         7.66 o
  -5  33   5         59.70         58.59         5.06 o
  -4  33   5          5.03          9.55         3.74 o
  -3  33   5         19.59         10.07         3.84 o
  -2  33   5         21.77         30.43         4.93 o
  -1  33   5         29.51         23.51         4.43 o
   0  33   5        131.06        137.91         8.29 o
   1  33   5         13.09          5.51         3.35 o
   2  33   5         47.18         41.11         5.24 o
   3  33   5         75.71         85.92         9.51 o
   4  33   5          5.81          6.50         3.62 o
  -8  34   5         28.40         32.13         9.32 o
  -7  34   5         17.79         13.32         7.23 o
  -6  34   5          5.92         11.14         4.55 o
  -5  34   5         19.01         16.22         4.93 o
  -4  34   5         33.88         32.49         6.28 o
  -3  34   5         23.51         26.67         5.33 o
  -2  34   5          3.29          5.91         3.47 o
  -1  34   5         73.37         73.95         6.86 o
   0  34   5          2.60          1.71         3.23 o
   1  34   5          1.40          0.14         4.76 o
   2  34   5          6.10          9.05         5.90 o
   3  34   5         37.77         44.67         5.51 o
   4  34   5          0.58         -2.92         2.92 o
  -8  35   5          8.74          7.59         4.70 o
  -7  35   5         22.48         20.92         7.99 o
  -6  35   5          8.18         18.17         4.93 o
  -5  35   5         83.85         91.69         9.13 o
  -4  35   5         12.49         13.53         4.28 o
  -3  35   5         57.09         55.26         6.44 o
  -2  35   5         20.64         18.41         5.14 o
  -1  35   5         18.59         18.38         4.30 o
   0  35   5        113.06        113.89         8.29 o
   1  35   5          9.92          5.34         4.76 o
   2  35   5         53.95         48.67         5.78 o
   3  35   5          6.41          7.26         3.62 o
   4  35   5          1.27         -1.52         3.35 o
  -7  36   5          0.00         -0.38         6.47 o
  -6  36   5          0.32         -0.74         4.37 o
  -5  36   5          7.13         21.04         4.97 o
  -4  36   5        101.30        108.21         8.83 o
  -3  36   5          0.24          0.27         3.62 o
  -2  36   5         70.69         69.51         6.93 o
  -1  36   5         12.65         12.87         3.84 o
   0  36   5          0.48          2.69         3.62 o
   1  36   5          7.36          7.09         3.74 o
   2  36   5         21.66         20.48         4.55 o
   3  36   5         12.30         15.41         4.30 o
  -7  37   5          6.06          1.90         7.23 o
  -6  37   5          0.95          7.35         4.75 o
  -5  37   5         83.07         92.44        11.41 o
  -4  37   5          0.49          1.14         4.04 o
  -3  37   5         24.74         23.85         5.20 o
  -2  37   5          9.60         12.34         4.28 o
  -1  37   5          1.69          4.40         3.62 o
   0  37   5         86.44         75.79         7.12 o
   1  37   5         25.31         16.92         4.43 o
   2  37   5         15.36         11.81         4.28 o
   3  37   5         10.04          6.81         3.89 o
  -5  38   5          0.00          3.04         5.33 o
  -4  38   5         74.62         97.05        16.55 o
  -3  38   5          4.08         -0.65         8.37 o
  -2  38   5          2.86          3.41         4.37 o
  -1  38   5         25.26         21.16         5.09 o
   0  38   5          7.82          3.38         3.74 o
   1  38   5         22.16         24.64         8.75 o
   2  38   5         35.92         34.51         8.18 o
  -5  39   5         16.20         11.79         6.47 o
  -4  39   5          8.49          6.80         4.76 o
  -3  39   5          0.48          1.33         3.99 o
  -2  39   5         13.38          6.90         4.37 o
  -1  39   5          2.44         -0.63         3.56 o
   0  39   5          0.12         -1.35         3.35 o
   1  39   5         13.89          7.82         5.71 o
   2  39   5          0.53          1.86         3.74 o
  -5  40   5         10.14         17.50         7.23 o
  -4  40   5         28.73         32.12         6.12 o
  -3  40   5          4.12          3.32         4.28 o
  -2  40   5          0.20          1.80         3.84 o
  -1  40   5         36.63         34.61         7.04 o
   0  40   5          8.16          4.68         4.76 o
   1  40   5         18.30         15.92         5.71 o
  -4  41   5          2.34          1.68         4.28 o
  -3  41   5          0.01         -3.65         3.65 o
  -2  41   5         39.85         33.07        10.46 o
  -1  41   5          0.16          2.37         4.16 o
   0  41   5         18.75         14.91         8.75 o
  -3  42   5          1.08         -0.65         7.42 o
  -2  42   5          0.08          1.34         4.29 o
  -1  42   5          5.34          2.84         4.28 o
 -12   0   6         30.30         34.24         7.99 o
 -11   0   6         32.82         34.62         7.61 o
 -10   0   6        217.53        230.54        14.84 o
  -9   0   6         42.76         52.88         7.61 o
  -8   0   6        828.13        757.70        19.76 o
  -7   0   6         35.01         45.74         4.97 o
  -6   0   6        299.65        263.56         7.68 o
  -5   0   6       1225.69       1218.48        18.75 o
  -4   0   6       3027.94       2912.48        57.49 o
  -3   0   6          3.48          1.65         1.10 o
  -2   0   6       3203.86       3384.91        44.89 o
  -1   0   6        110.41        119.59         2.67 o
   0   0   6        205.70        174.06         3.14 o
   1   0   6        840.15        832.76        11.24 o
   5   0   6         37.47         39.56         2.66 o
   6   0   6        125.62        124.55         3.62 o
   7   0   6        193.84        193.85         5.24 o
 -12   1   6          0.02         -0.53         3.47 o
 -11   1   6          5.78          8.70         6.09 o
 -10   1   6          1.24          3.23         3.23 o
  -9   1   6          2.68          5.42         2.81 o
  -8   1   6         35.14         48.14         3.35 o
  -7   1   6         33.57         31.64         2.66 o
  -6   1   6        363.60        331.90         8.28 o
  -5   1   6         69.39         71.44         2.82 o
  -4   1   6        889.04        824.89        10.16 o
  -3   1   6        141.62        129.36         2.63 o
  -2   1   6        137.60        153.44         4.57 o
  -1   1   6         10.06          9.52         0.68 o
   0   1   6        172.41        183.94         2.24 o
   1   1   6        137.31        140.54         2.61 o
   2   1   6          4.07          3.50         0.81 o
   5   1   6         56.38         52.36         2.00 o
   6   1   6          5.46          4.23         0.84 o
   7   1   6         10.25          7.03         1.32 o
 -12   2   6         19.04         18.04         4.70 o
 -11   2   6         25.82         31.97         5.11 o
 -10   2   6        194.98        179.17         9.01 o
  -9   2   6          6.45          3.74         2.17 o
  -8   2   6        630.09        597.09        10.64 o
  -7   2   6         19.99         16.47         2.11 o
  -6   2   6        105.46        102.66         4.37 o
  -5   2   6          0.16         -0.65         1.37 o
  -4   2   6        745.36        714.63        12.39 o
  -3   2   6         12.73          9.49         0.95 o
  -2   2   6       1036.74       1056.48        10.45 o
  -1   2   6          2.63          2.83         0.54 o
   0   2   6        327.73        336.08         3.59 o
   1   2   6        536.04        542.45         5.46 o
   2   2   6        800.46        813.05        12.79 o
   5   2   6         62.21         61.83         2.28 o
   6   2   6        122.35        114.86         3.07 o
   7   2   6        164.26        149.59         4.55 o
 -12   3   6         70.07         66.21         6.99 o
 -11   3   6         22.86         32.61         7.04 o
 -10   3   6         47.82         37.12         5.36 o
  -9   3   6          0.15          1.09         2.12 o
  -8   3   6        122.60        132.20         4.64 o
  -7   3   6         16.62         11.87         2.02 o
  -6   3   6       2858.99       2725.86        33.34 o
  -5   3   6        417.04        363.23         8.94 o
  -4   3   6       1250.17       1236.48        13.24 o
  -3   3   6         40.45         42.33         1.72 o
  -2   3   6        369.37        339.21         4.36 o
  -1   3   6          3.47          2.05         0.51 o
   0   3   6       1146.27       1208.11        10.07 o
   1   3   6        129.34        119.81         1.66 o
   2   3   6         22.20         27.78         1.23 o
   3   3   6        234.44        238.98         4.70 o
   4   3   6        250.83        249.77         5.11 o
   5   3   6        488.75        474.33         9.01 o
   6   3   6          0.69         -0.48         0.76 o
   7   3   6         96.15         99.44         2.92 o
 -12   4   6          1.30         16.14         4.43 o
 -11   4   6          8.81         12.63         3.89 o
 -10   4   6         14.65          7.89         3.11 o
  -9   4   6          0.01          2.55         2.45 o
  -8   4   6        162.96        139.64         4.85 o
  -7   4   6          0.00         -1.65         1.65 o
  -6   4   6         16.23         26.60         3.10 o
  -5   4   6         54.35         49.68         3.24 o
  -4   4   6         60.54         62.16         3.52 o
  -3   4   6        108.94         98.80         3.53 o
  -2   4   6          3.27          8.12         2.00 o
  -1   4   6        149.55        136.07         2.07 o
   0   4   6         20.23         23.71         1.01 o
   1   4   6        381.19        402.94         3.82 o
   2   4   6        426.74        420.82         5.27 o
   3   4   6        109.63        109.85         2.81 o
   4   4   6         23.79         23.81         1.61 o
   5   4   6        158.08        167.73         4.28 o
   6   4   6         52.79         51.41         2.25 o
   7   4   6         39.00         35.41         2.88 o
 -12   5   6        336.67        317.94        25.87 o
 -11   5   6         27.41         26.31         4.82 o
 -10   5   6        215.70        211.91         8.19 o
  -9   5   6          0.01          0.51         2.04 o
  -8   5   6         85.99         76.61         4.01 o
  -7   5   6        185.27        177.28         5.65 o
  -6   5   6       2492.64       2354.98        32.81 o
  -5   5   6         73.37         67.44         2.95 o
  -4   5   6        404.28        421.24         6.32 o
  -3   5   6         41.11         43.69         1.85 o
  -2   5   6        820.18        751.64         8.24 o
  -1   5   6         50.87         54.54         2.24 o
   0   5   6        876.56        883.63         8.01 o
   1   5   6        363.73        338.23         3.61 o
   2   5   6          0.86          0.93         0.49 o
   3   5   6        288.49        284.05         4.94 o
   4   5   6        587.62        575.31        10.62 o
   5   5   6        551.37        564.95         7.50 o
   6   5   6         48.22         50.24         2.86 o
   7   5   6         75.52         81.30         3.23 o
 -12   6   6          4.65         21.08         4.95 o
 -11   6   6         10.02         12.43         3.44 o
 -10   6   6         92.82         84.82         6.07 o
  -9   6   6          1.23          0.19         2.07 o
  -8   6   6        170.24        159.25         5.64 o
  -7   6   6        233.24        208.70         6.44 o
  -6   6   6        652.42        608.45        11.40 o
  -5   6   6        468.40        438.97         7.77 o
  -4   6   6        361.88        332.29         5.40 o
  -3   6   6         11.62         13.01         1.03 o
  -2   6   6        323.10        339.06         4.91 o
  -1   6   6        473.82        461.55         5.46 o
   0   6   6        380.71        396.57         4.36 o
   1   6   6          5.15          3.60         0.53 o
   2   6   6        215.66        219.37         2.93 o
   3   6   6         32.32         33.25         1.43 o
   4   6   6          0.14          3.03         0.82 o
   5   6   6         65.15         74.46         1.92 o
   6   6   6         33.96         34.28         1.82 o
   7   6   6          1.25         -0.19         1.35 o
 -12   7   6        183.21        188.31         9.94 o
 -11   7   6         95.08        103.56         6.87 o
 -10   7   6        162.90        162.98         7.17 o
  -9   7   6          0.43          2.52         2.92 o
  -8   7   6         23.78         23.31         2.84 o
  -7   7   6        320.51        309.37         7.96 o
  -6   7   6       1638.91       1478.68        22.29 o
  -5   7   6          1.26         -1.06         1.06 o
  -4   7   6        227.06        236.62         4.85 o
  -3   7   6         42.40         38.21         1.73 o
  -2   7   6       1288.11       1270.91        14.76 o
  -1   7   6        244.62        242.63         4.68 o
   0   7   6       1566.15       1542.04        13.83 o
   1   7   6         21.94         28.28         1.11 o
   2   7   6        327.01        319.20         3.97 o
   3   7   6         15.22         19.57         1.03 o
   4   7   6        653.69        668.05         8.60 o
   5   7   6        180.91        176.42         3.26 o
   6   7   6         81.40         82.75         2.18 o
   7   7   6          0.79          0.00         1.35 o
 -12   8   6          1.77          2.28         3.77 o
 -11   8   6          7.25         14.21         3.34 o
 -10   8   6        383.31        389.28        11.27 o
  -9   8   6         43.92         40.41         7.42 o
  -8   8   6        303.98        266.52        10.27 o
  -7   8   6        127.82        113.16         4.71 o
  -6   8   6         37.77         46.36         3.44 o
  -5   8   6          3.14          0.67         1.23 o
  -4   8   6          2.03         -0.55         1.14 o
  -3   8   6         54.30         54.32         2.05 o
  -2   8   6       1670.30       1717.87        19.22 o
  -1   8   6        216.62        190.53         3.47 o
   0   8   6        143.89        153.26         2.39 o
   1   8   6        541.00        522.96         5.73 o
   2   8   6        505.24        524.91         6.10 o
   3   8   6         95.33         92.76         2.05 o
   4   8   6         28.27         27.45         1.26 o
   5   8   6          1.81          3.30         0.88 o
   6   8   6          4.28          3.55         1.10 o
   7   8   6         43.44         46.14         3.08 o
 -12   9   6         68.34         78.98         6.43 o
 -11   9   6         79.36         88.42         6.50 o
 -10   9   6         67.35         84.14         7.31 o
  -9   9   6          3.17          2.09         3.23 o
  -8   9   6         16.21         18.33         2.71 o
  -7   9   6          3.84         10.14         2.16 o
  -6   9   6       1317.46       1155.67        18.11 o
  -5   9   6          3.34          5.73         1.42 o
  -4   9   6         70.37         70.34         3.15 o
  -3   9   6         18.32         14.13         1.33 o
  -2   9   6       1136.74       1164.89        13.76 o
  -1   9   6         68.86         76.52         2.15 o
   0   9   6        989.49       1023.51        10.73 o
   1   9   6        541.99        529.62         5.87 o
   2   9   6        192.83        180.28         3.03 o
   3   9   6          1.75          4.22         0.60 o
   4   9   6        392.00        400.19         6.58 o
   5   9   6         25.20         24.32         1.54 o
   6   9   6         67.69         64.50         2.48 o
   7   9   6          0.09          1.33         1.35 o
 -12  10   6         41.37         48.79         5.33 o
 -11  10   6          0.43          1.49         2.56 o
 -10  10   6        509.43        520.34        16.53 o
  -9  10   6         76.75         69.43         8.94 o
  -8  10   6        144.62        165.89         5.82 o
  -7  10   6         20.31         20.40         2.50 o
  -6  10   6        128.59        126.20         5.77 o
  -5  10   6         11.91         12.25         2.76 o
  -4  10   6       1065.87        958.53        16.90 o
  -3  10   6         23.91         21.44         1.54 o
  -2  10   6       3077.00       3084.65        32.99 o
  -1  10   6        100.75         96.70         2.69 o
   0  10   6         27.45         25.14         1.46 o
   1  10   6         35.42         40.87         1.47 o
   2  10   6        137.65        138.74         2.72 o
   3  10   6          5.26          7.43         0.84 o
   4  10   6          0.77          2.54         0.88 o
   5  10   6         47.46         46.76         2.52 o
   6  10   6         51.26         49.93         3.08 o
   7  10   6         92.00         89.82         4.04 o
 -12  11   6         33.18         42.37         4.90 o
 -11  11   6          3.91          2.52         2.89 o
 -10  11   6        167.39        196.85         9.91 o
  -9  11   6         25.91         32.36         4.70 o
  -8  11   6         87.05         98.13         4.98 o
  -7  11   6          2.44          2.12         2.09 o
  -6  11   6        222.05        211.39         6.72 o
  -5  11   6        110.25        108.89         4.90 o
  -4  11   6        488.23        494.40         9.86 o
  -3  11   6        337.87        311.31         5.34 o
  -2  11   6       1126.41       1131.01        13.58 o
  -1  11   6        304.95        285.82         4.63 o
   0  11   6          0.59          4.48         1.63 o
   1  11   6         56.19         53.73         1.67 o
   2  11   6         51.80         59.25         1.79 o
   3  11   6         54.09         49.00         1.70 o
   4  11   6        123.85        131.42         2.89 o
   5  11   6          0.14          0.63         0.88 o
   6  11   6          0.55          1.71         1.71 o
   7  11   6          0.27          1.04         1.46 o
 -12  12   6         45.59         38.33         5.45 o
 -11  12   6          9.98          5.46         3.84 o
 -10  12   6        221.23        216.83        15.41 o
  -9  12   6         40.54         52.72         5.57 o
  -8  12   6        576.65        516.57        10.83 o
  -7  12   6          6.53          2.28         1.71 o
  -6  12   6         66.00         69.45         4.67 o
  -5  12   6          6.41          8.16         2.24 o
  -4  12   6       1557.76       1518.69        23.35 o
  -3  12   6         29.22         40.95         2.76 o
  -2  12   6       2708.63       2720.89        29.45 o
  -1  12   6         52.18         60.74         2.28 o
   0  12   6        177.35        171.19         3.17 o
   1  12   6         41.95         57.49         2.17 o
   2  12   6        561.79        565.18         7.55 o
   3  12   6        127.35        131.92         3.02 o
   4  12   6          0.04         -0.38         0.88 o
   5  12   6        102.61        104.57         3.89 o
   6  12   6        110.83        112.53         8.75 o
   7  12   6        133.12        139.05         5.11 o
 -12  13   6          8.58          6.55         3.18 o
 -11  13   6          0.09          1.65         3.56 o
 -10  13   6         36.32         42.09         5.67 o
  -9  13   6        125.54        125.75         7.85 o
  -8  13   6         65.83         72.52         4.51 o
  -7  13   6          1.97          2.67         1.75 o
  -6  13   6         56.65         48.21         3.43 o
  -5  13   6         18.80         14.73         2.46 o
  -4  13   6        328.90        323.99        12.48 o
  -3  13   6        493.00        465.16         7.94 o
  -2  13   6        298.58        286.96         5.05 o
  -1  13   6        431.91        412.11         6.54 o
   0  13   6         31.91         38.81         1.72 o
   1  13   6        709.21        684.22         9.15 o
   2  13   6         33.29         32.14         1.85 o
   3  13   6         53.93         49.98         2.26 o
   4  13   6          1.23         -0.19         1.08 o
   5  13   6         28.60         25.51         2.42 o
   6  13   6         25.52         29.01         2.85 o
   7  13   6          1.29          3.13         1.73 o
 -12  14   6         38.31         36.32         4.67 o
 -11  14   6         80.48         84.60         7.90 o
 -10  14   6        106.15        101.70         8.06 o
  -9  14   6         50.74         56.55         5.94 o
  -8  14   6        376.78        336.03         9.77 o
  -7  14   6         22.45         21.84         2.71 o
  -6  14   6          9.09         12.08         2.08 o
  -5  14   6         10.63          9.04         2.12 o
  -4  14   6       1276.47       1264.15        20.27 o
  -3  14   6          7.42          7.68         1.75 o
  -2  14   6        471.07        446.79         8.11 o
  -1  14   6        331.11        293.10         5.26 o
   0  14   6        783.87        762.66         9.24 o
   1  14   6          0.54          4.58         0.98 o
   2  14   6        728.12        757.37        11.23 o
   3  14   6         45.58         51.37         2.96 o
   4  14   6         33.77         31.14         2.66 o
   5  14   6         31.58         31.24         2.69 o
   6  14   6         57.28         61.61         3.77 o
   7  14   6         93.36         94.42         8.56 o
 -12  15   6         71.27         79.66         6.43 o
 -11  15   6          8.08         13.34         4.48 o
 -10  15   6         68.39         78.73         7.47 o
  -9  15   6        145.97        160.03         8.67 o
  -8  15   6         51.50         56.99         4.15 o
  -7  15   6         15.39         17.01         2.56 o
  -6  15   6         63.84         73.37         4.45 o
  -5  15   6         20.89         26.39         3.07 o
  -4  15   6          5.59         16.35         2.78 o
  -3  15   6        868.97        788.21        13.74 o
  -2  15   6        425.39        401.19         6.39 o
  -1  15   6        138.90        142.10         3.57 o
   0  15   6        163.71        173.10         3.44 o
   1  15   6        121.02        120.28         3.23 o
   2  15   6         17.16         14.75         1.51 o
   3  15   6         18.85         22.41         2.80 o
   4  15   6         50.59         46.14         3.08 o
   5  15   6        102.41         95.79         5.33 o
   6  15   6         53.96         60.42         3.89 o
   7  15   6          0.01          0.06         1.73 o
 -12  16   6         38.53         40.51         9.32 o
 -11  16   6        136.43        142.97        15.98 o
 -10  16   6         31.92         46.92         5.90 o
  -9  16   6        110.99        125.85         8.13 o
  -8  16   6        130.15        149.76         8.37 o
  -7  16   6         66.41         71.04         7.08 o
  -6  16   6        135.35        130.13         5.01 o
  -5  16   6         15.00          8.74         2.29 o
  -4  16   6        815.62        707.53        14.75 o
  -3  16   6         20.18         20.89         2.33 o
  -2  16   6         11.74         20.82         2.10 o
  -1  16   6        915.30        849.22        11.71 o
   0  16   6        357.24        356.61         5.42 o
   1  16   6        215.76        188.32         5.59 o
   2  16   6        281.78        277.81         4.90 o
   3  16   6         88.69         96.02         3.10 o
   4  16   6          5.61          5.63         2.09 o
   5  16   6         17.69         17.90         5.52 o
   6  16   6         42.76         46.57         3.62 o
   7  16   6          6.38          7.42         4.57 o
 -11  17   6         51.29         57.64         7.80 o
 -10  17   6         58.73         59.04        11.98 o
  -9  17   6        103.88        110.83         8.17 o
  -8  17   6         15.99         22.07         3.38 o
  -7  17   6         69.58         76.56         4.59 o
  -6  17   6        614.77        588.16        13.45 o
  -5  17   6         43.69         40.02         3.64 o
  -4  17   6          2.58          6.47         3.80 o
  -3  17   6        285.84        264.08         8.90 o
  -2  17   6       1620.30       1550.39        22.29 o
  -1  17   6        485.76        480.75        10.21 o
   0  17   6        800.50        787.55         9.84 o
   1  17   6         15.44         14.32         1.42 o
   2  17   6          5.19          7.77         1.16 o
   3  17   6          0.09          0.86         1.20 o
   4  17   6        196.89        202.15        11.98 o
   5  17   6        134.75        137.70         5.24 o
   6  17   6         33.25         29.44         3.08 o
   7  17   6          0.73         -0.38         2.66 o
 -11  18   6         57.55         58.96         7.09 o
 -10  18   6         13.13         11.97         4.38 o
  -9  18   6         59.33         55.54         6.12 o
  -8  18   6          3.73          3.33         2.56 o
  -7  18   6          1.07          4.05         2.05 o
  -6  18   6         20.66         24.01         2.78 o
  -5  18   6         48.31         55.69         5.44 o
  -4  18   6         52.07         42.59         4.43 o
  -3  18   6         17.90         19.23         2.27 o
  -2  18   6         14.50         35.00         5.71 o
  -1  18   6        749.96        641.70         9.62 o
   0  18   6         78.89         81.42         2.53 o
   1  18   6          9.08          7.27         1.27 o
   2  18   6         16.53         17.66         1.57 o
   3  18   6         21.52         21.41         2.14 o
   4  18   6          6.01          5.33         1.88 o
   5  18   6          3.62          5.14         1.88 o
   6  18   6         68.94         69.75         4.43 o
 -11  19   6         68.38         66.60         7.40 o
 -10  19   6         41.71         53.11         6.55 o
  -9  19   6         44.89         39.76         5.47 o
  -8  19   6         48.08         53.54         4.76 o
  -7  19   6        108.76        115.12         5.29 o
  -6  19   6        447.20        422.67        11.13 o
  -5  19   6         20.81         20.30         3.74 o
  -4  19   6          5.40          3.27         2.27 o
  -3  19   6          9.52          9.47         2.17 o
  -2  19   6        713.63        715.62        14.59 o
  -1  19   6         10.52         12.55         1.79 o
   0  19   6        223.13        216.51         4.23 o
   1  19   6          0.51         -0.06         0.93 o
   2  19   6          4.83          4.29         1.18 o
   3  19   6         27.64         35.70         2.67 o
   4  19   6        293.70        287.83         8.20 o
   5  19   6        184.14        179.53         6.32 o
   6  19   6         10.98          9.77         2.47 o
 -11  20   6          6.16          4.16         4.11 o
 -10  20   6         78.44         94.64         8.04 o
  -9  20   6          3.38          6.44         3.42 o
  -8  20   6        147.42        152.02         6.99 o
  -7  20   6         67.04         89.41         4.99 o
  -6  20   6         87.35         84.63         5.70 o
  -5  20   6        135.01        149.64         8.56 o
  -4  20   6        237.58        238.48         9.25 o
  -3  20   6          6.73          8.17         2.10 o
  -2  20   6        222.75        233.95         7.81 o
  -1  20   6         32.90         29.54         2.46 o
   0  20   6         53.12         59.21         2.47 o
   1  20   6         55.99         60.37         2.69 o
   2  20   6         43.36         46.43         3.38 o
   3  20   6          4.60          6.00         1.65 o
   4  20   6          8.41          9.84         2.00 o
   5  20   6         10.30         14.63         2.54 o
   6  20   6          0.34          0.92         1.83 o
 -11  21   6         63.58         48.84         7.23 o
 -10  21   6         37.01         43.61         6.17 o
  -9  21   6         22.42         22.84         4.66 o
  -8  21   6         74.84         81.91         5.75 o
  -7  21   6         40.19         45.53         3.77 o
  -6  21   6        186.89        187.23         7.35 o
  -5  21   6        105.52         97.65         7.25 o
  -4  21   6         41.85         44.15         4.84 o
  -3  21   6        155.27        165.74         6.21 o
  -2  21   6        514.37        496.15        12.48 o
  -1  21   6          2.74          2.99         1.38 o
   0  21   6        206.46        223.46         5.62 o
   1  21   6          0.59          2.51         1.14 o
   2  21   6          0.83          1.54         1.19 o
   3  21   6         82.18         98.98         5.48 o
   4  21   6         62.50         63.98         5.54 o
   5  21   6        191.47        185.09         6.73 o
   6  21   6          0.00          1.65         2.00 o
 -11  22   6          7.40         13.23         5.33 o
 -10  22   6        102.48        108.95         9.04 o
  -9  22   6         84.93         93.92         7.90 o
  -8  22   6        160.47        168.89         7.62 o
  -7  22   6         62.48         77.18         4.77 o
  -6  22   6         10.47          8.74         2.80 o
  -5  22   6          0.19          2.34         2.65 o
  -4  22   6        388.35        385.12        12.63 o
  -3  22   6         46.38         50.99         4.97 o
  -2  22   6        221.83        233.72         7.35 o
  -1  22   6          6.08          0.80         1.69 o
   0  22   6        133.54        150.84         4.63 o
   1  22   6         49.04         53.35         3.12 o
   2  22   6        333.76        341.30         6.92 o
   3  22   6         30.91         34.90         3.38 o
   4  22   6         13.10         17.81         2.45 o
   5  22   6         64.75         59.33         4.57 o
   6  22   6         41.27         35.13         3.80 o
 -11  23   6         18.88         17.70         5.20 o
 -10  23   6          4.78         12.32         4.95 o
  -9  23   6          0.98          5.11         3.74 o
  -8  23   6          1.84          8.10         2.96 o
  -7  23   6         45.15         42.77         3.88 o
  -6  23   6          1.11          1.16         3.67 o
  -5  23   6         52.84         63.43         5.92 o
  -4  23   6         25.77         18.78         3.74 o
  -3  23   6        108.12        128.92         6.86 o
  -2  23   6        165.33        173.18         6.35 o
  -1  23   6         13.54         19.53         3.91 o
   0  23   6         92.64        106.25         4.06 o
   1  23   6          0.67          0.73         1.31 o
   2  23   6          0.44          3.19         1.77 o
   3  23   6         11.77          8.60         1.92 o
   4  23   6          0.42         -0.93         1.65 o
   5  23   6         27.02         31.45         7.80 o
   6  23   6         27.76         29.63         3.50 o
 -10  24   6        128.10        119.23         9.41 o
  -9  24   6         76.01         82.37        17.31 o
  -8  24   6        135.35        151.61         7.43 o
  -7  24   6         24.57         24.36         3.31 o
  -6  24   6         35.46         38.95         4.45 o
  -5  24   6          0.63          2.32         3.23 o
  -4  24   6        264.21        248.21         9.79 o
  -3  24   6          4.32          5.14         2.69 o
  -2  24   6        255.68        282.37        11.01 o
  -1  24   6         40.11         37.46         3.72 o
   0  24   6        236.88        226.01         7.13 o
   1  24   6         27.68         35.13         2.79 o
   2  24   6        529.37        535.81        11.25 o
   3  24   6         58.94         63.48         4.07 o
   4  24   6         80.25         81.82         6.85 o
   5  24   6         57.32         53.84         4.57 o
   6  24   6          7.34          5.33         3.80 o
 -10  25   6          1.26          6.92         4.29 o
  -9  25   6         14.59         24.20         5.12 o
  -8  25   6         15.22         20.50         4.57 o
  -7  25   6          2.71         -1.29         2.84 o
  -6  25   6        140.05        149.11         7.01 o
  -5  25   6        103.07         93.60        10.27 o
  -4  25   6         34.27         28.51         4.43 o
  -3  25   6          0.46         -1.08         7.42 o
  -2  25   6         30.86         33.50         3.58 o
  -1  25   6          0.06          1.10         1.77 o
   0  25   6          6.42          9.57         2.34 o
   1  25   6         24.43         18.29         2.59 o
   2  25   6         51.64         56.82         3.90 o
   3  25   6         92.72         76.70         4.50 o
   4  25   6         12.45         20.17         3.29 o
   5  25   6          6.89          9.13         3.80 o
 -10  26   6         98.38        109.53         9.21 o
  -9  26   6         49.56         52.58         6.55 o
  -8  26   6        157.37        158.35         9.29 o
  -7  26   6          5.05         -1.86         2.70 o
  -6  26   6         32.66         32.16         4.16 o
  -5  26   6          6.90         12.80         3.89 o
  -4  26   6        188.45        188.47         8.83 o
  -3  26   6          0.08         -0.14         2.46 o
  -2  26   6        124.24        133.92         7.23 o
  -1  26   6         43.16         38.48         4.23 o
   0  26   6        258.22        238.31        10.98 o
   1  26   6          0.32          1.07         2.27 o
   2  26   6        216.06        222.16         6.87 o
   3  26   6          3.16          3.30         2.12 o
   4  26   6          7.13          6.00         2.81 o
   5  26   6          0.11          0.38         3.42 o
 -10  27   6          0.05          2.03         4.01 o
  -9  27   6         15.18         11.48         4.43 o
  -8  27   6         22.71         28.26         5.24 o
  -7  27   6          4.60          4.23         3.00 o
  -6  27   6        250.95        275.28        15.10 o
  -5  27   6         61.89         63.15        11.79 o
  -4  27   6          1.95          3.04         2.96 o
  -3  27   6          3.89          4.08         2.92 o
  -2  27   6        132.43        138.61         7.52 o
  -1  27   6          8.96          4.46         2.17 o
   0  27   6         77.51         74.75         4.98 o
   1  27   6          3.99          1.16         2.54 o
   2  27   6         54.77         60.78         5.90 o
   3  27   6         66.99         62.02         4.31 o
   4  27   6         58.30         66.05         5.47 o
   5  27   6          4.83          3.13         2.81 o
 -10  28   6         20.89         15.60         6.85 o
  -9  28   6         22.95         25.27         5.36 o
  -8  28   6         30.56         39.49        11.79 o
  -7  28   6         19.85         12.09         4.43 o
  -6  28   6          3.17         12.64         4.28 o
  -5  28   6         99.78         91.38         7.66 o
  -4  28   6        145.96        135.18         8.29 o
  -3  28   6          2.79          3.35         3.80 o
  -2  28   6        245.69        266.61        11.41 o
  -1  28   6         28.65         23.74         4.76 o
   0  28   6         24.93         21.37         3.77 o
   1  28   6         80.22         87.59         7.23 o
   2  28   6         18.53         17.30         3.62 o
   3  28   6          2.46          0.38         2.96 o
   4  28   6         41.46         38.60         6.66 o
   5  28   6          5.77          3.84         2.92 o
  -9  29   6          4.75         -2.68         3.62 o
  -8  29   6         48.18         45.27         9.89 o
  -7  29   6          2.36          7.42         4.30 o
  -6  29   6        317.18        305.64        12.72 o
  -5  29   6         39.64         50.12         6.17 o
  -4  29   6          7.51         -0.19         2.96 o
  -3  29   6         24.20         19.83         4.11 o
  -2  29   6        108.43        134.06        14.65 o
  -1  29   6         26.02         24.79         4.04 o
   0  29   6         48.22         54.34         5.36 o
   1  29   6         21.00         24.67         4.16 o
   2  29   6          0.40         -1.84         2.54 o
   3  29   6         24.11         29.19         4.43 o
   4  29   6         97.27        107.28        10.65 o
   5  29   6          8.64         13.32         5.33 o
  -9  30   6          0.95          2.38         4.11 o
  -8  30   6          3.24         13.32         7.23 o
  -7  30   6         89.57         71.99         7.66 o
  -6  30   6          5.54         18.07         4.70 o
  -5  30   6        102.01         89.87         7.80 o
  -4  30   6         25.14         25.51         7.42 o
  -3  30   6        112.80        135.94        10.65 o
  -2  30   6        305.25        312.18        11.83 o
  -1  30   6         66.90         83.79         6.82 o
   0  30   6          0.01         -2.27         2.27 o
   1  30   6         20.59         27.29         4.43 o
   2  30   6          0.14          0.46         3.08 o
   3  30   6          0.91         -1.71         3.61 o
   4  30   6         21.24         26.63         6.47 o
  -9  31   6          3.23          3.63         4.38 o
  -8  31   6          9.83          9.51         7.23 o
  -7  31   6         13.19         15.09         4.93 o
  -6  31   6        231.38        209.66        24.35 o
  -5  31   6          1.06         -1.86         3.35 o
  -4  31   6          2.66          1.80         3.35 o
  -3  31   6          0.79          8.56         3.61 o
  -2  31   6        160.58        164.90         8.71 o
  -1  31   6          8.17         11.03         3.56 o
   0  31   6         86.21         80.70         6.66 o
   1  31   6          7.58          8.56         3.50 o
   2  31   6          0.18         -2.54         2.54 o
   3  31   6          1.25         -0.19         2.96 o
   4  31   6         51.41         41.85         7.61 o
  -8  32   6          7.13         -0.38         6.47 o
  -7  32   6        112.77        105.23        18.26 o
  -6  32   6          8.78         13.13         4.93 o
  -5  32   6         98.16         96.97         8.39 o
  -4  32   6         24.73         19.67         4.55 o
  -3  32   6         89.46         94.40         7.66 o
  -2  32   6          0.88          3.82         3.29 o
  -1  32   6        129.30        128.64         8.04 o
   0  32   6          0.61          4.07         3.61 o
   1  32   6         77.92         85.40         7.12 o
   2  32   6          1.31          4.79         3.19 o
   3  32   6          0.01          1.14         2.96 o
   4  32   6          3.60          0.76         4.95 o
  -8  33   6          2.75         13.32         7.61 o
  -7  33   6         17.39          8.37         6.47 o
  -6  33   6         37.06         34.95         6.85 o
  -5  33   6         47.52         39.48         5.90 o
  -4  33   6          3.91          8.50         7.42 o
  -3  33   6         52.79         50.24         6.01 o
  -2  33   6        166.88        160.80        10.65 o
  -1  33   6         11.15         16.64         4.76 o
   0  33   6        177.14        171.99         8.86 o
   1  33   6         14.93         10.38         3.80 o
   2  33   6          0.03          5.78         3.29 o
   3  33   6          6.83          2.47         3.50 o
  -8  34   6          4.68          9.13         7.61 o
  -7  34   6         17.39         12.93         6.85 o
  -6  34   6         49.31         47.12         6.76 o
  -5  34   6         37.66         44.08         6.19 o
  -4  34   6         74.78         79.34         7.75 o
  -3  34   6         73.36         82.51         7.47 o
  -2  34   6          9.49         12.20         4.01 o
  -1  34   6         58.35         56.20         6.17 o
   0  34   6          0.01         -2.36         2.81 o
   1  34   6         60.31         73.09        11.03 o
   2  34   6         14.42          8.58         3.56 o
   3  34   6          0.87          3.17         3.35 o
  -7  35   6         20.27         19.78         7.61 o
  -6  35   6          1.11          1.52         5.71 o
  -5  35   6         62.68         71.02        14.46 o
  -4  35   6          1.16          0.95         3.77 o
  -3  35   6         32.80         38.53         5.90 o
  -2  35   6          3.60          2.38         3.62 o
  -1  35   6         42.69         34.99         5.20 o
   0  35   6         33.28         37.77         5.63 o
   1  35   6         51.93         51.07         6.05 o
   2  35   6         12.32         12.38         4.16 o
   3  35   6         16.33         24.15         4.82 o
  -7  36   6          0.40          5.71         6.09 o
  -6  36   6          3.24          0.38         5.71 o
  -5  36   6          0.17          4.08         4.01 o
  -4  36   6         55.16         48.74         6.46 o
  -3  36   6          7.60          9.89         4.38 o
  -2  36   6         21.88         29.96         9.70 o
  -1  36   6          0.13         -2.84         2.92 o
   0  36   6          7.32          2.07         3.29 o
   1  36   6         18.34         19.78         4.43 o
   2  36   6         39.70         41.66         5.74 o
  -6  37   6          5.55          3.42         5.33 o
  -5  37   6         64.87         64.56         7.52 o
  -4  37   6          2.44          1.20         3.65 o
  -3  37   6         39.95         54.59        10.08 o
  -2  37   6          0.42          2.85         4.95 o
  -1  37   6          1.12          5.22         3.74 o
   0  37   6          0.27         -1.74         3.19 o
   1  37   6         40.97         27.93        10.08 o
   2  37   6          4.37          8.94         4.04 o
  -6  38   6          5.24         -4.57         4.57 o
  -5  38   6          0.36          2.83         4.28 o
  -4  38   6         37.03         41.74         6.55 o
  -3  38   6         11.13         10.58         4.38 o
  -2  38   6         48.37         40.13         6.09 o
  -1  38   6         17.07         21.10         4.84 o
   0  38   6         13.10          7.36         6.09 o
   1  38   6         14.50          9.13         4.04 o
  -5  39   6         32.44         37.44         6.76 o
  -4  39   6          2.23          5.52         4.30 o
  -3  39   6         41.83         38.95         6.05 o
  -2  39   6          0.01          1.34         3.89 o
  -1  39   6          9.72         14.08         4.57 o
   0  39   6          0.67         -3.06         3.35 o
  -4  40   6         17.48         22.50         5.74 o
  -3  40   6         21.15         23.58         5.57 o
  -2  40   6         10.54         21.99         5.36 o
  -1  40   6         39.68         45.20         6.44 o
 -12   1   7        140.12        149.13        10.49 o
 -11   1   7         45.92         50.70         6.46 o
 -10   1   7         22.75         22.63         4.76 o
  -9   1   7         34.29         31.45         3.49 o
  -8   1   7         36.85         38.52         3.35 o
  -7   1   7        373.91        319.06         9.94 o
  -6   1   7         57.70         55.99         5.38 o
  -5   1   7        573.56        529.07        10.77 o
  -4   1   7          0.02         -0.02         0.95 o
  -3   1   7       2371.76       2316.05        25.63 o
  -2   1   7        238.34        207.98         3.69 o
  -1   1   7          8.74         22.39         2.81 o
   0   1   7        368.07        332.00         3.99 o
   1   1   7        165.34        167.15         2.48 o
   2   1   7        233.65        230.68         3.47 o
 -12   2   7         45.65         47.12        12.93 o
 -11   2   7         60.55         70.21         7.26 o
 -10   2   7         45.54         47.76         5.78 o
  -9   2   7         22.46         25.77         4.39 o
  -8   2   7          0.11         -0.41         1.51 o
  -7   2   7        105.78         92.24         4.41 o
  -6   2   7          5.84          4.37         2.69 o
  -5   2   7          0.07         -0.57         2.09 o
  -4   2   7         79.12         75.35         2.86 o
  -3   2   7         97.24         97.53         3.82 o
  -2   2   7         73.95         73.76         2.29 o
  -1   2   7        924.61        868.13        11.26 o
   0   2   7         89.64         75.55         1.70 o
   1   2   7        266.25        249.98         3.27 o
   2   2   7        140.38        129.09         2.17 o
   3   2   7         18.72         20.54         1.35 o
 -12   3   7         85.20        103.27         8.74 o
 -11   3   7          9.36         14.37         4.55 o
 -10   3   7          5.24          8.19         4.76 o
  -9   3   7         29.73         27.84         3.00 o
  -8   3   7          7.38          3.90         1.86 o
  -7   3   7        128.55        128.85         4.75 o
  -6   3   7        145.86        136.58        12.93 o
  -5   3   7       1042.96        974.64        17.90 o
  -4   3   7          0.19         -0.29         1.14 o
  -3   3   7       1724.07       1690.11        18.25 o
  -2   3   7         47.56         40.63         1.93 o
  -1   3   7         39.56         58.23         2.27 o
   0   3   7          7.45          8.17         0.81 o
   1   3   7         15.17         16.09         1.27 o
   2   3   7         11.04         10.06         0.69 o
   3   3   7         12.13         11.79         1.08 o
   4   3   7          0.08          1.90         0.81 o
   5   3   7         79.63         66.84         2.85 o
   6   3   7         81.33         74.29         2.65 o
   7   3   7        101.03         87.88         4.57 o
 -12   4   7        228.37        245.71        20.73 o
 -11   4   7         87.72         88.84         8.07 o
 -10   4   7        156.52        169.56         9.15 o
  -9   4   7        111.26        114.84         5.10 o
  -8   4   7          7.92         11.29         2.14 o
  -7   4   7        945.09        865.47        13.50 o
  -6   4   7        334.51        327.50        18.07 o
  -5   4   7       2230.56       2035.47        30.46 o
  -4   4   7        319.63        316.94         6.26 o
  -3   4   7         22.91         31.48         2.59 o
  -2   4   7        293.49        291.50         4.83 o
  -1   4   7       1835.29       1826.98        20.06 o
   0   4   7        272.70        245.74         3.45 o
   1   4   7        418.25        409.03         6.39 o
   2   4   7          9.07          7.60         0.66 o
   3   4   7         67.36         71.75         2.42 o
   4   4   7        297.67        318.72         6.59 o
   5   4   7         46.66         43.42         2.00 o
   6   4   7         46.55         53.09         2.47 o
 -12   5   7          0.88         20.71         4.97 o
 -11   5   7         37.68         39.48         5.78 o
 -10   5   7          1.89          3.31         2.78 o
  -9   5   7         10.76          6.81         2.32 o
  -8   5   7          0.82         -0.68         1.57 o
  -7   5   7        149.45        161.56         5.24 o
  -6   5   7          0.25          3.82         3.61 o
  -5   5   7        333.44        362.23         8.68 o
  -4   5   7         45.32         48.28         2.70 o
  -3   5   7        384.82        402.33         8.28 o
  -2   5   7         56.32         59.96         2.29 o
  -1   5   7          5.10          8.51         2.35 o
   0   5   7        188.40        177.76         2.70 o
   1   5   7          0.52         -0.86         1.02 o
   2   5   7         44.94         48.44         1.66 o
   3   5   7         28.46         28.86         1.73 o
   4   5   7         20.16         19.67         1.73 o
   5   5   7         39.59         35.50         2.00 o
   6   5   7         16.66         13.04         1.61 o
 -12   6   7        285.99        302.08        12.90 o
 -11   6   7        132.79        147.25         9.41 o
 -10   6   7         74.30         80.81         8.02 o
  -9   6   7          0.71          2.03         1.98 o
  -8   6   7          3.90          0.92         1.70 o
  -7   6   7       1379.08       1287.86        24.02 o
  -6   6   7        180.47        156.46         9.70 o
  -5   6   7       2226.28       2117.61        32.23 o
  -4   6   7          3.72          1.47         1.31 o
  -3   6   7         22.43         29.15         2.43 o
  -2   6   7        561.09        541.29         7.53 o
  -1   6   7       2660.42       2599.07        27.82 o
   0   6   7         11.54          7.70         0.87 o
   1   6   7        117.07        122.43         2.29 o
   2   6   7         70.52         67.61         1.65 o
   3   6   7        217.49        219.33         3.63 o
   4   6   7        332.22        319.46         6.86 o
   5   6   7        170.64        169.37         7.80 o
   6   6   7        110.61        111.85         4.95 o
 -12   7   7         11.68         11.98         4.28 o
 -11   7   7         91.66        120.10         7.57 o
 -10   7   7         17.06         30.01         4.29 o
  -9   7   7        125.92        140.50         5.40 o
  -8   7   7         25.31         21.23         4.03 o
  -7   7   7         10.46         27.61         3.80 o
  -6   7   7        122.88        110.07         8.94 o
  -5   7   7        154.54        159.74        13.11 o
  -4   7   7         12.60          9.76         1.80 o
  -3   7   7        565.41        531.98         7.80 o
  -2   7   7        160.80        142.32         3.43 o
  -1   7   7        142.01        158.25         4.79 o
   0   7   7         64.58         53.62         1.68 o
   1   7   7          1.08          2.44         0.73 o
   2   7   7        156.94        143.93         2.43 o
   3   7   7         26.55         29.06         1.16 o
   4   7   7         12.48         17.86         1.73 o
   5   7   7          2.44          5.33         1.35 o
   6   7   7          3.23          1.90         1.90 o
 -12   8   7        113.16        105.10         9.13 o
 -11   8   7        354.19        385.48        11.92 o
 -10   8   7          0.21          3.82         2.62 o
  -9   8   7         97.19         95.88         4.89 o
  -8   8   7         41.60         42.11         3.70 o
  -7   8   7        540.37        535.23        10.93 o
  -6   8   7          1.40          0.80         3.04 o
  -5   8   7        870.40        824.21        16.88 o
  -4   8   7         29.55         28.75         3.07 o
  -3   8   7        294.09        320.53         8.90 o
  -2   8   7        116.98        104.07         2.83 o
  -1   8   7       1697.06       1628.30        18.30 o
   0   8   7         96.69        101.41         2.45 o
   1   8   7        282.52        281.96         4.08 o
   2   8   7        115.91        121.62         2.22 o
   3   8   7        200.68        208.48         3.28 o
   4   8   7        239.56        252.66         5.26 o
   5   8   7        180.85        181.61         3.72 o
   6   8   7         98.30        105.11         2.74 o
 -12   9   7         22.66         28.53         5.63 o
 -11   9   7          1.19         12.47         3.56 o
 -10   9   7          0.48          0.29         2.54 o
  -9   9   7        172.62        161.14         6.28 o
  -8   9   7         39.32         50.68         3.96 o
  -7   9   7         65.96         69.54         5.38 o
  -6   9   7        101.13         87.75         9.51 o
  -5   9   7        514.58        532.68        16.16 o
  -4   9   7          9.37          9.16         1.82 o
  -3   9   7       2891.76       2860.08        31.25 o
  -2   9   7         36.37         26.96         1.72 o
  -1   9   7         57.05         70.12         3.15 o
   0   9   7        159.89        156.89         3.15 o
   1   9   7        602.59        598.93         6.74 o
   2   9   7          0.03          0.62         0.68 o
   3   9   7         79.30         76.91         2.32 o
   4   9   7         40.51         44.46         3.60 o
   5   9   7          3.36          7.23         1.16 o
   6   9   7         34.66         32.31         1.73 o
   7   9   7         40.75         43.37         3.42 o
 -12  10   7         65.61         78.04         7.34 o
 -11  10   7        180.36        204.45         8.63 o
 -10  10   7         11.89         13.47         3.34 o
  -9  10   7        111.75        129.98         6.08 o
  -8  10   7         43.98         46.69         3.82 o
  -7  10   7        188.80        189.15         7.32 o
  -6  10   7          5.94          9.93         2.92 o
  -5  10   7        555.45        535.98        17.77 o
  -4  10   7         29.47         30.56         2.74 o
  -3  10   7         12.97         33.22         2.17 o
  -2  10   7        208.94        187.14         3.91 o
  -1  10   7        299.17        297.04         4.92 o
   0  10   7        736.16        722.04         9.02 o
   1  10   7        144.77        154.37         3.91 o
   2  10   7        128.15        127.86         2.83 o
   3  10   7         91.93        105.36         2.84 o
   4  10   7         93.48         95.87         2.62 o
   5  10   7        198.65        210.20         4.29 o
   6  10   7          9.25         12.22         1.45 o
 -12  11   7         25.47         24.89         5.51 o
 -11  11   7          0.15         -1.71         2.74 o
 -10  11   7          4.05          5.33         3.56 o
  -9  11   7        220.09        212.48        11.97 o
  -8  11   7         95.55        103.86         5.15 o
  -7  11   7        252.89        247.30         8.19 o
  -6  11   7         49.42         39.73         4.70 o
  -5  11   7        909.56        880.26        23.02 o
  -4  11   7         17.78         17.02         2.18 o
  -3  11   7       2692.25       2532.92        28.20 o
  -2  11   7        126.66        118.22         3.14 o
  -1  11   7        175.30        181.61         3.73 o
   0  11   7         15.27         21.83         1.53 o
   1  11   7        476.39        470.66         6.75 o
   2  11   7          0.09          1.08         0.99 o
   3  11   7        374.29        365.56         6.58 o
   4  11   7         30.89         32.58         2.72 o
   5  11   7          6.75          8.16         1.28 o
   6  11   7        117.12        111.40         4.16 o
 -12  12   7          9.36          9.42         3.56 o
 -11  12   7          0.43         -0.96         2.67 o
 -10  12   7         45.61         44.21        10.08 o
  -9  12   7         51.75         64.61         5.23 o
  -8  12   7         40.48         63.56         4.31 o
  -7  12   7          0.28          0.76         2.26 o
  -6  12   7          7.28          6.88         2.81 o
  -5  12   7         85.74         78.11         6.19 o
  -4  12   7         94.64         77.67         4.18 o
  -3  12   7         63.24        106.82         7.37 o
  -2  12   7        238.73        206.24         5.10 o
  -1  12   7        185.73        177.93         3.73 o
   0  12   7        273.16        259.59         4.43 o
   1  12   7         16.80         17.35         1.29 o
   2  12   7         28.78         31.07         2.04 o
   3  12   7          2.66          5.94         1.16 o
   4  12   7          4.02          4.06         1.10 o
   5  12   7         96.52        104.16         3.89 o
   6  12   7          3.65          5.14         1.61 o
 -12  13   7          6.16         -0.48         3.14 o
 -11  13   7          0.10          1.10         3.74 o
 -10  13   7          1.03          5.24         3.62 o
  -9  13   7        314.57        330.62        12.29 o
  -8  13   7        169.24        163.44         7.74 o
  -7  13   7        127.86        136.00         8.20 o
  -6  13   7         28.22         26.73         4.16 o
  -5  13   7        955.21        905.83        21.78 o
  -4  13   7         56.87         54.62         3.84 o
  -3  13   7       1622.54       1557.33        20.65 o
  -2  13   7        648.56        638.07        10.53 o
  -1  13   7        288.94        285.71         5.27 o
   0  13   7         62.06         58.35         2.32 o
   1  13   7         80.37         80.33         2.71 o
   2  13   7         32.15         44.11         2.40 o
   3  13   7        346.06        365.77         8.47 o
   4  13   7         10.02         10.12         2.85 o
   5  13   7         22.26         25.71         2.42 o
   6  13   7         82.28         76.99         7.23 o
 -12  14   7         16.69         21.02         6.97 o
 -11  14   7         18.88         23.04         5.33 o
 -10  14   7        145.80        164.38        13.51 o
  -9  14   7          4.86         11.64         3.28 o
  -8  14   7         21.89         26.31         4.17 o
  -7  14   7        214.73        199.55         7.54 o
  -6  14   7          4.70          3.60         2.54 o
  -5  14   7         60.34         60.69         5.38 o
  -4  14   7         57.68         55.50         3.61 o
  -3  14   7         62.28         85.62        10.77 o
  -2  14   7        105.32         98.93         3.80 o
  -1  14   7        511.01        490.46         7.21 o
   0  14   7          0.10          0.32         0.77 o
   1  14   7          4.37          3.26         1.32 o
   2  14   7         89.58         87.09         3.20 o
   3  14   7         71.39         63.81         3.35 o
   4  14   7         42.77         41.03         2.81 o
   5  14   7          4.16          2.57         1.71 o
   6  14   7          7.26          3.99         1.88 o
 -11  15   7         37.07         50.04         6.76 o
 -10  15   7         18.17         36.60         5.57 o
  -9  15   7         87.35         94.26         6.26 o
  -8  15   7         48.78         57.57         4.23 o
  -7  15   7        126.82        159.71         8.95 o
  -6  15   7         22.73         18.07         3.62 o
  -5  15   7        206.44        191.16        11.98 o
  -4  15   7         34.52         31.60         3.22 o
  -3  15   7        370.04        372.77         8.62 o
  -2  15   7        206.15        187.09         4.12 o
  -1  15   7         80.95         98.37         2.93 o
   0  15   7         11.69         16.47         1.38 o
   1  15   7         58.71         64.80         2.41 o
   2  15   7        180.11        184.63         4.86 o
   3  15   7        282.85        277.04         9.32 o
   4  15   7         37.35         42.23         2.96 o
   5  15   7         22.89         16.32         2.27 o
   6  15   7          9.57         10.48         2.28 o
 -11  16   7         81.46         92.79         8.50 o
 -10  16   7        132.00        128.73         9.37 o
  -9  16   7          5.58          8.39         2.98 o
  -8  16   7         38.78         43.82         5.33 o
  -7  16   7        257.29        267.75         9.52 o
  -6  16   7          0.57          1.14         2.69 o
  -5  16   7        111.17        102.16         6.99 o
  -4  16   7          0.12          0.51         1.76 o
  -3  16   7         67.28         77.53         4.13 o
  -2  16   7        138.20        131.32         3.90 o
  -1  16   7        330.85        311.51         5.77 o
   0  16   7         99.79        102.86         3.66 o
   1  16   7        179.49        179.72         4.12 o
   2  16   7         29.52         31.39         2.82 o
   3  16   7        124.34        122.69         7.04 o
   4  16   7        196.78        203.50         6.32 o
   5  16   7         77.50         71.01         3.77 o
   6  16   7          9.82          9.27         2.27 o
 -11  17   7         13.06         16.62         6.28 o
 -10  17   7          0.92          8.74         5.52 o
  -9  17   7          8.12         11.02         3.28 o
  -8  17   7         10.75         12.66         2.78 o
  -7  17   7        234.40        222.57         8.19 o
  -6  17   7        117.63        128.80         7.52 o
  -5  17   7          5.84          6.85         2.96 o
  -4  17   7          9.95         11.44         3.50 o
  -3  17   7          0.21         -1.37         1.37 o
  -2  17   7         39.71         35.90         2.41 o
  -1  17   7          6.31         10.20         1.47 o
   0  17   7          1.06          0.56         0.92 o
   1  17   7         10.84         16.34         1.58 o
   2  17   7        108.88        115.49         4.05 o
   3  17   7         55.79         54.41         8.56 o
   4  17   7        118.72        126.60         4.97 o
   5  17   7         10.02         12.88         2.15 o
   6  17   7         17.67          9.13         3.42 o
 -11  18   7        189.03        182.13        10.87 o
 -10  18   7         78.61         70.39        10.27 o
  -9  18   7         10.68          9.68         3.18 o
  -8  18   7         99.05         83.00         6.21 o
  -7  18   7        254.49        271.02         9.20 o
  -6  18   7          9.08         15.10         3.74 o
  -5  18   7          4.07          4.18         2.96 o
  -4  18   7         15.47         16.33         3.35 o
  -3  18   7          0.02          1.44         1.50 o
  -2  18   7         23.42         19.78         1.96 o
  -1  18   7        575.53        588.00         9.20 o
   0  18   7        120.22        121.80         3.18 o
   1  18   7        266.49        290.26         5.46 o
   2  18   7         73.83         75.98         4.10 o
   3  18   7         18.95         15.13         3.61 o
   4  18   7        192.76        190.34         6.32 o
   5  18   7         46.20         44.08         3.62 o
 -11  19   7          0.52         10.78         4.75 o
 -10  19   7          3.93          0.88         3.47 o
  -9  19   7         10.34          9.66         3.28 o
  -8  19   7         52.14         53.87         5.34 o
  -7  19   7         19.42         18.62         4.43 o
  -6  19   7         37.67         43.88         5.20 o
  -5  19   7         84.81         92.55         7.61 o
  -4  19   7         33.44         44.43         7.42 o
  -3  19   7        100.08        101.23         5.44 o
  -2  19   7          5.36          2.66         1.52 o
  -1  19   7         71.20         75.82         3.75 o
   0  19   7         43.21         45.21         2.21 o
   1  19   7          3.82          5.09         1.26 o
   2  19   7          3.91          5.78         1.65 o
   3  19   7         48.03         49.39         3.62 o
   4  19   7         42.16         40.56         3.50 o
   5  19   7         11.85         13.13         2.42 o
 -11  20   7        113.85        137.70        10.23 o
 -10  20   7         25.12         27.39         5.57 o
  -9  20   7         87.75         77.78         8.94 o
  -8  20   7         25.64         27.36         4.32 o
  -7  20   7        183.29        164.59         8.98 o
  -6  20   7          0.39          1.76         2.81 o
  -5  20   7        108.46        106.61        19.02 o
  -4  20   7         36.62         39.17         8.18 o
  -3  20   7         13.88         15.10         2.70 o
  -2  20   7         14.57         15.88         2.75 o
  -1  20   7        448.10        432.53         8.69 o
   0  20   7         39.45         37.52         2.11 o
   1  20   7        221.88        224.56         5.35 o
   2  20   7          0.04         -1.23         1.23 o
   3  20   7         19.67         18.96         5.71 o
   4  20   7         65.45         60.07         4.16 o
   5  20   7          3.30          0.95         1.88 o
 -11  21   7          1.72          5.14         4.15 o
 -10  21   7         32.79         22.82         5.39 o
  -9  21   7         56.19         63.68         6.93 o
  -8  21   7         47.83         43.25         4.90 o
  -7  21   7         16.35         24.98         4.82 o
  -6  21   7         97.26         88.81         7.39 o
  -5  21   7         64.03         78.87         6.71 o
  -4  21   7         93.88         84.37         7.04 o
  -3  21   7        171.45        148.35         6.07 o
  -2  21   7         31.98         33.19         3.04 o
  -1  21   7         54.66         57.55         3.43 o
   0  21   7         70.33         75.84         4.50 o
   1  21   7         21.61         20.69         2.11 o
   2  21   7         11.23          8.57         1.87 o
   3  21   7        196.48        189.01         6.86 o
   4  21   7         22.44         19.12         2.81 o
   5  21   7         24.98         21.58         2.96 o
 -11  22   7         39.36         35.00         7.61 o
 -10  22   7          0.33          0.68         4.76 o
  -9  22   7         12.96         21.52         4.93 o
  -8  22   7          0.77          7.71         3.50 o
  -7  22   7         30.05         35.28         5.57 o
  -6  22   7          0.01          4.43         5.90 o
  -5  22   7        122.79        100.01         7.52 o
  -4  22   7         97.75         94.43        12.55 o
  -3  22   7         59.45         55.00         4.35 o
  -2  22   7         10.29          8.63         2.40 o
  -1  22   7        101.42         99.76         5.45 o
   0  22   7         72.03         68.40         4.56 o
   1  22   7          5.39          6.88         1.68 o
   2  22   7         10.04         10.57         2.00 o
   3  22   7         67.15         69.10         3.97 o
   4  22   7         14.56          9.95         2.54 o
   5  22   7          6.01          5.90         2.42 o
 -10  23   7          4.87         -0.71         3.65 o
  -9  23   7        239.93        257.55        17.50 o
  -8  23   7         76.25         81.62         6.43 o
  -7  23   7        177.15        198.25        26.63 o
  -6  23   7         40.97         28.74         4.75 o
  -5  23   7        107.30        105.90         7.90 o
  -4  23   7          3.81          5.19         3.02 o
  -3  23   7        155.04        149.13         7.52 o
  -2  23   7         10.54          9.88         2.48 o
  -1  23   7         12.93         18.63         2.84 o
   0  23   7         62.46         60.06         3.95 o
   1  23   7         76.24         72.80         4.27 o
   2  23   7          7.39          8.27         2.14 o
   3  23   7        219.86        209.41         6.32 o
   4  23   7          5.12          1.78         2.00 o
   5  23   7          2.20          3.23         2.42 o
 -10  24   7          1.46         -1.03         3.93 o
  -9  24   7          0.03         17.12         7.61 o
  -8  24   7         59.99         71.25         6.19 o
  -7  24   7          1.88          5.33         3.77 o
  -6  24   7         19.33         17.91         4.30 o
  -5  24   7          0.00         -0.13         7.61 o
  -4  24   7         95.96        101.63         7.47 o
  -3  24   7         48.66         55.88         5.65 o
  -2  24   7         18.36         14.51         2.76 o
  -1  24   7          2.71          3.52         2.04 o
   0  24   7          0.06         -1.33         2.15 o
   1  24   7         63.28         60.47         4.05 o
   2  24   7          6.08          6.47         2.12 o
   3  24   7         54.71         56.29         4.84 o
   4  24   7          1.71          0.36         2.00 o
   5  24   7          0.44          1.90         3.04 o
 -10  25   7          0.01         -0.94         4.01 o
  -9  25   7        164.91        175.38        17.12 o
  -8  25   7         30.55         41.68         6.28 o
  -7  25   7        248.43        241.91        11.56 o
  -6  25   7         58.04         49.35         7.80 o
  -5  25   7        116.01         96.94         7.75 o
  -4  25   7         14.08         15.31         3.84 o
  -3  25   7        400.89        428.34        26.25 o
  -2  25   7         78.94         74.91         5.05 o
  -1  25   7         85.65         84.75         5.33 o
   0  25   7         12.06          9.51         3.08 o
   1  25   7         99.96         99.77         7.11 o
   2  25   7         98.99        102.71         5.08 o
   3  25   7        105.91        115.45         6.31 o
   4  25   7         75.29         79.13         7.61 o
 -10  26   7          4.23          8.37         6.85 o
  -9  26   7          1.15          0.76         6.09 o
  -8  26   7        102.25        103.62        15.41 o
  -7  26   7         34.38         26.79         5.71 o
  -6  26   7         17.77         22.07         4.66 o
  -5  26   7          3.15         -1.09         3.23 o
  -4  26   7        128.14        134.91         8.22 o
  -3  26   7         19.66         31.64         4.70 o
  -2  26   7         46.17         43.62         5.11 o
  -1  26   7         41.93         47.08         5.09 o
   0  26   7          2.81          1.52         2.54 o
   1  26   7        111.43        127.11         6.82 o
   2  26   7         27.32         25.99         3.08 o
   3  26   7         17.28         21.04         3.56 o
   4  26   7         13.95         15.60         4.57 o
  -9  27   7         94.50         79.89        12.17 o
  -8  27   7          0.04          6.47         5.71 o
  -7  27   7         47.93         39.08         5.94 o
  -6  27   7        271.10        284.11        30.05 o
  -5  27   7         25.20         29.39         4.97 o
  -4  27   7         34.51         40.71         5.63 o
  -3  27   7        311.35        310.10        11.68 o
  -2  27   7         45.91         49.70         5.47 o
  -1  27   7        107.37        120.18        10.46 o
   0  27   7         10.56          7.37         2.92 o
   1  27   7         36.98         49.85         5.14 o
   2  27   7         40.52         34.66         3.46 o
   3  27   7         21.78         19.75         5.33 o
   4  27   7         55.52         57.06         6.85 o
  -9  28   7          5.46          4.57         6.85 o
  -8  28   7         37.53         38.80         8.75 o
  -7  28   7        186.43        190.37        11.24 o
  -6  28   7         22.33         35.63        10.65 o
  -5  28   7         83.74         73.64         7.09 o
  -4  28   7          0.11          2.54         5.33 o
  -3  28   7          1.77          8.09         6.66 o
  -2  28   7         16.51         22.28         4.11 o
  -1  28   7        123.58        122.02         8.56 o
   0  28   7         33.30         44.44         5.09 o
   1  28   7        185.13        192.49         8.94 o
   2  28   7          8.15          5.44         3.08 o
   3  28   7          1.56         -0.97         2.65 o
   4  28   7         64.25         60.11         7.23 o
  -9  29   7         41.85         54.02        10.65 o
  -8  29   7          1.41         -4.57         4.95 o
  -7  29   7         19.33         32.52         6.05 o
  -6  29   7        264.19        282.48        12.57 o
  -5  29   7          3.96          8.91         3.89 o
  -4  29   7         46.42         49.67         6.01 o
  -3  29   7         43.52         51.23         8.37 o
  -2  29   7         48.55         51.12         5.63 o
  -1  29   7         17.93         20.96         4.16 o
   0  29   7         34.71         26.65         4.43 o
   1  29   7         38.71         48.13         5.24 o
   2  29   7          5.31          3.04         2.96 o
   3  29   7          0.02         -2.28         4.18 o
   4  29   7         31.10         32.06         4.55 o
  -9  30   7          3.29          7.23         7.23 o
  -8  30   7          0.93         -4.95         5.71 o
  -7  30   7        106.54        108.15         9.40 o
  -6  30   7          0.32         15.88         4.66 o
  -5  30   7        168.19        178.72        12.17 o
  -4  30   7         12.22         12.17         4.04 o
  -3  30   7          0.34         -0.60         3.80 o
  -2  30   7          5.74          3.19         3.23 o
  -1  30   7        199.65        192.85        15.79 o
   0  30   7         62.59         65.39         7.80 o
   1  30   7        103.19         99.30         7.36 o
   2  30   7          1.66         -0.28         2.92 o
   3  30   7         13.40         17.12         6.09 o
  -8  31   7          1.42          3.42         6.47 o
  -7  31   7          0.04         -2.77         4.01 o
  -6  31   7         77.76         60.33         7.36 o
  -5  31   7          0.40          2.71         4.76 o
  -4  31   7          9.28          8.32         4.11 o
  -3  31   7          5.93          6.13         3.56 o
  -2  31   7          9.86          6.30         3.35 o
  -1  31   7          7.07         11.33         3.56 o
   0  31   7         60.36         60.08         6.17 o
   1  31   7         30.77         41.08         6.09 o
   2  31   7         28.20         24.16         4.28 o
   3  31   7         19.66         22.45         6.47 o
  -8  32   7         31.64         33.48         9.13 o
  -7  32   7         43.04         41.55         8.75 o
  -6  32   7          7.53          8.09         4.43 o
  -5  32   7         79.50         74.18         7.58 o
  -4  32   7          0.01         -3.29         3.29 o
  -3  32   7         26.23         28.95         4.93 o
  -2  32   7          3.72          3.63         3.99 o
  -1  32   7         62.89         73.80         7.04 o
   0  32   7         32.91         32.69         5.14 o
   1  32   7          1.35          0.57         3.19 o
   2  32   7          3.85          4.95         3.50 o
   3  32   7         58.74         52.88         8.75 o
  -8  33   7          2.50         11.03         6.85 o
  -7  33   7         30.76         40.85         6.66 o
  -6  33   7         32.40         41.06         6.49 o
  -5  33   7         14.34         17.94         5.09 o
  -4  33   7         11.69         11.93         4.38 o
  -3  33   7         13.80         11.89         4.16 o
  -2  33   7          3.34          0.95         3.23 o
  -1  33   7          1.25          0.55         3.19 o
   0  33   7         20.98         24.07         4.57 o
   1  33   7          0.25          0.60         3.08 o
   2  33   7         40.30         42.63         5.51 o
  -7  34   7         30.38         27.77         7.99 o
  -6  34   7          0.65          6.95         4.48 o
  -5  34   7         73.11         68.42         7.52 o
  -4  34   7          4.45          8.76         4.16 o
  -3  34   7          7.55         10.47         4.11 o
  -2  34   7          8.64         13.82         5.14 o
  -1  34   7          9.97         10.94         3.89 o
   0  34   7          5.66          1.60         3.35 o
   1  34   7         20.78         14.88         7.23 o
   2  34   7         15.12         19.37         4.55 o
  -7  35   7         20.00         14.46         6.85 o
  -6  35   7         17.27         16.48         5.09 o
  -5  35   7         18.29         12.89         7.61 o
  -4  35   7         13.18         16.11         5.14 o
  -3  35   7         91.86         81.40         9.51 o
  -2  35   7          2.47          1.52         3.50 o
  -1  35   7          4.02          5.25         3.35 o
   0  35   7         24.39         28.65         5.09 o
   1  35   7          0.12         -1.60         3.08 o
  -6  36   7          5.17          4.54         5.52 o
  -5  36   7          2.49          1.37         3.93 o
  -4  36   7         18.89         25.75         5.63 o
  -3  36   7          2.73          6.59         4.16 o
  -2  36   7         27.73         36.17         5.63 o
  -1  36   7          8.54          3.32         4.76 o
   0  36   7         15.91         19.92         4.82 o
   1  36   7         15.56         18.06         6.66 o
  -5  37   7         22.77         23.03         5.57 o
  -4  37   7          0.10          5.94         4.16 o
  -3  37   7         78.93         72.46         7.63 o
  -2  37   7          4.30          0.82         4.95 o
  -1  37   7          8.42          4.95         3.77 o
   0  37   7          7.62         12.51         4.43 o
  -5  38   7         26.17         25.49         7.61 o
  -4  38   7         23.07         24.04         5.74 o
  -3  38   7          2.55          7.72         4.55 o
  -2  38   7         16.87          7.44         4.38 o
  -1  38   7          0.01         -3.56         3.56 o
  -3  39   7         10.25         14.81         4.93 o
 -12   0   8         37.94         48.70         9.51 o
 -11   0   8          0.14         -1.14         4.57 o
 -10   0   8        110.64        113.66         8.88 o
  -9   0   8          9.79         20.10         4.28 o
  -8   0   8        949.96        926.35        33.86 o
  -7   0   8        166.75        172.34        11.79 o
  -6   0   8        676.89        654.72        25.49 o
  -5   0   8          0.12         -0.19         2.42 o
  -4   0   8        600.24        624.56        19.78 o
  -3   0   8        608.23        574.83        11.81 o
  -2   0   8        799.10        804.11        14.78 o
  -1   0   8         56.31         58.56         4.57 o
   0   0   8         89.36         79.36         8.56 o
   1   0   8         60.13         56.61         2.40 o
   2   0   8         47.05         47.59         3.61 o
 -12   1   8          1.82         -2.16         3.56 o
 -11   1   8          1.87         -0.38         3.19 o
 -10   1   8         10.92          9.97         2.86 o
  -9   1   8          0.27         -0.28         2.03 o
  -8   1   8         13.82         34.45         5.11 o
  -7   1   8          2.85          5.84         3.08 o
  -6   1   8        341.60        317.34        11.84 o
  -5   1   8        118.37        107.56         4.45 o
  -4   1   8        275.23        267.01         7.17 o
  -3   1   8          3.56          5.16         1.26 o
  -2   1   8         18.75         22.00         1.87 o
  -1   1   8          5.51          5.34         1.05 o
   0   1   8          7.05          8.69         1.18 o
   1   1   8         27.63         26.95         1.26 o
   2   1   8         32.48         28.85         1.42 o
   3   1   8          3.75          6.47         1.90 o
 -12   2   8         45.41         46.04         6.46 o
 -11   2   8          1.49         -1.90         2.92 o
 -10   2   8         24.60         21.34         3.73 o
  -9   2   8         23.22         29.78         3.45 o
  -8   2   8        399.88        391.07        13.85 o
  -7   2   8         87.04         78.35         6.86 o
  -6   2   8        356.91        354.73        12.51 o
  -5   2   8        143.71        138.47         6.32 o
  -4   2   8        556.29        547.24         9.47 o
  -3   2   8        132.04        121.04         3.58 o
  -2   2   8        723.88        709.18         9.51 o
  -1   2   8         14.32         10.91         1.16 o
   0   2   8         67.49         71.19         2.45 o
   1   2   8        136.84        131.53         2.43 o
   2   2   8        139.21        135.73         2.83 o
   3   2   8        689.54        658.36        11.84 o
 -12   3   8         36.65         29.72         5.52 o
 -11   3   8         11.12          5.50         3.56 o
 -10   3   8         89.73         81.72         6.13 o
  -9   3   8          8.43          8.93         2.54 o
  -8   3   8         34.26         41.07         5.78 o
  -7   3   8          0.10         -0.57         2.69 o
  -6   3   8       1097.04       1050.31        25.15 o
  -5   3   8         49.26         49.87         3.61 o
  -4   3   8        894.54        879.06        15.45 o
  -3   3   8          4.83          3.46         1.14 o
  -2   3   8        441.37        436.98         6.74 o
  -1   3   8         14.74         20.09         1.46 o
   0   3   8        122.31        126.38         3.31 o
   1   3   8         87.59         86.07         2.01 o
   2   3   8          5.60          6.35         1.15 o
   3   3   8         33.13         37.17         2.15 o
 -12   4   8         20.46         19.75         5.24 o
 -11   4   8          6.52          9.10         3.89 o
 -10   4   8          1.06          7.24         2.98 o
  -9   4   8         67.94         72.53         7.69 o
  -8   4   8         21.12         12.36         4.30 o
  -7   4   8          3.46         -0.19         2.65 o
  -6   4   8        114.02        120.60        20.92 o
  -5   4   8         62.02         55.25         3.69 o
  -4   4   8         59.40         65.38         4.03 o
  -3   4   8          1.48          0.29         1.05 o
  -2   4   8        120.10        107.88         5.36 o
  -1   4   8          8.26          5.12         1.11 o
   0   4   8         13.50         16.77         1.50 o
   1   4   8         55.08         49.63         1.65 o
   2   4   8        146.00        145.13         2.62 o
   3   4   8         99.89         95.47         3.08 o
   4   4   8         84.62         84.50         2.69 o
 -12   5   8        151.41        169.99        11.41 o
 -11   5   8         20.55         26.22         5.71 o
 -10   5   8        137.28        147.46         7.80 o
  -9   5   8          6.24          6.16         2.20 o
  -8   5   8         25.02         21.68         4.57 o
  -7   5   8         35.33         32.27         4.70 o
  -6   5   8        979.17        947.87        23.27 o
  -5   5   8          0.46          0.44         1.66 o
  -4   5   8        442.67        456.07        11.81 o
  -3   5   8         74.78         63.07         2.68 o
  -2   5   8        647.35        648.68         8.93 o
  -1   5   8        150.99        151.23         3.30 o
   0   5   8        453.65        439.01         9.01 o
   1   5   8        298.57        308.85         5.66 o
   2   5   8        151.18        150.31         3.39 o
   3   5   8         25.89         24.19         1.88 o
   4   5   8         69.94         76.19         2.26 o
   5   5   8        175.73        180.32         6.09 o
 -12   6   8          0.98         12.71         4.55 o
 -11   6   8          3.83          5.65         9.70 o
 -10   6   8          2.36          7.61         2.89 o
  -9   6   8         18.54         21.29         2.84 o
  -8   6   8         16.99         21.48         4.43 o
  -7   6   8         49.65         46.96         5.51 o
  -6   6   8          0.28         18.05         4.16 o
  -5   6   8         27.84         28.58         2.93 o
  -4   6   8        141.76        143.22         5.18 o
  -3   6   8         10.15          8.89         1.34 o
  -2   6   8        155.98        142.85         3.57 o
  -1   6   8          4.46          5.15         1.08 o
   0   6   8          0.04          1.35         1.10 o
   1   6   8          6.42          5.62         1.15 o
   2   6   8          7.75          7.40         1.59 o
   3   6   8         33.20         30.81         1.29 o
   4   6   8         12.67         15.85         1.73 o
   5   6   8         16.03         20.69         2.85 o
 -12   7   8        167.26        165.84        14.65 o
 -11   7   8         24.12         30.63        10.27 o
 -10   7   8        118.78        123.73         8.51 o
  -9   7   8          5.87          1.60         2.36 o
  -8   7   8          8.86          7.99         6.66 o
  -7   7   8        133.70        146.01         9.51 o
  -6   7   8       1269.49       1186.84        27.43 o
  -5   7   8         29.33         25.46         4.17 o
  -4   7   8        929.58        908.36        15.77 o
  -3   7   8         15.85         17.59         1.63 o
  -2   7   8         89.89        119.80         3.28 o
  -1   7   8        143.80        155.05         3.32 o
   0   7   8        163.74        151.77         3.44 o
   1   7   8        124.21        131.89         2.89 o
   2   7   8         17.64         18.34         1.45 o
   3   7   8         12.01         13.38         0.96 o
   4   7   8        295.50        306.96         6.99 o
   5   7   8        170.75        158.44         4.43 o
 -12   8   8          7.03         21.68         5.11 o
 -11   8   8          3.58          3.50         3.08 o
 -10   8   8         30.24         31.72         3.84 o
  -9   8   8         12.99          9.29         2.70 o
  -8   8   8        244.27        237.71        10.49 o
  -7   8   8         52.02         54.65         6.47 o
  -6   8   8         46.41         69.99         6.32 o
  -5   8   8         11.55          8.34         2.97 o
  -4   8   8         39.18         45.48         3.42 o
  -3   8   8          0.57         -1.02         1.02 o
  -2   8   8        357.31        340.03         5.73 o
  -1   8   8          2.23          3.52         1.02 o
   0   8   8          0.24          1.63         0.93 o
   1   8   8         36.61         37.18         1.92 o
   2   8   8         53.34         48.85         2.19 o
   3   8   8        111.27        119.47         3.18 o
   4   8   8         21.97         21.68         3.04 o
   5   8   8          2.71          3.42         1.90 o
 -12   9   8         60.44         65.16         7.53 o
 -11   9   8         25.57         29.28         4.38 o
 -10   9   8         49.76         44.64         4.26 o
  -9   9   8         14.29         19.29         4.47 o
  -8   9   8         12.04         21.99         4.57 o
  -7   9   8         76.58         69.41         6.46 o
  -6   9   8        997.75        910.41        22.60 o
  -5   9   8          0.00          1.65         1.98 o
  -4   9   8        894.71        850.00        17.63 o
  -3   9   8         40.41         39.54         2.27 o
  -2   9   8          6.84         13.91         2.35 o
  -1   9   8         44.96         55.76         2.26 o
   0   9   8         27.53         30.01         1.82 o
   1   9   8         12.27         14.52         1.45 o
   2   9   8          1.68          5.22         1.50 o
   3   9   8          0.48          2.90         0.84 o
   4   9   8        387.35        385.93         6.49 o
   5   9   8         60.75         62.01         4.18 o
 -12  10   8         24.30         30.72         8.75 o
 -11  10   8          0.74          6.90         3.25 o
 -10  10   8        170.34        168.62         8.62 o
  -9  10   8          2.27          1.10         2.91 o
  -8  10   8        484.26        490.20        31.77 o
  -7  10   8          0.00          3.37         3.08 o
  -6  10   8         30.99         33.02         5.71 o
  -5  10   8         52.05         49.80         4.09 o
  -4  10   8         43.36         48.59         4.07 o
  -3  10   8          1.96          0.43         1.09 o
  -2  10   8        351.11        347.93         5.90 o
  -1  10   8          0.00          0.68         0.91 o
   0  10   8          3.44          4.34         1.16 o
   1  10   8         98.96        102.09         3.00 o
   2  10   8        264.15        262.57         4.70 o
   3  10   8        187.52        185.89         4.09 o
   4  10   8         75.83         80.66         2.54 o
   5  10   8          0.56          1.52         1.90 o
 -12  11   8         29.77         28.46         7.91 o
 -11  11   8          9.15          7.12         4.82 o
 -10  11   8          8.25         13.53         4.07 o
  -9  11   8          2.57          0.59         2.85 o
  -8  11   8         17.76         38.45         5.51 o
  -7  11   8         65.50         69.09         8.94 o
  -6  11   8        230.96        220.18         9.42 o
  -5  11   8         18.07         16.92         3.62 o
  -4  11   8          0.01          0.58         1.74 o
  -3  11   8         17.86         16.08         2.86 o
  -2  11   8        134.35        133.98         3.88 o
  -1  11   8          0.48         -0.19         0.88 o
   0  11   8        101.05         98.89         2.96 o
   1  11   8         69.75         69.83         3.02 o
   2  11   8          0.10          5.09         2.36 o
   3  11   8          8.68          8.90         1.32 o
   4  11   8         70.29         76.02         2.62 o
   5  11   8          0.61          0.94         1.01 o
 -12  12   8         97.90        106.60         7.78 o
 -11  12   8         12.51         15.78         5.06 o
 -10  12   8         99.26         98.82         8.32 o
  -9  12   8         36.00         33.95         4.60 o
  -8  12   8        593.28        618.16        18.69 o
  -7  12   8         48.63         54.89         6.85 o
  -6  12   8         17.78         16.57         6.28 o
  -5  12   8          5.58          8.33         7.42 o
  -4  12   8        318.96        307.54         7.77 o
  -3  12   8         29.83         34.73         2.48 o
  -2  12   8        727.77        686.15         9.59 o
  -1  12   8         42.48         40.61         2.10 o
   0  12   8         73.44         80.27         3.31 o
   1  12   8         75.37         75.05         3.99 o
   2  12   8        634.27        651.35        10.91 o
   3  12   8        151.12        157.98         4.97 o
   4  12   8         85.61         82.04         2.70 o
   5  12   8         10.58          8.57         1.38 o
 -11  13   8          2.99          4.45         3.70 o
 -10  13   8          4.06         10.96         4.20 o
  -9  13   8         56.38         55.47         6.71 o
  -8  13   8          0.06         22.83         4.70 o
  -7  13   8         62.73         60.85         6.32 o
  -6  13   8          0.55          4.35         3.08 o
  -5  13   8          2.78          5.45         2.81 o
  -4  13   8         46.07         46.60         3.51 o
  -3  13   8        179.97        162.91         4.99 o
  -2  13   8        185.40        213.19         7.34 o
  -1  13   8        103.41         90.15         2.78 o
   0  13   8         15.21         17.67         1.50 o
   1  13   8         14.85         19.19         2.27 o
   2  13   8          2.24         15.06         1.94 o
   3  13   8         44.61         39.53         2.81 o
   4  13   8          5.25          6.79         1.90 o
   5  13   8         18.50         16.10         2.00 o
 -11  14   8          5.89          6.48         3.46 o
 -10  14   8         62.80         70.76        11.41 o
  -9  14   8         40.20         50.30         5.41 o
  -8  14   8        608.82        558.75        17.48 o
  -7  14   8         13.08         11.24         5.14 o
  -6  14   8         13.70         15.79         3.77 o
  -5  14   8          0.67         -1.76         2.10 o
  -4  14   8        166.58        150.92         5.32 o
  -3  14   8          0.78          3.73         1.70 o
  -2  14   8        482.88        448.60         7.20 o
  -1  14   8         44.87         38.58         2.13 o
   0  14   8        165.53        162.08         3.66 o
   1  14   8         76.96         79.99         3.89 o
   2  14   8        708.86        733.99        16.82 o
   3  14   8        146.22        149.05         5.11 o
   4  14   8         27.49         26.30         2.54 o
   5  14   8         13.39         14.85         2.15 o
 -11  15   8          5.53         13.85         5.71 o
 -10  15   8         84.38         79.51        11.79 o
  -9  15   8        113.03        126.54         9.70 o
  -8  15   8          0.00         17.66         5.14 o
  -7  15   8          5.93          7.23         6.85 o
  -6  15   8        116.58        148.45        15.03 o
  -5  15   8        127.70        117.63         7.90 o
  -4  15   8         34.28         42.87         3.86 o
  -3  15   8        210.65        198.93         5.96 o
  -2  15   8          2.31          8.74         1.45 o
  -1  15   8        232.85        236.86         4.71 o
   0  15   8         37.68         38.74         2.13 o
   1  15   8         11.72         11.48         1.90 o
   2  15   8         16.75         27.58         2.26 o
   3  15   8          9.51          8.39         1.88 o
   4  15   8         14.51         16.04         2.28 o
   5  15   8         42.08         43.48         3.08 o
 -11  16   8          0.51         -3.74         3.74 o
 -10  16   8        121.32        123.26        14.46 o
  -9  16   8         32.91         42.06         6.28 o
  -8  16   8        247.18        224.46        11.60 o
  -7  16   8          1.38         -0.87         2.81 o
  -6  16   8          6.09         10.44         3.61 o
  -5  16   8        154.32        159.62         8.06 o
  -4  16   8         53.25         52.73         4.31 o
  -3  16   8         22.87         17.61         2.46 o
  -2  16   8         78.74         70.14         3.39 o
  -1  16   8         14.51          9.98         1.50 o
   0  16   8         65.73         71.24         3.06 o
   1  16   8         26.91         32.63         2.25 o
   2  16   8        257.85        279.89         6.57 o
   3  16   8         38.25         40.38         3.23 o
   4  16   8          0.00         -0.57         1.61 o
   5  16   8          8.33          8.37         3.04 o
 -11  17   8          3.02         -0.89         4.29 o
 -10  17   8        334.14        353.80        21.30 o
  -9  17   8         63.68         58.27         7.20 o
  -8  17   8          2.48          8.76         4.16 o
  -7  17   8         59.88         61.59        11.60 o
  -6  17   8        429.03        435.26        14.37 o
  -5  17   8         85.35         88.90         8.56 o
  -4  17   8        142.93        131.62         5.84 o
  -3  17   8          7.09          7.64         1.94 o
  -2  17   8         67.08         69.58         4.33 o
  -1  17   8        298.68        294.53         5.55 o
   0  17   8        295.45        296.18         6.25 o
   1  17   8          3.58          2.09         1.59 o
   2  17   8          0.11          3.00         1.45 o
   3  17   8          7.10          3.51         1.73 o
   4  17   8        153.53        147.13         9.89 o
 -11  18   8          1.61          0.27         4.11 o
 -10  18   8          6.49         15.98         7.99 o
  -9  18   8         10.37         22.93         5.38 o
  -8  18   8          4.28          7.44         5.33 o
  -7  18   8         50.83         61.23         6.59 o
  -6  18   8         14.86         23.67         4.43 o
  -5  18   8        319.70        279.31        17.12 o
  -4  18   8         44.75         47.32         4.36 o
  -3  18   8         25.97         20.60         2.64 o
  -2  18   8         72.55         81.54         3.98 o
  -1  18   8         47.45         52.50         2.68 o
   0  18   8          0.20          9.21         2.01 o
   1  18   8          0.01          0.15         1.21 o
   2  18   8          5.17          7.67         1.76 o
   3  18   8         11.25          9.09         3.80 o
   4  18   8         23.84         22.13         2.81 o
 -11  19   8         30.20         22.80         5.63 o
 -10  19   8        123.21        131.25        15.22 o
  -9  19   8        135.37        143.80        10.60 o
  -8  19   8          6.11          2.85         4.04 o
  -7  19   8        108.66        105.20         8.34 o
  -6  19   8        437.12        424.23        14.37 o
  -5  19   8         13.17         13.94         3.74 o
  -4  19   8        102.09        101.36         7.39 o
  -3  19   8          1.00          0.95         1.70 o
  -2  19   8         26.48         23.50         2.77 o
  -1  19   8        393.20        394.50         7.62 o
   0  19   8        372.60        364.63        10.16 o
   1  19   8         16.21         15.62         1.89 o
   2  19   8          0.16          1.30         1.45 o
   3  19   8         10.60          8.39         2.15 o
   4  19   8        227.94        212.57        13.51 o
 -11  20   8          1.25         -0.76         6.85 o
 -10  20   8         50.66         46.03        10.27 o
  -9  20   8         11.29         18.40         5.09 o
  -8  20   8        191.44        201.48        10.49 o
  -7  20   8        148.31        163.28        22.64 o
  -6  20   8          2.85          7.69         3.56 o
  -5  20   8        105.61        117.90         9.89 o
  -4  20   8          0.06          3.99         2.96 o
  -3  20   8         16.87         15.68         4.23 o
  -2  20   8          4.38          2.30         1.80 o
  -1  20   8          2.71          7.29         2.20 o
   0  20   8         23.27         33.24         2.66 o
   1  20   8          9.31          7.94         1.79 o
   2  20   8        122.03        117.67         4.38 o
   3  20   8          3.03          3.02         2.00 o
   4  20   8         32.30         35.78         3.99 o
 -10  21   8         51.78         52.12        11.03 o
  -9  21   8         46.02         48.06         6.99 o
  -8  21   8         50.62         75.50         7.63 o
  -7  21   8        111.46        109.52        10.46 o
  -6  21   8        154.27        151.85         9.13 o
  -5  21   8          1.60          1.71         2.96 o
  -4  21   8         26.83         39.62         5.33 o
  -3  21   8         84.30         78.12         5.16 o
  -2  21   8         17.72         18.97         2.68 o
  -1  21   8         58.04         69.96         4.38 o
   0  21   8        221.82        221.56         6.69 o
   1  21   8          4.35          4.89         1.55 o
   2  21   8          4.46          7.85         2.57 o
   3  21   8          0.26          2.21         2.00 o
   4  21   8        103.11         95.42         4.97 o
 -10  22   8         71.54         61.25        11.41 o
  -9  22   8         36.54         39.95         9.13 o
  -8  22   8        347.78        369.15        43.37 o
  -7  22   8         54.95         65.04         7.23 o
  -6  22   8          1.98          2.40         4.18 o
  -5  22   8          6.86          7.78         3.80 o
  -4  22   8         82.34         69.37         6.39 o
  -3  22   8         17.57         16.43         2.92 o
  -2  22   8        252.22        253.24         9.74 o
  -1  22   8          2.65          4.78         2.81 o
   0  22   8          7.11          8.83         2.29 o
   1  22   8        222.47        210.06         8.79 o
   2  22   8        306.65        310.48         6.81 o
   3  22   8         72.84         71.04         4.84 o
   4  22   8         12.46         10.59         3.23 o
 -10  23   8         14.44         11.03         7.61 o
  -9  23   8          0.01          4.95         6.09 o
  -8  23   8          0.79         17.43         5.03 o
  -7  23   8         46.99         65.59         7.20 o
  -6  23   8         39.95         40.56         5.90 o
  -5  23   8          3.73         -0.03         3.02 o
  -4  23   8          2.80          7.81         3.29 o
  -3  23   8         76.98         69.63         6.17 o
  -2  23   8          7.63         18.56         3.74 o
  -1  23   8          2.99          1.26         2.66 o
   0  23   8         53.38         52.68         3.88 o
   1  23   8          0.92          6.16         2.81 o
   2  23   8          2.04         12.12         2.03 o
   3  23   8          0.74          6.51         7.04 o
   4  23   8          7.45          3.80         3.42 o
  -9  24   8          2.82          0.76         5.33 o
  -8  24   8        245.14        234.68        14.27 o
  -7  24   8          1.31         -3.50         3.50 o
  -6  24   8          1.16         -3.08         3.08 o
  -5  24   8         64.52         76.57         7.03 o
  -4  24   8         63.76         61.16         6.19 o
  -3  24   8          7.03         10.62         3.47 o
  -2  24   8        319.00        308.99        11.14 o
  -1  24   8          8.58          9.16         3.08 o
   0  24   8          0.87         -1.01         2.03 o
   1  24   8        180.99        184.64        12.93 o
   2  24   8        243.20        259.68         9.31 o
   3  24   8         44.87         40.47         4.57 o
   4  24   8          3.50          4.95         3.80 o
  -9  25   8          5.21          4.57         5.71 o
  -8  25   8          3.11         13.49         5.20 o
  -7  25   8          4.46          2.47         3.74 o
  -6  25   8          2.45          4.06         3.74 o
  -5  25   8         12.26          9.02         6.09 o
  -4  25   8          8.92          5.90         3.23 o
  -3  25   8         25.75         30.63         4.66 o
  -2  25   8         21.09         32.48         7.42 o
  -1  25   8         79.72         82.63         6.49 o
   0  25   8         24.60         29.59         6.66 o
   1  25   8         12.85         11.82         3.77 o
   2  25   8         22.42         37.91         4.48 o
   3  25   8         15.23         17.88         4.18 o
  -9  26   8          0.78          2.66         5.71 o
  -8  26   8        214.12        205.26        11.14 o
  -7  26   8          0.09         -1.17         7.23 o
  -6  26   8          5.57          0.41         3.45 o
  -5  26   8         36.69         41.09         5.78 o
  -4  26   8         80.83         86.29        20.92 o
  -3  26   8          6.68         14.28         4.37 o
  -2  26   8        242.70        247.38        23.02 o
  -1  26   8          9.54          9.70         3.23 o
   0  26   8          4.31          6.57         3.35 o
   1  26   8          8.86         11.64         2.52 o
   2  26   8        122.94        139.73         7.03 o
   3  26   8         11.28         19.02         4.57 o
  -9  27   8         24.01         28.53         8.75 o
  -8  27   8          1.89         14.27         5.11 o
  -7  27   8          3.20         -5.54         7.04 o
  -6  27   8         42.71         37.38         7.23 o
  -5  27   8         21.53         25.36         6.09 o
  -4  27   8          0.31          1.57         4.37 o
  -3  27   8         60.28         71.93         6.71 o
  -2  27   8         95.04        112.35         9.13 o
  -1  27   8        131.95        143.99         7.79 o
   0  27   8        135.96        128.04        12.74 o
   1  27   8          0.25         -1.14         2.65 o
   2  27   8         45.09         40.70         6.09 o
   3  27   8         23.52         19.78         4.95 o
  -9  28   8          0.08          5.33         6.85 o
  -8  28   8         47.54         46.43        12.55 o
  -7  28   8          4.61          1.18         4.38 o
  -6  28   8          3.85          1.00         3.84 o
  -5  28   8         34.98         43.41         6.17 o
  -4  28   8        137.37        145.07         8.96 o
  -3  28   8          0.09          4.20         3.29 o
  -2  28   8        123.69        130.67         9.32 o
  -1  28   8         32.84         22.25         4.28 o
   0  28   8          5.18          9.60         3.29 o
   1  28   8         12.67         11.79         3.56 o
   2  28   8         28.21         25.87         6.47 o
  -8  29   8          7.36          5.72         5.03 o
  -7  29   8          1.76          3.23         5.52 o
  -6  29   8        126.75        131.74        10.02 o
  -5  29   8          4.33          9.68         8.56 o
  -4  29   8         43.94         59.21         8.18 o
  -3  29   8         28.26         34.47         6.28 o
  -2  29   8         51.56         57.49        10.65 o
  -1  29   8         41.49         48.62         5.57 o
   0  29   8         98.39         94.76         7.20 o
   1  29   8          0.09          2.51         3.42 o
   2  29   8         15.27         19.02         6.09 o
  -8  30   8          0.00          2.77         4.57 o
  -7  30   8         79.10         73.41        16.74 o
  -6  30   8          0.04          6.09         4.55 o
  -5  30   8        144.71        141.36        10.18 o
  -4  30   8         17.14         13.97         4.28 o
  -3  30   8          4.54          5.14         4.95 o
  -2  30   8         44.79         35.91         5.36 o
  -1  30   8         49.33         49.77         7.23 o
   0  30   8          0.07         -1.01         3.02 o
   1  30   8         37.10         34.33         5.33 o
   2  30   8          0.09          6.85         4.95 o
  -8  31   8         23.29         28.15         8.37 o
  -7  31   8          0.05          4.98         4.43 o
  -6  31   8        270.12        249.52        22.26 o
  -5  31   8          0.66          8.44         4.11 o
  -4  31   8         66.84         68.08         6.98 o
  -3  31   8          0.69          6.48         3.62 o
  -2  31   8         16.81         10.41         9.70 o
  -1  31   8          2.02          4.00         3.29 o
   0  31   8         21.14         18.81         4.28 o
   1  31   8          1.53          5.50         5.14 o
   2  31   8          0.07          5.71         5.33 o
  -7  32   8         43.33         51.29         7.63 o
  -6  32   8          0.95         14.25         4.97 o
  -5  32   8        105.28        121.60         9.52 o
  -4  32   8          5.90          6.00         4.11 o
  -3  32   8          3.34          9.59         3.89 o
  -2  32   8          3.93         12.30         4.01 o
  -1  32   8         63.52         69.37         6.82 o
   0  32   8          0.46         -2.12         4.95 o
   1  32   8         20.71         20.53         4.55 o
  -7  33   8         18.64          7.50         4.97 o
  -6  33   8        120.92        131.11        10.56 o
  -5  33   8          9.66         13.80         9.51 o
  -4  33   8         50.17         42.73         9.13 o
  -3  33   8         41.41         50.24        10.08 o
  -2  33   8         13.01         11.57         4.01 o
  -1  33   8         19.15         21.90         4.66 o
   0  33   8         14.62          8.85         4.01 o
   1  33   8          0.11         -2.07         4.57 o
  -6  34   8          0.17          2.91         4.48 o
  -5  34   8         41.32         35.27         9.32 o
  -4  34   8         29.04         25.15         5.36 o
  -3  34   8          6.73          8.80         4.01 o
  -2  34   8         55.93         53.76         6.28 o
  -1  34   8         45.36         45.52         5.90 o
   0  34   8          2.36          1.49         3.74 o
  -5  35   8         28.22         28.38         5.94 o
  -4  35   8         11.54         20.54        11.03 o
  -3  35   8         61.48         48.79         6.49 o
  -2  35   8          4.04          4.97         3.84 o
  -1  35   8          1.65          6.97         3.89 o
  -4  36   8         44.77         44.08         7.42 o
  -3  36   8          0.12          7.50         4.16 o
  -2  36   8         39.05         42.70         6.12 o
 -12   1   9        125.11        137.29        10.21 o
 -10   1   9          2.36         -0.19         3.77 o
  -9   1   9         94.22         98.27        14.27 o
  -8   1   9         15.30         13.94         5.71 o
  -7   1   9        644.38        592.53        17.75 o
  -6   1   9          0.06         -0.92         2.54 o
  -5   1   9         45.40         45.52         3.88 o
  -4   1   9         12.11          8.13         1.99 o
  -3   1   9       1548.85       1533.21        18.45 o
  -2   1   9          7.13          3.43         1.11 o
  -1   1   9        218.47        197.35         4.38 o
   0   1   9          8.13          4.83         1.23 o
   1   1   9          5.68          8.40         1.61 o
   2   1   9         82.34         74.68         2.23 o
 -12   2   9          3.73         18.41         4.97 o
 -10   2   9         11.99         12.77         6.09 o
  -9   2   9          0.69          4.78         5.52 o
  -8   2   9         21.06         18.45         4.57 o
  -7   2   9         96.73        113.56        15.79 o
  -6   2   9          1.78         -4.21         4.76 o
  -5   2   9        121.22        109.73         5.55 o
  -4   2   9         59.60         61.70         3.94 o
  -3   2   9          0.01          3.91         5.44 o
  -2   2   9         10.19         10.01         1.41 o
  -1   2   9        104.16        109.53         3.26 o
   0   2   9         42.72         43.56         2.31 o
   1   2   9        193.61        182.25         6.28 o
   2   2   9         32.56         33.58         1.71 o
   3   2   9         23.04         20.43         1.73 o
 -12   3   9         70.41         70.44         7.93 o
 -10   3   9          0.83         -0.48         4.37 o
  -9   3   9        102.63        104.26         8.88 o
  -8   3   9         24.24         15.97         4.57 o
  -7   3   9        473.03        452.83        31.20 o
  -6   3   9          0.23          0.49         2.66 o
  -5   3   9         14.09         14.64         2.83 o
  -4   3   9          0.43          0.65         1.66 o
  -3   3   9        339.19        328.73         6.69 o
  -2   3   9         32.81         27.86         1.89 o
  -1   3   9          0.61         -1.29         1.29 o
   0   3   9          9.14         11.55         2.00 o
   1   3   9         36.88         31.69         5.90 o
   2   3   9         45.24         39.72         1.80 o
   3   3   9        145.33        139.43         4.04 o
 -12   4   9         13.38         11.55         4.70 o
 -10   4   9          6.99          2.85         4.04 o
  -9   4   9         75.21         79.23         7.79 o
  -8   4   9          6.09          1.46         3.47 o
  -7   4   9        299.96        302.32        12.10 o
  -6   4   9          9.42         13.26         3.62 o
  -5   4   9        936.27        926.22        16.79 o
  -4   4   9        153.61        145.36         7.58 o
  -3   4   9         43.38         33.31         2.61 o
  -2   4   9          0.01         -0.50         0.96 o
  -1   4   9        416.93        409.50         7.93 o
   0   4   9         78.28         90.74         4.04 o
   1   4   9        186.05        187.49         5.51 o
   2   4   9         22.66         22.50         1.67 o
   3   4   9          0.74          0.95         1.35 o
 -12   5   9          5.91          4.60         4.38 o
 -10   5   9         43.41         37.54         7.04 o
  -9   5   9         10.77         20.92         4.97 o
  -8   5   9         49.74         45.53         5.90 o
  -7   5   9        185.02        172.44        21.68 o
  -6   5   9          3.51          1.22         3.04 o
  -5   5   9         81.92        116.32        15.51 o
  -4   5   9          7.43          7.91         2.03 o
  -3   5   9         40.89         39.67         2.78 o
  -2   5   9          0.45          0.90         1.02 o
  -1   5   9         33.23         31.70         2.45 o
   0   5   9          9.59          7.23         1.88 o
   1   5   9        100.59         99.79         5.52 o
   2   5   9          1.95         -0.03         1.35 o
   3   5   9         19.97         21.50         1.88 o
   4   5   9         31.11         28.91         2.66 o
 -12   6   9         19.99         13.80         6.28 o
 -10   6   9          2.83          7.23         4.57 o
  -9   6   9         81.28         73.64        14.84 o
  -8   6   9          1.01         -3.61         3.61 o
  -7   6   9        501.23        498.98        16.00 o
  -6   6   9         20.87         17.61         4.01 o
  -5   6   9       1654.89       1544.93        24.93 o
  -4   6   9         15.13         17.88         2.75 o
  -3   6   9         99.54         88.66         3.30 o
  -2   6   9          0.34         -0.12         1.02 o
  -1   6   9        540.40        526.82         7.63 o
   0   6   9         75.56         72.20         3.62 o
   1   6   9        168.14        156.69         9.51 o
   2   6   9        105.24        111.52         3.14 o
   3   6   9         33.52         36.52         3.42 o
   4   6   9        124.19        123.46         3.77 o
 -12   7   9          7.85          3.42         6.09 o
 -10   7   9        100.83        106.38        11.41 o
  -9   7   9         67.21         77.32         7.79 o
  -8   7   9         30.11         27.18         5.09 o
  -7   7   9         27.07         35.92         7.61 o
  -6   7   9         18.86         18.55         4.01 o
  -5   7   9        169.06        201.41         8.51 o
  -4   7   9         91.18         85.91         4.60 o
  -3   7   9        105.82        103.14         3.39 o
  -2   7   9         65.28         51.66         2.48 o
  -1   7   9         47.02         48.50         2.95 o
   0   7   9         20.13         21.48         3.42 o
   1   7   9         28.45         29.50         2.54 o
   2   7   9         11.49         11.75         1.45 o
   3   7   9          9.33          9.14         1.23 o
   4   7   9          4.13          2.85         1.71 o
 -10   8   9          8.36          9.67         4.55 o
  -9   8   9         49.46         58.55         7.12 o
  -8   8   9         42.39         39.73         7.99 o
  -7   8   9        272.71        262.72        11.02 o
  -6   8   9          0.15          3.90         2.65 o
  -5   8   9        770.06        785.52        17.02 o
  -4   8   9          9.59          5.81         1.89 o
  -3   8   9         68.18         68.54         3.10 o
  -2   8   9         20.29         17.62         1.64 o
  -1   8   9        643.82        633.38         8.81 o
   0   8   9         71.32         81.28        11.22 o
   1   8   9        193.89        205.59         6.05 o
   2   8   9        105.99        107.01         3.28 o
   3   8   9          6.35          8.46         1.19 o
   4   8   9         30.61         25.11         3.04 o
 -10   9   9         52.09         56.57         8.18 o
  -9   9   9        225.68        199.05        13.12 o
  -8   9   9          1.29          5.36         3.47 o
  -7   9   9        486.40        497.66        15.86 o
  -6   9   9          3.86          6.28         2.96 o
  -5   9   9        310.54        301.09         9.46 o
  -4   9   9          0.61         -0.77         1.42 o
  -3   9   9        960.39        892.49        12.11 o
  -2   9   9         19.33         20.51         1.77 o
  -1   9   9        113.21        107.31         3.15 o
   0   9   9          1.30          0.07         1.46 o
   1   9   9         10.99         15.52         2.15 o
   2   9   9         50.91         50.16         2.92 o
   3   9   9         89.56         86.79         2.76 o
   4   9   9         29.07         24.73         3.04 o
 -10  10   9          0.25         -0.05         3.89 o
  -9  10   9         37.98         39.65         6.17 o
  -8  10   9        274.85        279.66        12.24 o
  -7  10   9          0.52         21.83         4.55 o
  -6  10   9         11.94          9.28         3.35 o
  -5  10   9        106.85        100.54         7.65 o
  -4  10   9         46.27         40.97         3.36 o
  -3  10   9         18.78         35.07         2.76 o
  -2  10   9          0.18          2.30         1.22 o
  -1  10   9        330.68        327.43         6.17 o
   0  10   9         93.94         90.78         4.37 o
   1  10   9         89.36         86.42         4.01 o
   2  10   9         96.66        100.63         4.01 o
   3  10   9         23.89         25.16         1.87 o
   4  10   9          2.02          4.18         2.28 o
 -10  11   9          0.56         -2.96         3.62 o
  -9  11   9        278.28        273.39        12.51 o
  -8  11   9         36.92         57.19         6.71 o
  -7  11   9        663.26        651.43        19.10 o
  -6  11   9          8.16          6.55         3.08 o
  -5  11   9         38.57         29.41         4.57 o
  -4  11   9          1.40          2.34         1.80 o
  -3  11   9        704.42        680.36        11.18 o
  -2  11   9        139.81        145.42         4.10 o
  -1  11   9         54.61         53.25         2.96 o
   0  11   9         18.14         18.07         2.42 o
   1  11   9        157.22        146.81         5.90 o
   2  11   9        114.12        117.81         4.55 o
   3  11   9        294.57        293.81         7.25 o
   4  11   9         79.79         81.19         2.59 o
 -10  12   9          6.55          6.85         4.43 o
  -9  12   9          1.00          3.53         3.84 o
  -8  12   9        166.86        180.18        10.09 o
  -7  12   9         89.72        100.62         8.07 o
  -6  12   9          1.28          2.37         3.08 o
  -5  12   9          4.01          6.74         3.23 o
  -4  12   9        112.12        107.74         4.97 o
  -3  12   9         34.73         37.87         2.76 o
  -2  12   9          8.54          9.48         1.50 o
  -1  12   9          5.23          5.29         1.64 o
   0  12   9         43.16         41.06         3.35 o
   1  12   9          4.84          4.76         1.88 o
   2  12   9         43.44         47.53         3.35 o
   3  12   9         24.09         29.66         2.65 o
   4  12   9         19.40         19.21         1.65 o
 -10  13   9          6.64          7.83         9.13 o
  -9  13   9        277.99        276.78        12.61 o
  -8  13   9        128.66        149.70         9.41 o
  -7  13   9        558.30        548.91        32.91 o
  -6  13   9         22.90         21.98         4.28 o
  -5  13   9         24.11         22.91         4.04 o
  -4  13   9          0.24          1.02         1.73 o
  -3  13   9         92.23        101.37         4.73 o
  -2  13   9        110.33        112.19         3.52 o
  -1  13   9         23.46         18.84         2.25 o
   0  13   9         13.08         14.92         2.28 o
   1  13   9        252.96        249.01        13.51 o
   2  13   9         79.18         87.08         4.16 o
   3  13   9        372.71        387.07         9.25 o
   4  13   9         76.87         74.31         3.47 o
 -10  14   9          5.08          4.99         4.55 o
  -9  14   9         55.94         76.87        12.17 o
  -8  14   9         82.41         83.72         7.93 o
  -7  14   9        151.81        166.36         9.40 o
  -6  14   9          0.15          2.91         3.08 o
  -5  14   9        158.07        152.57         8.06 o
  -4  14   9          8.66         10.71         2.27 o
  -3  14   9          5.53          7.96         2.14 o
  -2  14   9          7.13          7.69         1.68 o
  -1  14   9         38.56         38.69         2.60 o
   0  14   9         22.22         19.96         2.26 o
   1  14   9         74.86         85.71         4.30 o
   2  14   9         38.66         40.91         3.35 o
   3  14   9          0.81          3.91         2.00 o
   4  14   9        109.50         98.53         6.47 o
 -10  15   9          8.89          6.85         4.84 o
  -9  15   9        132.78        144.54        10.75 o
  -8  15   9         32.61         29.28         5.47 o
  -7  15   9        218.95        234.77        10.75 o
  -6  15   9         96.56        101.71         7.79 o
  -5  15   9         34.81         48.12         5.51 o
  -4  15   9          2.86          3.04         2.17 o
  -3  15   9         69.01         73.95         4.34 o
  -2  15   9        226.81        220.90         6.64 o
  -1  15   9         29.83         26.08         2.39 o
   0  15   9          1.87          1.81         2.31 o
   1  15   9        103.69        112.16         4.97 o
   2  15   9         19.97         17.47         2.54 o
   3  15   9        113.14        117.72         4.82 o
 -10  16   9         35.07         27.28         6.05 o
  -9  16   9         46.17         42.06        11.41 o
  -8  16   9         31.07         17.30         4.93 o
  -7  16   9        196.90        180.20         9.52 o
  -6  16   9          0.12          4.69         6.09 o
  -5  16   9        241.62        237.46        10.21 o
  -4  16   9          5.26          5.74         2.26 o
  -3  16   9        297.32        281.19         7.61 o
  -2  16   9          7.99         10.02         2.54 o
  -1  16   9         20.02         22.77         2.24 o
   0  16   9         61.05         56.14         3.61 o
   1  16   9        153.06        148.16         5.78 o
   2  16   9         35.45         27.02         2.96 o
   3  16   9         13.92         13.36         2.42 o
 -10  17   9         24.08         34.24         8.75 o
  -9  17   9          0.35          4.41         4.28 o
  -8  17   9          2.23          1.14         3.77 o
  -7  17   9         18.50         25.04         6.66 o
  -6  17   9         67.15         80.13         8.56 o
  -5  17   9         19.36         25.83         4.55 o
  -4  17   9          6.18          6.36         2.36 o
  -3  17   9         18.07         22.58         2.80 o
  -2  17   9         14.40         11.73         2.45 o
  -1  17   9         13.42         12.73         2.08 o
   0  17   9          3.09          5.83         1.91 o
   1  17   9         18.28         23.21         2.96 o
   2  17   9          6.94          6.52         2.09 o
   3  17   9          3.11          4.24         2.00 o
 -10  18   9          7.57         11.79         6.85 o
  -9  18   9         53.99         58.77         7.39 o
  -8  18   9          0.53         -1.97         3.62 o
  -7  18   9         83.92         86.52         7.90 o
  -6  18   9         30.34         27.91         6.47 o
  -5  18   9         83.02         85.61         9.51 o
  -4  18   9          4.93          5.36         2.40 o
  -3  18   9        158.06        170.69        13.24 o
  -2  18   9         49.28         52.68         4.00 o
  -1  18   9         63.05         64.80         4.22 o
   0  18   9        136.84        132.57         5.34 o
   1  18   9        198.64        211.06        10.08 o
   2  18   9          4.68          4.29         2.00 o
   3  18   9         15.08         14.25         2.54 o
 -10  19   9         17.34          7.61         6.85 o
  -9  19   9         31.95         36.68         8.94 o
  -8  19   9          0.64          0.69         3.62 o
  -7  19   9         16.45         19.20         4.82 o
  -6  19   9         34.94         30.59        12.17 o
  -5  19   9          1.98          4.17         3.08 o
  -4  19   9          5.80          6.09         3.23 o
  -3  19   9         21.08         24.63         4.55 o
  -2  19   9          0.77          5.38         2.81 o
  -1  19   9         17.52         18.00         6.40 o
   0  19   9         99.57        102.39         4.79 o
   1  19   9          3.84          7.80         2.47 o
   2  19   9         49.00         57.74         4.30 o
   3  19   9         10.48          9.96         1.95 o
 -10  20   9          0.84         -2.28         6.09 o
  -9  20   9        191.19        176.01        11.06 o
  -8  20   9         14.21         17.85         4.97 o
  -7  20   9          1.73          0.57         3.77 o
  -6  20   9         89.04         95.49         8.02 o
  -5  20   9          9.50          5.88         8.75 o
  -4  20   9         18.86         16.67         3.89 o
  -3  20   9         19.13         15.61         3.89 o
  -2  20   9         45.99         55.81         5.47 o
  -1  20   9        172.04        172.94         7.14 o
   0  20   9        154.36        150.05         7.94 o
   1  20   9        102.91        110.25         6.66 o
   2  20   9         30.54         25.63         4.95 o
   3  20   9         18.43         18.51         3.38 o
 -10  21   9         17.95         15.60         7.61 o
  -9  21   9         28.83         43.96         6.86 o
  -8  21   9          5.64          2.50         4.16 o
  -7  21   9         80.02         78.69         8.56 o
  -6  21   9          5.13          5.24         3.74 o
  -5  21   9          0.14         -2.42         2.42 o
  -4  21   9         12.52          8.75         6.47 o
  -3  21   9         46.40         39.44         4.97 o
  -2  21   9          0.03          3.10         2.81 o
  -1  21   9         87.32         91.70         5.12 o
   0  21   9        115.53        133.99        10.84 o
   1  21   9          0.70          0.43         2.27 o
   2  21   9         38.82         46.21         4.01 o
   3  21   9         39.48         37.87         3.89 o
 -10  22   9          0.56         -3.80         5.71 o
  -9  22   9        100.56        120.00        10.21 o
  -8  22   9         15.22         15.86         5.20 o
  -7  22   9          0.49          4.63         4.11 o
  -6  22   9         22.94         19.40         4.66 o
  -5  22   9         19.01         18.15         7.80 o
  -4  22   9          4.04          1.31         4.95 o
  -3  22   9         26.32         23.87         4.43 o
  -2  22   9          5.46          5.90         3.02 o
  -1  22   9         45.69         50.28         5.52 o
   0  22   9         35.25         33.34         4.95 o
   1  22   9         23.24         24.03         3.56 o
   2  22   9         51.42         52.47         4.43 o
   3  22   9         29.36         24.72         3.50 o
  -9  23   9        104.35         92.94         9.25 o
  -8  23   9          8.43          7.82         4.43 o
  -7  23   9        119.34        109.43         9.01 o
  -6  23   9          3.41         -1.02         4.18 o
  -5  23   9          0.33         -0.46         3.08 o
  -4  23   9          6.49          6.85         3.50 o
  -3  23   9        107.92        111.29        10.08 o
  -2  23   9         52.49         55.81         9.32 o
  -1  23   9         49.77         57.79         5.63 o
   0  23   9         25.94         31.34         4.20 o
   1  23   9         10.86          5.46         2.92 o
   2  23   9         10.52         21.84         3.35 o
  -9  24   9          1.33          4.45         4.82 o
  -8  24   9          8.03          5.26         4.57 o
  -7  24   9          0.20         10.71         6.28 o
  -6  24   9         28.16         26.10         8.56 o
  -5  24   9          1.77         -0.98         3.80 o
  -4  24   9         39.20         38.65         5.38 o
  -3  24   9          1.82          4.60         3.99 o
  -2  24   9         61.74         73.20         6.44 o
  -1  24   9          0.01          2.65         5.33 o
   0  24   9          9.09          7.87         2.37 o
   1  24   9          1.13         -0.38         3.80 o
   2  24   9         27.03         25.11         4.95 o
  -9  25   9         80.93         71.71         8.47 o
  -8  25   9          2.60          7.05         4.82 o
  -7  25   9        187.35        198.69        12.17 o
  -6  25   9         34.22         31.83         5.51 o
  -5  25   9          9.25          6.64         3.89 o
  -4  25   9          5.45          4.55         3.35 o
  -3  25   9        150.46        143.47         8.29 o
  -2  25   9         66.21         79.92         7.42 o
  -1  25   9         60.45         72.28         6.44 o
   0  25   9          0.97          3.98         2.92 o
   1  25   9         31.57         25.37         4.01 o
   2  25   9          2.39         -0.38         3.42 o
  -9  26   9          1.59          2.75         4.66 o
  -8  26   9         24.86         24.41         7.61 o
  -7  26   9          6.66         11.79         4.84 o
  -6  26   9         50.92         59.12         6.93 o
  -5  26   9         28.70         29.35         9.89 o
  -4  26   9          6.68          4.83         3.62 o
  -3  26   9         29.16         39.01         5.36 o
  -2  26   9         66.33         64.88        10.65 o
  -1  26   9          2.28         -2.49         2.92 o
   0  26   9          8.64          6.69         3.19 o
   1  26   9          6.24          6.61         4.76 o
  -8  27   9          1.42         -4.16         4.16 o
  -7  27   9         80.78         59.07         7.53 o
  -6  27   9         65.62         72.26        14.46 o
  -5  27   9          6.69          7.11         4.11 o
  -4  27   9         16.94         15.17         7.80 o
  -3  27   9         87.95         91.56         7.61 o
  -2  27   9         70.93         71.70         6.85 o
  -1  27   9         24.97         25.03         4.55 o
   0  27   9         12.41         14.05         3.84 o
   1  27   9         32.53         39.56         7.99 o
  -8  28   9          1.85          5.37         4.66 o
  -7  28   9         40.09         43.71         6.76 o
  -6  28   9          1.71          6.04         4.28 o
  -5  28   9         47.34         59.52         7.09 o
  -4  28   9          3.85         -0.19         3.23 o
  -3  28   9         32.47         30.12         4.97 o
  -2  28   9         30.81         31.71         6.66 o
  -1  28   9         21.25         18.81         7.42 o
   0  28   9         32.22         26.30         4.55 o
   1  28   9         21.46         19.78         6.47 o
  -8  29   9          6.39          0.78         4.43 o
  -7  29   9         14.68         13.81         5.20 o
  -6  29   9          5.36         -0.51         4.01 o
  -5  29   9          9.35         12.55         6.47 o
  -4  29   9         13.03          8.55         4.11 o
  -3  29   9          4.73          4.37         3.62 o
  -2  29   9         46.62         48.16         6.01 o
  -1  29   9          1.58         10.90         3.74 o
   0  29   9         43.54         41.66         5.51 o
   1  29   9         26.68         26.63         7.23 o
  -7  30   9         14.99         15.41         5.36 o
  -6  30   9          0.64         -0.59         3.73 o
  -5  30   9         63.81         57.17         6.98 o
  -4  30   9          2.52          2.45         3.56 o
  -3  30   9          8.08          7.65         3.74 o
  -2  30   9          0.29          3.37         3.47 o
  -1  30   9         76.20         82.89         7.36 o
   0  30   9         41.78         49.88         6.05 o
  -7  31   9          9.94         19.23         6.85 o
  -6  31   9          1.90         -3.45         3.84 o
  -5  31   9          8.97         13.14         4.82 o
  -4  31   9         13.67         13.12         4.30 o
  -3  31   9          8.26          7.84         3.89 o
  -2  31   9          9.63         10.12         4.16 o
  -1  31   9         24.53         29.17         5.03 o
   0  31   9         77.17         77.99         7.09 o
  -6  32   9         10.19          4.37         4.66 o
  -5  32   9         53.90         44.70         6.66 o
  -4  32   9         11.32          8.33         4.38 o
  -3  32   9          1.96          3.23         3.77 o
  -2  32   9          9.36         11.98         4.30 o
  -1  32   9         49.78         55.58         6.44 o
  -5  33   9          0.97         -3.74         3.74 o
  -4  33   9         25.65         28.83         5.47 o
  -3  33   9         22.78         16.15         4.75 o
  -2  33   9          3.11         -2.60         3.29 o
 -11   0  10          5.28          0.00         6.47 o
 -10   0  10          9.40          1.90         6.09 o
  -9   0  10         56.53         44.89         9.13 o
  -8   0  10        188.40        235.11        15.98 o
  -7   0  10         55.67         52.50         8.75 o
  -6   0  10         62.76         56.68         8.37 o
  -5   0  10         57.82         63.07         6.17 o
  -4   0  10        153.83        124.53         7.25 o
  -3   0  10         27.22         28.60         6.85 o
  -2   0  10        523.85        554.59        13.96 o
  -1   0  10        258.05        276.57        11.79 o
   0   0  10         11.85          9.89         3.04 o
   1   0  10         63.95         70.76         4.95 o
   2   0  10        119.68        116.41         5.71 o
 -11   1  10          0.13         -4.16         4.16 o
 -10   1  10         24.90         14.08         5.38 o
  -9   1  10          0.21         -2.54         3.56 o
  -8   1  10         10.88         21.74         6.47 o
  -7   1  10          0.12          1.84         3.35 o
  -6   1  10         60.56         64.74         6.32 o
  -5   1  10          4.06          2.51         2.42 o
  -4   1  10         15.93         14.53         2.56 o
  -3   1  10         11.22          8.75         1.89 o
  -2   1  10         32.60         40.28         4.56 o
  -1   1  10          8.93         12.20         2.69 o
   0   1  10         13.04          5.86         2.00 o
   1   1  10         27.20         27.27         2.69 o
   2   1  10          2.30          1.39         1.32 o
 -11   2  10          0.99         -4.11         4.11 o
 -10   2  10          5.59          6.30         4.97 o
  -9   2  10         59.51         52.47         6.98 o
  -8   2  10        151.72        133.89         9.55 o
  -7   2  10          1.10         -0.95         2.96 o
  -6   2  10         65.26         61.77         6.32 o
  -5   2  10         31.42         31.41         6.10 o
  -4   2  10        124.21        117.72         4.98 o
  -3   2  10         60.56         60.69         4.83 o
  -2   2  10        503.88        505.17         9.25 o
  -1   2  10        221.73        222.04         7.26 o
   0   2  10         13.82         14.87         2.85 o
   1   2  10         34.28         36.38         3.61 o
   2   2  10         64.50         71.28         3.19 o
   3   2  10         37.42         35.38         3.04 o
 -11   3  10          2.49         -0.44         4.43 o
 -10   3  10        137.99        141.92        12.74 o
  -9   3  10         17.39         18.07         9.13 o
  -8   3  10         58.58         59.57         9.70 o
  -7   3  10          0.11         -2.96         2.96 o
  -6   3  10        226.39        237.25        10.49 o
  -5   3  10          5.86          6.80         2.18 o
  -4   3  10        111.66        106.44         5.28 o
  -3   3  10         40.84         40.20         2.96 o
  -2   3  10         72.46         77.67         3.88 o
  -1   3  10         17.03         19.60         4.76 o
   0   3  10        110.58        100.72         5.33 o
   1   3  10        113.11        116.63        12.17 o
   2   3  10         52.67         50.96         2.46 o
   3   3  10          3.53          3.47         1.33 o
 -11   4  10          0.00         -0.70         4.70 o
 -10   4  10          0.23          4.31         4.75 o
  -9   4  10         84.57         80.73         8.20 o
  -8   4  10         20.92         34.36         5.65 o
  -7   4  10          0.99         -1.12         3.08 o
  -6   4  10         81.69         88.52         7.26 o
  -5   4  10         23.55         19.95         3.69 o
  -4   4  10          0.16          0.67         1.94 o
  -3   4  10         42.32         41.30         3.00 o
  -2   4  10        214.22        209.94         5.59 o
  -1   4  10          5.22          3.42         2.85 o
   0   4  10          5.69          7.04         2.15 o
   1   4  10          0.09          2.37         1.73 o
   2   4  10         17.49         15.91         2.94 o
   3   4  10         14.34          8.56         1.61 o
 -11   5  10         14.58          6.56        11.03 o
 -10   5  10        190.66        200.61        11.29 o
  -9   5  10         54.18         55.94         7.12 o
  -8   5  10         64.81         67.79         7.42 o
  -7   5  10          0.62          2.92         3.35 o
  -6   5  10        178.05        185.47         9.28 o
  -5   5  10         17.63         15.75         2.65 o
  -4   5  10        134.59        123.54         6.10 o
  -3   5  10        104.64         99.46         5.28 o
  -2   5  10         92.26        105.63         4.16 o
  -1   5  10         26.39         32.33         3.99 o
   0   5  10        286.33        296.06         8.34 o
   1   5  10        117.13        115.49         4.43 o
   2   5  10        218.13        222.93        11.98 o
   3   5  10          6.83          2.66         1.90 o
 -11   6  10          2.68         -1.08         4.43 o
 -10   6  10         29.28         46.93         6.98 o
  -9   6  10         62.27         55.64         6.98 o
  -8   6  10          6.44          8.95         4.16 o
  -7   6  10         11.50          7.47         3.80 o
  -6   6  10         78.86         70.84         6.71 o
  -5   6  10          0.23          0.68         2.34 o
  -4   6  10        139.64        134.18         5.60 o
  -3   6  10          3.59          3.30         1.71 o
  -2   6  10          1.85         -1.92         2.25 o
  -1   6  10        128.01        137.42        15.41 o
   0   6  10         22.18         18.80         2.81 o
   1   6  10          2.02          2.22         1.73 o
   2   6  10          3.07          2.77         4.57 o
   3   6  10          0.86          1.52         1.90 o
 -11   7  10         28.83         36.32         6.98 o
 -10   7  10        177.11        196.18        11.02 o
  -9   7  10         25.23         19.14         5.52 o
  -8   7  10         64.52         54.08         6.71 o
  -7   7  10          3.70          4.77         3.47 o
  -6   7  10        106.53         90.92         7.53 o
  -5   7  10         80.25         79.57         5.56 o
  -4   7  10        140.17        147.37         5.60 o
  -3   7  10         37.21         37.91         2.93 o
  -2   7  10        163.71        165.68         4.82 o
  -1   7  10         89.55        106.55         9.32 o
   0   7  10        440.88        425.51        10.84 o
   1   7  10         88.62         89.44         4.01 o
   2   7  10        201.96        192.72         7.04 o
   3   7  10          6.47          4.95         2.28 o
 -11   8  10          5.86          1.58         4.76 o
 -10   8  10         31.59         43.78         6.98 o
  -9   8  10          6.37          3.42         4.04 o
  -8   8  10         25.26         27.04         5.09 o
  -7   8  10         23.82         40.55         7.80 o
  -6   8  10         27.41         26.76         5.90 o
  -5   8  10         22.71         25.86         3.58 o
  -4   8  10        108.49        103.41         6.26 o
  -3   8  10         55.04         57.83         4.01 o
  -2   8  10         81.79         81.57         3.86 o
  -1   8  10        206.37        219.32         7.26 o
   0   8  10         98.50         97.00         5.33 o
   1   8  10          0.11         -1.46         1.46 o
   2   8  10         23.83         21.42         2.27 o
   3   8  10          9.60          9.70         1.71 o
 -11   9  10         15.26         14.84         7.99 o
 -10   9  10         99.81        104.11         9.64 o
  -9   9  10         10.48          9.16         4.70 o
  -8   9  10         36.89         38.74         6.85 o
  -7   9  10         16.12         12.55         4.30 o
  -6   9  10         60.04         52.03        12.17 o
  -5   9  10         61.51         58.02         4.82 o
  -4   9  10        235.01        236.82        14.93 o
  -3   9  10          0.06          0.98         2.00 o
  -2   9  10         79.70         81.62         3.86 o
  -1   9  10         32.65         31.34         3.35 o
   0   9  10        259.96        245.88         7.52 o
   1   9  10          6.53          4.30         1.73 o
   2   9  10         44.42         47.00         3.19 o
   3   9  10         11.14         10.01         1.38 o
 -11  10  10          0.05         -4.18         5.71 o
 -10  10  10          0.78          2.85         4.30 o
  -9  10  10          0.22         -3.13         3.37 o
  -8  10  10        193.44        197.45        10.49 o
  -7  10  10         15.46          7.39         8.18 o
  -6  10  10          7.74          9.76         3.74 o
  -5  10  10         38.33         38.04         4.16 o
  -4  10  10          8.13         11.16         2.86 o
  -3  10  10         34.62         42.63         5.64 o
  -2  10  10         92.36        105.88         4.05 o
  -1  10  10        173.15        176.30         6.59 o
   0  10  10         21.71         26.50         3.08 o
   1  10  10          6.01          4.42         1.73 o
   2  10  10        143.55        148.22         5.20 o
   3  10  10         49.23         45.27         4.57 o
 -11  11  10          3.14          6.47         6.85 o
 -10  11  10         24.51         14.12         9.32 o
  -9  11  10          3.51          5.50         8.37 o
  -8  11  10          0.00         18.60         7.42 o
  -7  11  10         52.17         46.84         6.05 o
  -6  11  10         19.17         15.74         3.89 o
  -5  11  10         10.37         16.53         3.89 o
  -4  11  10        133.53        119.03         7.12 o
  -3  11  10          0.63          1.09         2.07 o
  -2  11  10         50.05         58.91         4.39 o
  -1  11  10          2.61          1.90         1.88 o
   0  11  10         75.03         76.67         4.70 o
   1  11  10          0.02         -1.26         1.73 o
   2  11  10          2.82         11.58         2.27 o
 -11  12  10          0.70         -4.18         6.09 o
 -10  12  10         14.39         12.69         4.97 o
  -9  12  10          3.25          4.09         4.43 o
  -8  12  10        437.59        445.08        16.00 o
  -7  12  10          1.80         10.89         3.84 o
  -6  12  10        141.62        141.15        11.60 o
  -5  12  10         30.17         25.31         4.43 o
  -4  12  10         19.03         21.30         4.11 o
  -3  12  10         26.95         22.75         6.85 o
  -2  12  10        238.23        240.92         8.15 o
  -1  12  10         30.84         33.83         2.98 o
   0  12  10          0.03          2.07         4.18 o
   1  12  10         14.55         10.63         4.37 o
   2  12  10        157.87        157.39         5.63 o
 -10  13  10          0.14         -2.99         3.73 o
  -9  13  10         37.41         37.54         7.42 o
  -8  13  10         10.52         38.25         6.01 o
  -7  13  10        102.66         95.29        11.98 o
  -6  13  10          1.69         11.54         6.09 o
  -5  13  10          1.42          0.57         2.96 o
  -4  13  10          3.77         14.71         3.62 o
  -3  13  10         21.50         16.83         3.80 o
  -2  13  10         45.37         59.39         3.51 o
  -1  13  10          3.55          3.23         2.11 o
   0  13  10          6.02          3.53         2.00 o
   1  13  10          0.26         -0.18         1.73 o
   2  13  10         55.08         65.33         4.16 o
 -10  14  10          3.31          7.72         7.99 o
  -9  14  10         38.38         49.12         7.09 o
  -8  14  10        266.29        252.73        16.55 o
  -7  14  10         12.30          6.65         3.89 o
  -6  14  10        119.47        111.19         8.33 o
  -5  14  10         18.59         23.91         6.85 o
  -4  14  10         80.51         66.84         6.19 o
  -3  14  10         33.64         36.06         4.66 o
  -2  14  10        413.81        382.00        10.95 o
  -1  14  10         21.46         18.15         2.81 o
   0  14  10          1.43          0.19         1.88 o
   1  14  10          0.60         -0.82         1.73 o
   2  14  10        124.46        129.26         5.36 o
 -10  15  10         52.69         56.96         7.53 o
  -9  15  10         70.51         73.29         8.17 o
  -8  15  10         40.20         56.05         7.09 o
  -7  15  10         50.02         43.61         6.66 o
  -6  15  10         49.23         46.30        13.32 o
  -5  15  10          8.94          4.86         3.08 o
  -4  15  10          8.20          9.32         3.50 o
  -3  15  10          0.41          1.52         2.81 o
  -2  15  10          3.36         15.74         4.87 o
  -1  15  10         29.50         33.85         3.24 o
   0  15  10         65.51         75.07         4.97 o
   1  15  10          8.65          5.71         2.15 o
   2  15  10        100.54        118.68         5.24 o
 -10  16  10         10.08         23.21         5.85 o
  -9  16  10         55.13         58.87         7.63 o
  -8  16  10         80.77         76.99         7.93 o
  -7  16  10          1.31          0.76         3.50 o
  -6  16  10         33.32         36.30         5.71 o
  -5  16  10          0.82          1.33         2.96 o
  -4  16  10         23.70         28.46         4.55 o
  -3  16  10          8.38          9.19         3.35 o
  -2  16  10        207.82        222.53         7.09 o
  -1  16  10         38.84         39.08         3.43 o
   0  16  10         16.55         14.24         2.69 o
   1  16  10         11.97         12.42         2.38 o
   2  16  10         77.23         76.34         4.55 o
 -10  17  10        188.72        201.40        12.40 o
  -9  17  10         55.17         50.03         7.26 o
  -8  17  10        114.84        129.12        10.09 o
  -7  17  10          1.76          1.93         3.47 o
  -6  17  10        120.34        128.74         9.28 o
  -5  17  10          6.59          7.66         3.62 o
  -4  17  10         74.36         91.41         7.25 o
  -3  17  10          4.86          1.71         3.23 o
  -2  17  10         82.80         89.79         6.72 o
  -1  17  10        106.26        102.25         4.81 o
   0  17  10        237.21        207.45         7.52 o
   1  17  10         19.59         25.41         5.71 o
   2  17  10         86.30         91.30         4.82 o
 -10  18  10         12.73         18.53         6.85 o
  -9  18  10          7.15         10.29         4.97 o
  -8  18  10          6.44         17.24         5.09 o
  -7  18  10         11.95          2.47         3.62 o
  -6  18  10         12.48         25.37         5.90 o
  -5  18  10         80.71         80.29         7.25 o
  -4  18  10          1.80         14.70         4.57 o
  -3  18  10          0.54         -0.69         2.81 o
  -2  18  10         15.49         25.69         4.16 o
  -1  18  10          3.35          5.55         2.82 o
   0  18  10          7.21         10.46         2.69 o
   1  18  10         10.76          9.31         4.57 o
   2  18  10          8.78         12.17         3.80 o
 -10  19  10        155.79        107.66        15.22 o
  -9  19  10         12.72          4.95         4.70 o
  -8  19  10         89.32         97.08        16.17 o
  -7  19  10          5.66          3.23         3.77 o
  -6  19  10        151.26        137.38         9.04 o
  -5  19  10          0.13          3.56         3.35 o
  -4  19  10        224.54        237.58        11.79 o
  -3  19  10          2.44          4.25         3.08 o
  -2  19  10         11.57         16.38         3.89 o
  -1  19  10         62.01         62.75         5.39 o
   0  19  10        177.79        177.39         9.51 o
   1  19  10         22.46         20.34         3.35 o
   2  19  10         16.96         17.12         4.57 o
  -9  20  10          1.03          1.99         4.43 o
  -8  20  10         51.98         52.65         7.12 o
  -7  20  10         12.97          0.13         4.76 o
  -6  20  10         11.79         25.01         7.61 o
  -5  20  10         52.08         50.00         6.05 o
  -4  20  10          0.66          9.60         3.56 o
  -3  20  10         13.83         17.49         4.04 o
  -2  20  10          6.12          8.46         3.80 o
  -1  20  10          0.35          2.39         2.81 o
   0  20  10          0.03          4.18         3.42 o
   1  20  10         12.67         11.53         3.80 o
  -9  21  10          1.24         -0.10         4.38 o
  -8  21  10         20.44         34.06         9.89 o
  -7  21  10         56.11         49.37         6.44 o
  -6  21  10        103.96         89.05        16.74 o
  -5  21  10         14.54         16.84         4.43 o
  -4  21  10        137.56        142.37         8.77 o
  -3  21  10          0.20         -1.52         2.92 o
  -2  21  10          0.89          5.31         3.35 o
  -1  21  10         25.79         21.55         3.93 o
   0  21  10         55.35         43.75         6.09 o
   1  21  10          9.37          8.33         2.81 o
  -9  22  10          0.02         -0.51         4.55 o
  -8  22  10        182.75        184.54        19.97 o
  -7  22  10          1.66          7.41         4.01 o
  -6  22  10         48.29         49.39         6.44 o
  -5  22  10          9.71         12.80         4.18 o
  -4  22  10         22.78         22.81         4.70 o
  -3  22  10         28.48         15.60         4.16 o
  -2  22  10        143.44        138.28         9.51 o
  -1  22  10          7.27          4.95         4.95 o
   0  22  10          0.15          3.46         2.82 o
   1  22  10         12.79         11.41         4.18 o
  -9  23  10          2.50          4.37         4.84 o
  -8  23  10          6.38         13.15         5.36 o
  -7  23  10         28.36         26.95         5.47 o
  -6  23  10         28.70         43.87         6.32 o
  -5  23  10         13.69         10.46         5.14 o
  -4  23  10          5.42          5.92         4.57 o
  -3  23  10         13.65         22.03         4.38 o
  -2  23  10          2.51         15.74         8.18 o
  -1  23  10          1.32          2.56         3.08 o
   0  23  10         16.22         18.08         3.65 o
   1  23  10          2.17          7.23         3.80 o
  -8  24  10         92.47         85.18        16.93 o
  -7  24  10          0.79          3.99         4.04 o
  -6  24  10         18.72         12.93         4.57 o
  -5  24  10         38.56         33.60         5.36 o
  -4  24  10         68.10         67.20         6.99 o
  -3  24  10         38.22         31.90         5.11 o
  -2  24  10        285.89        292.37        11.48 o
  -1  24  10         19.65         26.44         4.66 o
   0  24  10         10.30         10.55         3.37 o
  -8  25  10          8.05          6.04         7.42 o
  -7  25  10          0.22         -2.34         3.65 o
  -6  25  10          0.00         -0.88         3.47 o
  -5  25  10          0.39          4.57         3.62 o
  -4  25  10         14.35         16.75         5.33 o
  -3  25  10         47.65         55.48         6.32 o
  -2  25  10          0.23          8.37         3.77 o
  -1  25  10         70.80         76.30         8.18 o
   0  25  10          1.84         -1.90         4.57 o
  -7  26  10          2.97          8.91         5.52 o
  -6  26  10          6.88          6.10         4.16 o
  -5  26  10          3.76          4.53         5.90 o
  -4  26  10         58.04         59.76         6.73 o
  -3  26  10          4.77         13.84         4.28 o
  -2  26  10        115.72        111.35         8.56 o
  -1  26  10         28.50         35.69         6.09 o
   0  26  10          4.58          2.28         5.33 o
  -7  27  10          8.07          6.25         4.57 o
  -6  27  10         17.77         18.46         5.09 o
  -5  27  10          8.37          9.32         4.04 o
  -4  27  10         49.67         57.49        13.51 o
  -3  27  10         45.41         42.42         5.74 o
  -2  27  10         15.18         13.70         4.38 o
  -1  27  10         85.75         90.47         7.47 o
  -6  28  10          6.68         10.27         4.57 o
  -5  28  10         12.97          7.35         4.16 o
  -4  28  10         17.37         19.38         5.14 o
  -3  28  10         12.66          9.80         4.20 o
  -2  28  10         10.19         13.33         4.11 o
  -1  28  10         36.99         40.32         5.51 o
  -6  29  10         45.34         44.55         6.82 o
  -5  29  10         10.58         10.11         4.55 o
  -4  29  10         83.18         87.68        14.84 o
  -3  29  10         12.15         16.46         4.95 o
  -2  29  10          9.16          9.44         4.01 o
  -5  30  10         46.38         52.77        14.46 o
  -4  30  10          3.81          8.93         6.47 o
  -3  30  10         25.74         30.75         5.38 o
 -10   1  11         15.08         12.17         7.42 o
  -9   1  11         39.45         18.21         5.63 o
  -8   1  11         78.97         75.99         8.56 o
  -7   1  11        182.46        160.75         9.28 o
  -6   1  11          1.83         -1.52         2.96 o
  -5   1  11         14.55         20.60         4.30 o
  -4   1  11         29.63         25.47         4.28 o
  -3   1  11        312.23        308.80         7.40 o
  -2   1  11        164.16        168.93         6.99 o
  -1   1  11        368.79        395.43        10.89 o
   0   1  11          0.68          0.41         1.73 o
   1   1  11          6.89          1.33         1.88 o
 -10   2  11         12.70          9.89         5.11 o
  -9   2  11         18.17         11.50         4.97 o
  -8   2  11         11.15         17.80         5.14 o
  -7   2  11         23.05         30.44         5.36 o
  -6   2  11          0.08         -2.66         2.96 o
  -5   2  11         44.68         42.22         5.51 o
  -4   2  11          7.05          8.11         3.35 o
  -3   2  11        100.56         95.72         6.26 o
  -2   2  11          0.82          3.42         2.42 o
  -1   2  11          0.03          0.57         5.90 o
   0   2  11         13.21          9.78         3.80 o
   1   2  11         81.59         82.88         4.16 o
 -10   3  11         11.70          9.19         4.97 o
  -9   3  11         43.36         49.82        15.41 o
  -8   3  11         63.47         57.79         6.98 o
  -7   3  11        169.21        180.69         9.82 o
  -6   3  11          3.80          1.90         3.23 o
  -5   3  11         35.58         37.28         5.24 o
  -4   3  11          0.44          0.00         2.69 o
  -3   3  11        160.93        174.87         5.63 o
  -2   3  11         21.09         27.64         8.56 o
  -1   3  11        128.25        126.46         5.78 o
   0   3  11          0.87          3.27         2.28 o
   1   3  11          0.60         -0.38         5.33 o
 -10   4  11         21.00         27.71         7.04 o
  -9   4  11        117.49        128.01        23.97 o
  -8   4  11         31.16         23.61         5.11 o
  -7   4  11         80.96         95.38         8.20 o
  -6   4  11         44.42         45.65         5.65 o
  -5   4  11        206.31        196.94         9.40 o
  -4   4  11         33.97         39.28         9.51 o
  -3   4  11        186.83        183.36         5.99 o
  -2   4  11          0.01         -1.88         1.88 o
  -1   4  11         28.98         19.88         8.18 o
   0   4  11         57.59         51.50         3.77 o
   1   4  11        191.99        190.45         6.32 o
 -10   5  11          3.85          4.16         4.70 o
  -9   5  11          9.04         19.01         5.36 o
  -8   5  11          8.91          9.61         4.38 o
  -7   5  11         48.47         43.84         7.42 o
  -6   5  11         30.99         39.65         5.51 o
  -5   5  11         33.76         43.62         9.13 o
  -4   5  11         10.66         17.06         3.77 o
  -3   5  11         44.85         54.36         4.01 o
  -2   5  11         10.61         12.78         4.37 o
  -1   5  11          3.16         -0.60         3.80 o
   0   5  11          0.57          2.54         2.00 o
   1   5  11          3.88          0.91         3.42 o
 -10   6  11         14.17         16.88         6.47 o
  -9   6  11        217.92        211.03        11.56 o
  -8   6  11          4.36          2.35         3.62 o
  -7   6  11         58.73         50.93         6.44 o
  -6   6  11         13.69         21.33         4.30 o
  -5   6  11        343.82        327.24        15.98 o
  -4   6  11         32.33         33.38         4.84 o
  -3   6  11        165.86        151.66         7.96 o
  -2   6  11          3.95          3.61         2.42 o
  -1   6  11        125.49        117.93         5.65 o
   0   6  11         38.55         39.39         3.62 o
   1   6  11        199.50        202.32         7.42 o
 -10   7  11         43.38         51.74         7.53 o
  -9   7  11         18.42         36.77         7.04 o
  -8   7  11          4.89          5.28         6.09 o
  -7   7  11         21.40         18.31        11.22 o
  -6   7  11         52.04         38.42         5.38 o
  -5   7  11          7.67         22.60         4.43 o
  -4   7  11          7.17          9.55         3.99 o
  -3   7  11          0.27          0.31         2.40 o
  -2   7  11         46.30         49.38         4.43 o
  -1   7  11         10.02          9.45         2.65 o
   0   7  11          0.01         -0.38         1.83 o
   1   7  11          0.27         -0.10         2.00 o
 -10   8  11         18.24         13.44         5.47 o
  -9   8  11        125.52        146.52        10.87 o
  -8   8  11          3.83          4.20         3.84 o
  -7   8  11         12.90         11.22         4.30 o
  -6   8  11          0.21          1.32         3.08 o
  -5   8  11        184.41        166.71         8.74 o
  -4   8  11         16.29         18.77         4.04 o
  -3   8  11         97.29        105.20         5.46 o
  -2   8  11          6.64          7.33         2.22 o
  -1   8  11        150.62        141.79         6.05 o
   0   8  11         19.97         22.25         3.99 o
   1   8  11        110.28        111.73         6.66 o
 -10   9  11         26.70         21.42         5.78 o
  -9   9  11         67.11         74.37         8.34 o
  -8   9  11          2.40          1.90         3.74 o
  -7   9  11        273.66        242.79        11.41 o
  -6   9  11          9.62         11.79         4.01 o
  -5   9  11          3.92          8.94         3.77 o
  -4   9  11          0.45          1.33         3.23 o
  -3   9  11        136.56        139.81         6.14 o
  -2   9  11         53.31         56.84         4.09 o
  -1   9  11         70.42         70.84         6.66 o
   0   9  11          3.25          2.47         2.85 o
   1   9  11          0.30          0.41         1.73 o
 -10  10  11         11.49          6.73        11.60 o
  -9  10  11         17.09         13.75         5.30 o
  -8  10  11         27.84         15.85         4.66 o
  -7  10  11          0.03         14.98         8.56 o
  -6  10  11          4.32          2.86         3.62 o
  -5  10  11         46.53         45.26         5.78 o
  -4  10  11         40.10         48.45         5.51 o
  -3  10  11         18.50         24.46         3.34 o
  -2  10  11          7.38          3.74         2.14 o
  -1  10  11        122.91        110.46         6.09 o
   0  10  11          1.83         -0.22         1.83 o
   1  10  11         23.15         16.99         3.61 o
 -10  11  11          5.47         -2.36         4.16 o
  -9  11  11         47.30         31.80         6.28 o
  -8  11  11          2.45          6.47         3.77 o
  -7  11  11        362.88        325.50        26.06 o
  -6  11  11          0.04         -3.46         4.95 o
  -5  11  11          0.07         -0.03         2.92 o
  -4  11  11          0.79          4.37         3.19 o
  -3  11  11        330.40        357.51        12.07 o
  -2  11  11         69.68         65.17         4.32 o
  -1  11  11        192.28        183.56         7.25 o
   0  11  11          0.18          1.71         2.09 o
   1  11  11          2.43          2.87         2.00 o
 -10  12  11          0.28         -3.85         4.37 o
  -9  12  11          8.93         10.61         8.75 o
  -8  12  11         58.67         54.93         6.98 o
  -7  12  11         12.55         36.14         7.61 o
  -6  12  11          0.08          1.96         3.35 o
  -5  12  11          1.08          0.55         3.19 o
  -4  12  11         33.79         33.75         4.97 o
  -3  12  11          0.09         13.25         5.33 o
  -2  12  11          4.25          6.05         2.34 o
  -1  12  11         23.17         22.37         3.35 o
   0  12  11         16.78         21.88         3.08 o
   1  12  11          4.52          5.68         2.27 o
 -10  13  11          0.00         -0.19         4.30 o
  -9  13  11         28.13         23.00        15.03 o
  -8  13  11          1.84          6.42         4.01 o
  -7  13  11        243.14        238.76        11.26 o
  -6  13  11         11.13         10.30         4.01 o
  -5  13  11         22.31         22.38         4.55 o
  -4  13  11          4.65          4.37         3.23 o
  -3  13  11        184.51        198.68         9.01 o
  -2  13  11         34.39         33.96         4.20 o
  -1  13  11         96.53         85.83        11.41 o
   0  13  11          0.33         -1.12         2.00 o
   1  13  11          0.07          3.42         3.42 o
  -9  14  11         98.98        100.70         9.37 o
  -8  14  11         27.89         28.10         5.57 o
  -7  14  11         10.36         16.68         4.43 o
  -6  14  11         14.95         20.86         7.61 o
  -5  14  11         63.26         61.33         6.59 o
  -4  14  11          0.53          0.57         2.96 o
  -3  14  11          7.07         11.15         5.52 o
  -2  14  11          4.01          2.42         3.42 o
  -1  14  11          4.76          0.72         2.27 o
   0  14  11         47.42         40.68         3.89 o
   1  14  11         75.23         92.44         7.23 o
  -9  15  11          4.15         15.86         6.85 o
  -8  15  11          1.04          3.61         4.04 o
  -7  15  11        122.41        115.83         9.10 o
  -6  15  11         48.81         39.16         5.63 o
  -5  15  11         14.98         21.92         4.57 o
  -4  15  11          8.04          4.82         3.62 o
  -3  15  11         72.56         78.06        16.74 o
  -2  15  11          1.90          2.34         2.65 o
  -1  15  11         14.21          9.95         4.37 o
   0  15  11          2.56          4.95         2.42 o
[truncated: 15,731 more chars]
